# Supplementary material for: Pulmonary artery embolism: comprehensive transcriptomic analysis in understanding the pathogenic mechanisms of the disease
Source: BMC Genomics. 2023 Jan 9;24:10. doi: 10.1186/s12864-023-09110-0 (PMC9830730; doi:10.1186/s12864-023-09110-0)
Supplement: Supplementary file 2 — Additional file 2: Table S2. Differentially expressed protein-coding genes identified in the porcine pulmonary arteries affected by embolism. [file 12864_2023_9110_MOESM2_ESM.xlsx]

## Sheet: DEGs
Differentially expressed protein-coding genes identified in the porcine pulmonary arteries affected by embolism
Ref. geneID	geneID	log2(FC)	P-adjusted	Gene name	Gene description
ENSSSCG00000007263	MSTRG.9359	7.49915	1.70265e-05	-
ENSSSCG00000014271	ENSSSCG00000014271	5.95702	0.0134171	MEIKIN	meiotic kinetochore factor
ENSSSCG00000027874	MSTRG.20911	5.32608	0.0169401	LOC102167734	ubiquilin-1-like
ENSSSCG00000003096	ENSSSCG00000003096	5.30017	0.00279914	NANOS2	nanos C2HC-type zinc finger 2
ENSSSCG00000012071	MSTRG.6014	5.14555	0.00823727	IGSF5	immunoglobulin superfamily member 5
ENSSSCG00000009374	MSTRG.2872	3.78791	0.0255339	LOC100625564	phosphatidylinositol 3,4,5-trisphosphate 3-phosphatase TPTE2
ENSSSCG00000029675	MSTRG.21170	3.62133	8.29887e-05	MMP8	matrix metallopeptidase 8
ENSSSCG00000023041	MSTRG.6093	3.6186	0.0291152	PCBP3	poly(rC) binding protein 3
ENSSSCG00000050056	ENSSSCG00000050056	3.60638	3.39273e-05	LOC106506856	uncharacterized LOC106506856
ENSSSCG00000013378	MSTRG.10864	3.38207	0.0323355	ABCC8	ATP binding cassette subfamily C member 8
ENSSSCG00000042159	ENSSSCG00000042159	3.12796	0.0337172	-
ENSSSCG00000025629	MSTRG.13661	3.11622	0.0462088	COLEC11	collectin subfamily member 11
ENSSSCG00000000499	MSTRG.15557	3.07081	0.000942434	BEST3	bestrophin 3
ENSSSCG00000003699	MSTRG.17987	2.94754	0.000623539	GREB1L	GREB1 like retinoic acid receptor coactivator
ENSSSCG00000008522	MSTRG.13463	2.87436	0.0260584	XDH	xanthine dehydrogenase
ENSSSCG00000022258	MSTRG.9490	2.87294	0.0290043	LOC100512873	antileukoproteinase
ENSSSCG00000033191	MSTRG.16511	2.61081	0.00118822	BEAN1	brain expressed associated with NEDD4 1
ENSSSCG00000045151	MSTRG.8136	2.5576	0.0216757	-
ENSSSCG00000046838	MSTRG.21744	2.48513	6.31693e-05	-
ENSSSCG00000009610	MSTRG.6146	2.44992	0.0311422	NPM2	nucleophosmin/nucleoplasmin 2
ENSSSCG00000028331	MSTRG.12986	2.43781	0.0408682	IL1R2	interleukin 1 receptor type 2
ENSSSCG00000017372	MSTRG.3645	2.40731	0.00460294	MPP3	membrane palmitoylated protein 3
ENSSSCG00000004598	MSTRG.754	2.36585	0.0352987	MYZAP	myocardial zonula adherens protein
ENSSSCG00000010578	ENSSSCG00000010578	2.34172	0.0330803	PITX3	paired like homeodomain 3
ENSSSCG00000026701	MSTRG.3851	2.29915	0.0465643	PHOSPHO1	phosphoethanolamine/phosphocholine phosphatase 1
ENSSSCG00000035025	MSTRG.11666	2.07128	0.0452724	ADGRV1	adhesion G protein-coupled receptor V1
ENSSSCG00000041859	ENSSSCG00000041859	1.99955	0.00527185	-
ENSSSCG00000040495	ENSSSCG00000040495	1.94273	0.0349101	-
ENSSSCG00000009023	MSTRG.20481	1.93543	0.00595254	DCLK2	doublecortin like kinase 2
ENSSSCG00000013296	MSTRG.10765	1.93383	0.0136533	SLC1A2	solute carrier family 1 member 2
ENSSSCG00000022636	MSTRG.15608	1.91625	0.0012334	DENND5B	DENN domain containing 5B
ENSSSCG00000012852	MSTRG.10297	1.88775	0.000267813	CDHR5	cadherin related family member 5
ENSSSCG00000008187	MSTRG.13017	1.84671	0.0249893	KIAA1211L	KIAA1211 like
ENSSSCG00000028741	MSTRG.6077	1.8221	0.0290043	DNMT3L	DNA methyltransferase 3 like
ENSSSCG00000015255	MSTRG.21447	1.81714	0.0295249	IGSF9B	immunoglobulin superfamily member 9B
ENSSSCG00000014996	MSTRG.21186	1.79281	0.0105498	-
ENSSSCG00000033691	MSTRG.12761	1.7697	0.000537786	RAB26	RAB26, member RAS oncogene family
ENSSSCG00000037501	MSTRG.10829	1.76892	0.0412477	FANCF	FA complementation group F
ENSSSCG00000008396	MSTRG.13279	1.7644	0.0390242	CCDC85A	coiled-coil domain containing 85A
ENSSSCG00000027325	MSTRG.17693	1.7575	0.00506505	TRNP1	TMF1 regulated nuclear protein 1
ENSSSCG00000001550	MSTRG.18932	1.69173	0.00628067	ARMC12	armadillo repeat containing 12
ENSSSCG00000036113	MSTRG.21753	1.62084	0.00544806	GSAP	gamma-secretase activating protein
ENSSSCG00000000289	MSTRG.15384	1.60934	0.0344174	NFE2	nuclear factor, erythroid 2
ENSSSCG00000005762	MSTRG.22519	1.59827	0.0452724	KCNT1	potassium sodium-activated channel subfamily T member 1
ENSSSCG00000026733	MSTRG.9844	1.57896	0.00164523	HIPK2	homeodomain interacting protein kinase 2
ENSSSCG00000002292	MSTRG.19656	1.57098	0.0441035	PLEKHH1	pleckstrin homology, MyTH4 and FERM domain containing H1
ENSSSCG00000009642	MSTRG.6170	1.54448	0.0195316	STC1	stanniocalcin 1
ENSSSCG00000007866	MSTRG.12601	1.53658	0.010768	TMC7	transmembrane channel like 7
ENSSSCG00000017995	MSTRG.4366	1.47985	0.0158911	USP43	ubiquitin specific peptidase 43
ENSSSCG00000034321	MSTRG.14002	1.45282	0.0375504	TP53INP1	tumor protein p53 inducible nuclear protein 1
ENSSSCG00000000271	MSTRG.15360	1.43892	0.00823727	AMHR2	anti-Mullerian hormone receptor type 2
ENSSSCG00000016850	MSTRG.8587	1.42555	1.18083e-06	LOC102167255	leukemia inhibitory factor receptor
ENSSSCG00000022168	MSTRG.20180	1.42491	0.00521967	APBB2	amyloid beta precursor protein binding family B member 2
ENSSSCG00000017608	MSTRG.3916	1.40266	4.23517e-07	PCTP	phosphatidylcholine transfer protein
ENSSSCG00000009226	MSTRG.20773	1.38807	0.00069903	KLHL8	kelch like family member 8
ENSSSCG00000004596	MSTRG.746	1.36096	0.0249893	LIPC	lipase C, hepatic type
ENSSSCG00000008617	MSTRG.13604	1.33365	0.0205763	FAM49A	family with sequence similarity 49 member A
ENSSSCG00000016101	MSTRG.8126	1.32542	0.0226895	CFLAR	CASP8 and FADD like apoptosis regulator
ENSSSCG00000040013	MSTRG.9035	1.30654	0.000412761	MTUS1	microtubule associated scaffold protein 1
ENSSSCG00000021443	MSTRG.265	1.30074	0.0407116	SGK1	serum/glucocorticoid regulated kinase 1
ENSSSCG00000034821	MSTRG.23147	1.28942	5.87456e-07	ARMCX4	armadillo repeat containing X-linked 4
ENSSSCG00000012583	MSTRG.23206	1.2656	0.0432154	ACSL4	acyl-CoA synthetase long chain family member 4
ENSSSCG00000004576	MSTRG.728	1.23469	8.6332e-05	RORA	RAR related orphan receptor A
ENSSSCG00000008444	MSTRG.13341	1.21839	0.0158823	PRKCE	protein kinase C epsilon
ENSSSCG00000014203	MSTRG.11752	1.21653	0.00386422	MCC	MCC regulator of WNT signaling pathway
ENSSSCG00000029602	MSTRG.2675	1.18543	0.000557406	WDR37	WD repeat domain 37
ENSSSCG00000016151	MSTRG.8206	1.1765	0.0293464	MAP2	microtubule associated protein 2
ENSSSCG00000010952	MSTRG.2332	1.16913	0.00944995	TUT7	terminal uridylyl transferase 7
ENSSSCG00000027288	MSTRG.12227	1.16037	0.0270309	DAGLB	diacylglycerol lipase beta
ENSSSCG00000001549	MSTRG.18930	1.15196	0.00492558	FKBP5	FKBP prolyl isomerase 5
ENSSSCG00000042910	MSTRG.17831	1.1453	0.0142237	AGO4	argonaute RISC component 4
ENSSSCG00000022112	MSTRG.3135	1.1395	0.00789339	DOCK9	dedicator of cytokinesis 9
ENSSSCG00000011087	MSTRG.2555	1.13926	0.0310717	SKIDA1	SKI/DACH domain containing 1
ENSSSCG00000031871	MSTRG.6171	1.13413	0.0109106	ENTPD4	ectonucleoside triphosphate diphosphohydrolase 4
ENSSSCG00000037066	MSTRG.18183	1.12964	0.00704833	GADD45A	growth arrest and DNA damage inducible alpha
ENSSSCG00000017791	MSTRG.4148	1.12563	0.0304792	-
ENSSSCG00000034213	MSTRG.1433	1.11897	0.0122818	ACER2	alkaline ceramidase 2
ENSSSCG00000016976	MSTRG.8798	1.11223	0.00333063	ZNF366	zinc finger protein 366
ENSSSCG00000010437	MSTRG.7087	1.11192	0.0360134	PAPSS2	3'-phosphoadenosine 5'-phosphosulfate synthase 2
ENSSSCG00000009958	MSTRG.6562	1.09874	0.0316185	SEZ6L	seizure related 6 homolog like
ENSSSCG00000031855	MSTRG.22459	1.09719	0.0102075	LOC110258135	CUGBP Elav-like family member 2
ENSSSCG00000000906	MSTRG.16092	1.09404	0.0270271	TMCC3	transmembrane and coiled-coil domain family 3
ENSSSCG00000001440	MSTRG.18841	1.08271	0.00694365	NOTCH4	notch receptor 4
ENSSSCG00000029507	MSTRG.20817	1.07607	0.000266119	RASGEF1B	RasGEF domain family member 1B
ENSSSCG00000008961	MSTRG.20391	1.07465	0.00410677	MTHFD2L	methylenetetrahydrofolate dehydrogenase (NADP+ dependent) 2 like
ENSSSCG00000007157	MSTRG.9266	1.0664	0.0360134	SLC4A11	solute carrier family 4 member 11
ENSSSCG00000026116	MSTRG.16540	1.06226	0.00904485	FHOD1	formin homology 2 domain containing 1
ENSSSCG00000004956	ENSSSCG00000004956	1.06117	0.0206063	SKOR1	SKI family transcriptional corepressor 1
ENSSSCG00000030643	MSTRG.13536	1.05539	0.0462088	SELENOI	selenoprotein I
ENSSSCG00000000703	MSTRG.15824	1.04231	0.0452989	VAMP1	vesicle associated membrane protein 1
ENSSSCG00000015519	MSTRG.21909	1.03172	3.8225e-05	RASAL2	RAS protein activator like 2
ENSSSCG00000000853	MSTRG.16006	1.02159	0.0224154	NT5DC3	5'-nucleotidase domain containing 3
ENSSSCG00000016834	MSTRG.8568	1.02005	0.00410677	LMBRD2	LMBR1 domain containing 2
ENSSSCG00000025406	MSTRG.10868	1.0172	0.00456179	PIK3C2A	phosphatidylinositol-4-phosphate 3-kinase catalytic subunit type 2 alpha
ENSSSCG00000017273	MSTRG.3536	0.990726	0.00406582	PSMD12	proteasome 26S subunit, non-ATPase 12
ENSSSCG00000016981	MSTRG.8804	0.976444	0.0383316	CPEB4	cytoplasmic polyadenylation element binding protein 4
ENSSSCG00000026753	MSTRG.5614	0.973214	1.214e-05	OSBPL11	oxysterol binding protein like 11
ENSSSCG00000024933	MSTRG.21120	0.960987	0.0166551	SLC36A4	solute carrier family 36 member 4
ENSSSCG00000040047	MSTRG.19054	0.947577	0.0205763	TMEM151B	transmembrane protein 151B
ENSSSCG00000008169	MSTRG.12998	0.944256	0.0111222	TBC1D8	TBC1 domain family member 8
ENSSSCG00000013312	MSTRG.10788	0.932902	0.019906	HIPK3	homeodomain interacting protein kinase 3
ENSSSCG00000028947	MSTRG.13229	0.926442	0.0488715	PELI1	pellino E3 ubiquitin protein ligase 1
ENSSSCG00000010683	MSTRG.7385	0.919898	0.0225626	GRK5	G protein-coupled receptor kinase 5
ENSSSCG00000014060	MSTRG.11557	0.918928	2.25169e-06	KIAA1191	KIAA1191 ortholog
ENSSSCG00000015814	MSTRG.7740	0.914085	0.0344174	TACC1	transforming acidic coiled-coil containing protein 1
ENSSSCG00000004592	MSTRG.745	0.91013	0.0288559	SLTM	SAFB like transcription modulator
ENSSSCG00000010702	MSTRG.7406	0.904069	5.02222e-05	PLEKHA1	pleckstrin homology domain containing A1
ENSSSCG00000005249	MSTRG.1541	0.900333	0.0288559	FAM189A2	family with sequence similarity 189 member A2
ENSSSCG00000039024	MSTRG.12783	0.879665	0.00188303	SPSB3	splA/ryanodine receptor domain and SOCS box containing 3
ENSSSCG00000031273	ENSSSCG00000031273	0.875702	0.0443841	IMPG2	interphotoreceptor matrix proteoglycan 2
ENSSSCG00000035863	MSTRG.1441	0.873833	0.00724608	PLIN2	perilipin 2
ENSSSCG00000014919	MSTRG.21095	0.858422	0.0110064	ME3	malic enzyme 3
ENSSSCG00000021646	MSTRG.1552	0.855823	0.00950448	KLF9	Kruppel like factor 9
ENSSSCG00000011010	MSTRG.2406	0.854214	0.00492558	C9orf72	C9orf72-SMCR8 complex subunit
ENSSSCG00000006137	MSTRG.14056	0.842601	0.0445479	WWP1	WW domain containing E3 ubiquitin protein ligase 1
ENSSSCG00000013409	MSTRG.10916	0.841125	0.00103071	SBF2	SET binding factor 2
ENSSSCG00000006037	MSTRG.13920	0.839272	2.25169e-06	OXR1	oxidation resistance 1
ENSSSCG00000011721	MSTRG.5290	0.83234	0.0330803	P2RY1	purinergic receptor P2Y1
ENSSSCG00000028759	MSTRG.13810	0.827092	0.040192	ASAP1	ArfGAP with SH3 domain, ankyrin repeat and PH domain 1
ENSSSCG00000040778	MSTRG.7648	0.826192	0.0249893	NIPA1	NIPA magnesium transporter 1
ENSSSCG00000040954	MSTRG.10789	0.825167	0.010526	CSTF3	cleavage stimulation factor subunit 3
ENSSSCG00000028277	MSTRG.14845	0.821035	0.0410182	LOC100521789	pancreatic alpha-amylase
ENSSSCG00000005646	MSTRG.1922	0.81829	0.0195316	COQ4	coenzyme Q4
ENSSSCG00000016123	MSTRG.8171	0.815765	0.000653458	PARD3B	par-3 family cell polarity regulator beta
ENSSSCG00000004220	MSTRG.320	0.810458	0.0265355	TRMT11	tRNA methyltransferase 11 homolog
ENSSSCG00000015940	MSTRG.7931	0.810077	0.0389104	UBR3	ubiquitin protein ligase E3 component n-recognin 3
ENSSSCG00000009341	MSTRG.2810	0.805404	1.70265e-05	N4BP2L2	NEDD4 binding protein 2 like 2
ENSSSCG00000023334	MSTRG.22740	0.799746	0.0496237	BCLAF3	BCLAF1 and THRAP3 family member 3
ENSSSCG00000004071	MSTRG.126	0.799597	0.0478502	CNKSR3	CNKSR family member 3
ENSSSCG00000000504	MSTRG.15569	0.798449	0.0330803	PTPRB	protein tyrosine phosphatase receptor type B
ENSSSCG00000007030	MSTRG.9078	0.784302	0.0249893	IKBKB	inhibitor of nuclear factor kappa B kinase subunit beta
ENSSSCG00000010548	MSTRG.7204	0.783786	0.010768	CHUK	component of inhibitor of nuclear factor kappa B kinase complex
ENSSSCG00000039080	MSTRG.13608	0.779138	0.0102397	TRIB2	tribbles pseudokinase 2
ENSSSCG00000015435	MSTRG.21798	0.775276	0.0489085	NAMPT	nicotinamide phosphoribosyltransferase
ENSSSCG00000033025	MSTRG.5890	0.76795	0.00432321	C13H21orf91	chromosome 13 C21orf91 homolog
ENSSSCG00000028805	MSTRG.17940	0.760238	0.0328821	PTPRM	protein tyrosine phosphatase receptor type M
ENSSSCG00000015129	MSTRG.21343	0.759933	0.0125842	ARHGEF12	Rho guanine nucleotide exchange factor 12
ENSSSCG00000007043	MSTRG.9137	0.736399	0.0311762	GPCPD1	glycerophosphocholine phosphodiesterase 1
ENSSSCG00000000900	MSTRG.16087	0.729457	0.0137833	VEZT	vezatin, adherens junctions transmembrane protein
ENSSSCG00000028033	MSTRG.6114	0.723499	0.00895597	SECISBP2	SECIS binding protein 2
ENSSSCG00000009793	MSTRG.6389	0.714924	1.13309e-05	CLIP1	CAP-Gly domain containing linker protein 1
ENSSSCG00000005645	MSTRG.1921	0.713305	0.0452724	TRUB2	TruB pseudouridine synthase family member 2
ENSSSCG00000004351	MSTRG.461	0.709709	0.0258758	USP45	ubiquitin specific peptidase 45
ENSSSCG00000010849	MSTRG.2148	0.702812	0.00343943	WDR26	WD repeat domain 26
ENSSSCG00000015987	MSTRG.7980	0.690085	0.0122818	NFE2L2	nuclear factor, erythroid 2 like 2
ENSSSCG00000004279	MSTRG.394	0.681563	0.0301654	OGFRL1	opioid growth factor receptor like 1
ENSSSCG00000010687	MSTRG.7389	0.677873	0.00558594	INPP5F	inositol polyphosphate-5-phosphatase F
ENSSSCG00000001805	MSTRG.19168	0.676269	3.39273e-05	WHAMM	WASP homolog associated with actin, golgi membranes and microtubules
ENSSSCG00000026498	MSTRG.15462	0.675687	0.0344174	R3HDM2	R3H domain containing 2
ENSSSCG00000009858	MSTRG.6455	0.669772	0.0059854	FBXO21	F-box protein 21
ENSSSCG00000032984	MSTRG.2501	0.669012	0.0421447	BEND7	BEN domain containing 7
ENSSSCG00000010606	MSTRG.7277	0.658534	0.00406703	SLK	STE20 like kinase
ENSSSCG00000034265	MSTRG.15121	0.652969	0.00493889	DESI1	desumoylating isopeptidase 1
ENSSSCG00000038953	MSTRG.11914	0.6455	0.0209941	UBE2B	ubiquitin conjugating enzyme E2 B
ENSSSCG00000027509	MSTRG.13232	0.645352	0.0125535	VPS54	VPS54 subunit of GARP complex
ENSSSCG00000010691	MSTRG.7394	0.642576	0.0171259	PLPP4	phospholipid phosphatase 4
ENSSSCG00000006663	MSTRG.14639	0.638487	0.0195316	OTUD7B	OTU deubiquitinase 7B
ENSSSCG00000033706	MSTRG.4259	0.630882	0.00612815	NUP88	nucleoporin 88
ENSSSCG00000015111	MSTRG.21325	0.626151	0.037518	C2CD2L	C2CD2 like
ENSSSCG00000038253	MSTRG.14951	0.615337	0.0403407	LOC100737600	DBIRD complex subunit ZNF326
ENSSSCG00000014327	MSTRG.11957	0.614784	0.0138526	BRD8	bromodomain containing 8
ENSSSCG00000006151	MSTRG.14076	0.613336	0.00595254	SNX16	sorting nexin 16
ENSSSCG00000030617	MSTRG.20684	0.596078	0.0373211	INTS12	integrator complex subunit 12
ENSSSCG00000015883	MSTRG.7869	0.585225	0.0193039	MARCHF7	membrane associated ring-CH-type finger 7
ENSSSCG00000008021	MSTRG.12790	0.585069	0.049377	TMEM204	transmembrane protein 204
ENSSSCG00000010440	MSTRG.7089	0.584926	0.0075139	PTEN	phosphatase and tensin homolog
ENSSSCG00000014239	MSTRG.11813	0.578497	0.0262851	CEP120	centrosomal protein 120
ENSSSCG00000000209	MSTRG.15296	0.560097	0.0434427	NCKAP5L	NCK associated protein 5 like
ENSSSCG00000005602	MSTRG.1873	0.546776	0.00883689	GAPVD1	GTPase activating protein and VPS9 domains 1
ENSSSCG00000023276	MSTRG.18063	0.546333	0.0344174	ZNF24	zinc finger protein 24
ENSSSCG00000014223	MSTRG.11780	0.540955	2.25169e-06	COMMD10	COMM domain containing 10
ENSSSCG00000005325	MSTRG.1639	0.537547	0.00792172	TMEM8B	transmembrane protein 8B
ENSSSCG00000034730	MSTRG.636	0.531387	0.0315439	PIAS2	protein inhibitor of activated STAT 2
ENSSSCG00000026959	MSTRG.21209	0.503547	0.0290043	LOC100627195	protein NPAT
ENSSSCG00000017125	MSTRG.3269	0.502167	0.0190377	FOXK2	forkhead box K2
ENSSSCG00000022464	MSTRG.10094	0.496359	0.0387997	KBTBD2	kelch repeat and BTB domain containing 2
ENSSSCG00000006319	MSTRG.14314	0.494939	0.0185778	POGK	pogo transposable element derived with KRAB domain
ENSSSCG00000008221	MSTRG.13062	0.493815	0.0436644	KDM3A	lysine demethylase 3A
ENSSSCG00000009049	MSTRG.20519	0.489672	0.0465643	USP38	ubiquitin specific peptidase 38
ENSSSCG00000031991	MSTRG.2052	0.48817	0.0414983	GLRX2	glutaredoxin 2
ENSSSCG00000030528	MSTRG.5921	0.478522	0.0478558	RWDD2B	RWD domain containing 2B
ENSSSCG00000021285	MSTRG.12215	0.477232	0.0112035	RNF216	ring finger protein 216
ENSSSCG00000000107	MSTRG.15186	0.473434	0.0387417	LOC100523244	casein kinase I
ENSSSCG00000017094	MSTRG.8946	0.437424	0.00283472	MARCHF6	membrane associated ring-CH-type finger 6
ENSSSCG00000035505	MSTRG.20358	0.433381	0.0435502	YTHDC1	YTH domain containing 1
ENSSSCG00000011013	MSTRG.2440	0.42324	0.0353364	WAC	WW domain containing adaptor with coiled-coil
ENSSSCG00000010894	MSTRG.2230	0.419366	0.0209941	TP53BP2	tumor protein p53 binding protein 2
ENSSSCG00000010669	MSTRG.7363	0.418892	0.0489085	PDZD8	PDZ domain containing 8
ENSSSCG00000005731	MSTRG.2007	0.418407	0.0249893	GTF3C4	general transcription factor IIIC subunit 4
ENSSSCG00000007617	MSTRG.12265	0.417299	0.0218692	ZNF655	zinc finger protein 655
ENSSSCG00000004857	MSTRG.1033	0.414523	0.0203452	ATP9B	ATPase phospholipid transporting 9B (putative)
ENSSSCG00000009432	MSTRG.8405	0.394779	0.0411099	DGKD	diacylglycerol kinase delta
ENSSSCG00000037755	MSTRG.13825	0.380027	0.0429021	NSMCE2	NSE2 (MMS21) homolog, SMC5-SMC6 complex SUMO ligase
ENSSSCG00000007580	MSTRG.12201	0.379065	0.0225626	WIPI2	WD repeat domain, phosphoinositide interacting 2
ENSSSCG00000014427	MSTRG.12088	0.363252	0.0365399	FBXO38	F-box protein 38
ENSSSCG00000004217	MSTRG.312	0.362325	0.0460137	RNF146	ring finger protein 146
ENSSSCG00000003591	MSTRG.17748	0.359791	0.00242838	PUM1	pumilio RNA binding family member 1
ENSSSCG00000017289	MSTRG.3561	0.325621	0.0293464	DDX42	DEAD-box helicase 42
ENSSSCG00000002701	MSTRG.16358	-0.281116	0.0489085	MON1B	MON1 homolog B, secretory trafficking associated
ENSSSCG00000016543	MSTRG.9896	-0.354834	0.00106719	EXOC4	exocyst complex component 4
ENSSSCG00000016616	MSTRG.9989	-0.356314	0.0038142	FAM3C	FAM3 metabolism regulating signaling molecule C
ENSSSCG00000026264	MSTRG.18310	-0.377223	0.0481507	HSPB11	heat shock protein family B (small) member 11
ENSSSCG00000003016	MSTRG.16851	-0.401778	0.0226895	CCDC97	coiled-coil domain containing 97
ENSSSCG00000010070	MSTRG.6682	-0.436653	0.0330803	SMARCB1	SWI/SNF related, matrix associated, actin dependent regulator of chromatin, subfamily b, member 1
ENSSSCG00000007206	MSTRG.9321	-0.457168	0.0342299	RBCK1	RANBP2-type and C3HC4-type zinc finger containing 1
ENSSSCG00000037920	MSTRG.17347	-0.462676	0.0184794	TRIM28	tripartite motif containing 28
ENSSSCG00000003353	MSTRG.17386	-0.487625	0.0260584	SLC35E2B	solute carrier family 35 member E2B
ENSSSCG00000021363	MSTRG.4336	-0.488305	0.0383183	CHD3	chromodomain helicase DNA binding protein 3
ENSSSCG00000017136	MSTRG.3263	-0.501878	0.0233116	TBCD	tubulin folding cofactor D
ENSSSCG00000006061	MSTRG.13951	-0.511637	0.0301004	ZNF706	zinc finger protein 706
ENSSSCG00000031269	MSTRG.18547	-0.513474	0.0183486	LYRM4	LYR motif containing 4
ENSSSCG00000030131	MSTRG.19162	-0.51924	0.0110667	C7H15orf40	chromosome 7 C15orf40 homolog
ENSSSCG00000025321	MSTRG.12496	-0.526017	0.0288559	MAZ	MYC associated zinc finger protein
ENSSSCG00000024279	MSTRG.6605	-0.544652	0.0121459	ZMAT5	zinc finger matrin-type 5
ENSSSCG00000038960	MSTRG.9090	-0.545592	0.0330803	HGSNAT	heparan-alpha-glucosaminide N-acetyltransferase
ENSSSCG00000017414	MSTRG.3699	-0.559546	0.0318842	KAT2A	lysine acetyltransferase 2A
ENSSSCG00000003505	MSTRG.17595	-0.565546	0.00864067	DDOST	dolichyl-diphosphooligosaccharide--protein glycosyltransferase non-catalytic subunit
ENSSSCG00000020715	MSTRG.9068	-0.56878	0.02304	GOLGA7	golgin A7
ENSSSCG00000012916	MSTRG.10413	-0.573939	0.000228768	POLD4	DNA polymerase delta 4, accessory subunit
ENSSSCG00000014040	MSTRG.11527	-0.577437	0.0356033	LMAN2	lectin, mannose binding 2
ENSSSCG00000002050	MSTRG.19474	-0.596372	0.0269102	DAD1	defender against cell death 1
ENSSSCG00000034131	MSTRG.18568	-0.602193	0.0364547	TXNDC5	thioredoxin domain containing 5
ENSSSCG00000008447	MSTRG.13344	-0.611759	0.0299278	CAMKMT	calmodulin-lysine N-methyltransferase
ENSSSCG00000028397	MSTRG.15981	-0.612046	0.00651581	TMEM106C	transmembrane protein 106C
ENSSSCG00000000037	MSTRG.15093	-0.617341	0.0158911	ARFGAP3	ADP ribosylation factor GTPase activating protein 3
ENSSSCG00000012127	MSTRG.22687	-0.626169	0.0195316	GEMIN8	gem nuclear organelle associated protein 8
ENSSSCG00000013744	MSTRG.11130	-0.631252	0.0371562	TRMT1	tRNA methyltransferase 1
ENSSSCG00000000268	MSTRG.15356	-0.634445	0.00131081	AAAS	aladin WD repeat nucleoporin
ENSSSCG00000003555	MSTRG.17681	-0.643847	0.012126	HMGN2	high mobility group nucleosomal binding domain 2
ENSSSCG00000017360	MSTRG.3629	-0.646062	0.00628067	UBTF	upstream binding transcription factor
ENSSSCG00000007228	MSTRG.9330	-0.650958	0.034383	HM13	histocompatibility minor 13
ENSSSCG00000021793	MSTRG.20163	-0.65391	0.0290043	SMIM14	small integral membrane protein 14
ENSSSCG00000011565	MSTRG.5039	-0.659492	0.00506505	BRK1	BRICK1 subunit of SCAR/WAVE actin nucleating complex
ENSSSCG00000038902	MSTRG.16770	-0.661441	0.0270067	KCNK6	potassium two pore domain channel subfamily K member 6
ENSSSCG00000001619	MSTRG.18990	-0.675262	0.0436974	FOXP4	forkhead box P4
ENSSSCG00000005662	MSTRG.1937	-0.687741	0.0353366	SPOUT1	SPOUT domain containing methyltransferase 1
ENSSSCG00000003583	MSTRG.17716	-0.688369	0.0011814	RPA2	replication protein A2
ENSSSCG00000037127	MSTRG.11915	-0.690978	0.0330803	CDKN2AIPNL	CDKN2A interacting protein N-terminal like
ENSSSCG00000006500	MSTRG.14485	-0.697035	0.0249893	UBQLN4	ubiquilin 4
ENSSSCG00000011798	MSTRG.5528	-0.706741	0.0447102	DNAJB11	DnaJ heat shock protein family (Hsp40) member B11
ENSSSCG00000016590	MSTRG.9964	-0.708509	0.0443841	SND1	staphylococcal nuclease and tudor domain containing 1
ENSSSCG00000009615	MSTRG.6150	-0.708744	0.0142028	NUDT18	nudix hydrolase 18
ENSSSCG00000025092	MSTRG.15482	-0.716077	0.00931151	CDK4	cyclin dependent kinase 4
ENSSSCG00000037312	MSTRG.17773	-0.728722	0.010393	TMEM234	transmembrane protein 234
ENSSSCG00000040385	MSTRG.3290	-0.733994	0.0017435	RFNG	RFNG O-fucosylpeptide 3-beta-N-acetylglucosaminyltransferase
ENSSSCG00000040944	MSTRG.17398	-0.741753	0.0233838	SKI	SKI proto-oncogene
ENSSSCG00000033298	MSTRG.11102	-0.753353	0.0468954	SAMD1	sterile alpha motif domain containing 1
ENSSSCG00000012886	MSTRG.10386	-0.759258	0.0258885	C2H11orf24	chromosome 2 C11orf24 homolog
ENSSSCG00000008434	MSTRG.13321	-0.760417	0.0353937	TTC7A	tetratricopeptide repeat domain 7A
ENSSSCG00000015453	MSTRG.21831	-0.761721	0.0481507	PDIA4	protein disulfide isomerase family A member 4
ENSSSCG00000024259	MSTRG.18768	-0.766137	0.00694365	PPP1R11	protein phosphatase 1 regulatory inhibitor subunit 11
ENSSSCG00000008633	MSTRG.13627	-0.767613	0.00895597	PDIA6	protein disulfide isomerase family A member 6
ENSSSCG00000024722	MSTRG.3063	-0.768304	0.0250873	PIBF1	progesterone immunomodulatory binding factor 1
ENSSSCG00000013878	MSTRG.11033	-0.77071	0.0277984	PGLS	6-phosphogluconolactonase
ENSSSCG00000036568	MSTRG.11035	-0.77098	0.0290043	MVB12A	multivesicular body subunit 12A
ENSSSCG00000015080	MSTRG.21290	-0.776672	1.13309e-05	CEP164	centrosomal protein 164
ENSSSCG00000017420	MSTRG.3704	-0.784058	0.00980402	CNP	2',3'-cyclic nucleotide 3' phosphodiesterase
ENSSSCG00000014884	MSTRG.21040	-0.784283	3.06545e-05	INTS4	integrator complex subunit 4
ENSSSCG00000032022	MSTRG.926	-0.785085	0.0359456	GCHFR	GTP cyclohydrolase I feedback regulator
ENSSSCG00000029175	MSTRG.12264	-0.789572	2.48894e-05	FAM200A	family with sequence similarity 200 member A
ENSSSCG00000008019	MSTRG.12787	-0.792648	0.0138526	JPT2	Jupiter microtubule associated homolog 2
ENSSSCG00000003187	MSTRG.17064	-0.793222	0.0390242	FCGRT	Fc fragment of IgG receptor and transporter
ENSSSCG00000036639	MSTRG.1827	-0.795464	0.0352987	STOM	stomatin
ENSSSCG00000036178	MSTRG.18974	-0.796315	0.00100905	CCDC167	coiled-coil domain containing 167
ENSSSCG00000007739	MSTRG.12432	-0.797559	0.00985485	GUSB	glucuronidase beta
ENSSSCG00000014110	MSTRG.11604	-0.801706	0.000105534	DMGDH	dimethylglycine dehydrogenase
ENSSSCG00000002014	MSTRG.19431	-0.807481	4.37864e-05	JPH4	junctophilin 4
ENSSSCG00000010855	MSTRG.2164	-0.810342	0.0112011	PYCR2	pyrroline-5-carboxylate reductase 2
ENSSSCG00000001651	MSTRG.19015	-0.81736	0.010768	CNPY3	canopy FGF signaling regulator 3
ENSSSCG00000011555	MSTRG.5044	-0.818633	0.0337172	RPUSD3	RNA pseudouridine synthase D3
ENSSSCG00000013181	MSTRG.10656	-0.821245	0.0103713	SERPING1	serpin family G member 1
ENSSSCG00000015775	MSTRG.7693	-0.824569	0.000831925	DCTD	dCMP deaminase
ENSSSCG00000022774	MSTRG.17017	-0.824688	0.0179011	NOP53	NOP53 ribosome biogenesis factor
ENSSSCG00000012171	MSTRG.22751	-0.827881	0.0114564	PRDX4	peroxiredoxin 4
ENSSSCG00000034810	MSTRG.17762	-0.83218	0.00214199	PEF1	penta-EF-hand domain containing 1
ENSSSCG00000034137	MSTRG.700	-0.833682	0.0445479	PPIB	peptidylprolyl isomerase B
ENSSSCG00000010332	MSTRG.6984	-0.836105	0.0391727	PLAC9	placenta associated 9
ENSSSCG00000037077	MSTRG.15461	-0.840502	0.0320663	SHMT2	serine hydroxymethyltransferase 2
ENSSSCG00000007565	MSTRG.12172	-0.848743	0.00510971	TTYH3	tweety family member 3
ENSSSCG00000027381	MSTRG.13084	-0.863655	1.13309e-05	GGCX	gamma-glutamyl carboxylase
ENSSSCG00000017164	MSTRG.3359	-0.863932	0.0147015	TIMP2	TIMP metallopeptidase inhibitor 2
ENSSSCG00000016585	MSTRG.9958	-0.867851	0.00101323	IMPDH1	inosine monophosphate dehydrogenase 1
ENSSSCG00000016763	MSTRG.10234	-0.889606	0.00101323	GLI3	GLI family zinc finger 3
ENSSSCG00000000394	MSTRG.15434	-0.897303	0.00386422	CNPY2	canopy FGF signaling regulator 2
ENSSSCG00000013746	MSTRG.11136	-0.901621	0.0195316	CALR	calreticulin
ENSSSCG00000008867	MSTRG.20263	-0.91288	0.0119879	CTSO	cathepsin O
ENSSSCG00000008512	MSTRG.13447	-0.917835	0.00687091	TTC27	tetratricopeptide repeat domain 27
ENSSSCG00000009650	MSTRG.6189	-0.930684	0.0465643	DOCK5	dedicator of cytokinesis 5
ENSSSCG00000008557	MSTRG.13526	-0.947095	0.0274744	EMILIN1	elastin microfibril interfacer 1
ENSSSCG00000016938	MSTRG.8734	-0.949401	0.0312245	IPO11	importin 11
ENSSSCG00000001849	MSTRG.19225	-0.952106	0.0373211	ANPEP	alanyl aminopeptidase, membrane
ENSSSCG00000038401	MSTRG.19103	-0.952132	0.000127697	TRAM2	translocation associated membrane protein 2
ENSSSCG00000028978	MSTRG.13510	-0.969974	0.00510971	CAD	carbamoyl-phosphate synthetase 2, aspartate transcarbamylase, and dihydroorotase
ENSSSCG00000025564	MSTRG.6593	-0.972634	0.0344174	GAS2L1	growth arrest specific 2 like 1
ENSSSCG00000029392	MSTRG.5933	-0.977205	0.0330803	HUNK	hormonally up-regulated Neu-associated kinase
ENSSSCG00000023653	MSTRG.12703	-0.988433	0.0424305	GLIS2	GLIS family zinc finger 2
ENSSSCG00000022506	MSTRG.6096	-1.03532	0.0455903	LOC100623720	collagen alpha-1(VI) chain
ENSSSCG00000009145	MSTRG.20667	-1.03536	0.00222753	OSTC	oligosaccharyltransferase complex non-catalytic subunit
ENSSSCG00000029668	MSTRG.15216	-1.06092	0.00410677	IL2RB	interleukin 2 receptor subunit beta
ENSSSCG00000010589	MSTRG.7249	-1.0707	0.0305217	SFXN2	sideroflexin 2
ENSSSCG00000029160	MSTRG.18826	-1.07806	0.0258758	-
ENSSSCG00000023142	MSTRG.11438	-1.08141	0.0159489	GAMT	guanidinoacetate N-methyltransferase
ENSSSCG00000024692	MSTRG.9199	-1.08828	0.00897598	RRBP1	ribosome binding protein 1
ENSSSCG00000007920	MSTRG.12680	-1.09117	0.00117446	EEF2KMT	eukaryotic elongation factor 2 lysine methyltransferase
ENSSSCG00000007765	MSTRG.12450	-1.10632	0.000537786	PRSS53	serine protease 53
ENSSSCG00000015720	MSTRG.7609	-1.12734	0.04391	BIN1	bridging integrator 1
ENSSSCG00000013263	MSTRG.10702	-1.1296	0.0249893	CREB3L1	cAMP responsive element binding protein 3 like 1
ENSSSCG00000024158	MSTRG.10368	-1.13285	0.0419918	ANO1	anoctamin 1
ENSSSCG00000028444	MSTRG.21766	-1.13488	0.0258758	ARMC10	armadillo repeat containing 10
ENSSSCG00000032942	MSTRG.8497	-1.14062	0.0214075	DAP	death associated protein
ENSSSCG00000022005	MSTRG.7219	-1.14224	0.0380154	SFXN3	sideroflexin 3
ENSSSCG00000001773	MSTRG.19134	-1.14463	0.0161017	TMED3	transmembrane p24 trafficking protein 3
ENSSSCG00000034284	MSTRG.17211	-1.14698	5.85468e-10	LOC100515837	leukocyte-associated immunoglobulin-like receptor 1
ENSSSCG00000005190	MSTRG.1473	-1.15136	0.0147043	NFIB	nuclear factor I B
ENSSSCG00000006569	MSTRG.14548	-1.15287	0.00210593	SLC27A3	solute carrier family 27 member 3
ENSSSCG00000028022	MSTRG.22231	-1.16707	0.0468954	COL6A2	collagen type VI alpha 2 chain
ENSSSCG00000009904	MSTRG.6507	-1.16912	0.00385418	DYNLL1	dynein light chain LC8-type 1
ENSSSCG00000007586	MSTRG.12209	-1.18706	0.0493061	FSCN1	fascin actin-bundling protein 1
ENSSSCG00000035103	MSTRG.4424	-1.18971	0.000398603	PIGL	phosphatidylinositol glycan anchor biosynthesis class L
ENSSSCG00000032637	MSTRG.20035	-1.19389	0.0300084	EVC	EvC ciliary complex subunit 1
ENSSSCG00000038492	MSTRG.15114	-1.19796	0.0205763	PHETA2	PH domain containing endocytic trafficking adaptor 2
ENSSSCG00000000258	MSTRG.15351	-1.21005	2.3421e-06	RARG	retinoic acid receptor gamma
ENSSSCG00000005673	MSTRG.1947	-1.21502	0.0258758	IER5L	immediate early response 5 like
ENSSSCG00000010292	MSTRG.6928	-1.22362	2.48894e-05	P4HA1	prolyl 4-hydroxylase subunit alpha 1
ENSSSCG00000027890	MSTRG.12352	-1.23466	0.0315439	RASA4B	RAS p21 protein activator 4B
ENSSSCG00000023955	MSTRG.3972	-1.24845	0.022455	RAD51C	RAD51 paralog C
ENSSSCG00000039568	MSTRG.14242	-1.24931	0.0274744	SNAI2	Sus scrofa snail family transcriptional repressor 2 (SNAI2), mRNA.
ENSSSCG00000037733	MSTRG.14017	-1.25507	0.000356376	TRIQK	triple QxxK/R motif containing
ENSSSCG00000038234	MSTRG.19959	-1.25593	0.01264	TMEM175	transmembrane protein 175
ENSSSCG00000000010	MSTRG.15061	-1.26188	0.0144533	FBLN1	fibulin 1
ENSSSCG00000013859	MSTRG.11055	-1.29125	0.00657031	C2H19orf44	chromosome 2 C19orf44 homolog
ENSSSCG00000015396	MSTRG.21723	-1.2922	0.0158823	SEMA3D	semaphorin 3D
ENSSSCG00000008318	MSTRG.13171	-1.29958	0.0126396	VAX2	ventral anterior homeobox 2
ENSSSCG00000021515	MSTRG.20051	-1.30279	0.000591822	HS3ST1	heparan sulfate-glucosamine 3-sulfotransferase 1
ENSSSCG00000017818	MSTRG.4197	-1.3088	0.0293464	SERPINF1	serpin family F member 1
ENSSSCG00000012371	MSTRG.23004	-1.3457	0.0136533	AR	androgen receptor
ENSSSCG00000031977	MSTRG.18410	-1.346	0.0105215	PTCH2	patched 2
ENSSSCG00000013100	MSTRG.10626	-1.3463	0.00897598	MS4A4A	membrane spanning 4-domains A4A
ENSSSCG00000003235	MSTRG.17196	-1.35107	0.00539649	LOC100516084	cytoplasmic tRNA 2-thiolation protein 1
ENSSSCG00000017534	MSTRG.3826	-1.36377	0.0455903	HOXB3	homeobox B3
ENSSSCG00000040461	MSTRG.10351	-1.36703	0.0249893	CDKN1C	cyclin dependent kinase inhibitor 1C
ENSSSCG00000011519	MSTRG.4976	-1.37243	0.00595254	GXYLT2	glucoside xylosyltransferase 2
ENSSSCG00000040321	MSTRG.23470	-1.37354	0.0355709	LOC100516587	factor VIII intron 22 protein
ENSSSCG00000024399	MSTRG.20036	-1.37545	0.00234206	EVC2	EvC ciliary complex subunit 2
ENSSSCG00000008866	MSTRG.20260	-1.38819	0.0481507	GUCY1A1	guanylate cyclase 1 soluble subunit alpha 1
ENSSSCG00000003551	MSTRG.17664	-1.39062	0.013399	PAQR7	progestin and adipoQ receptor family member 7
ENSSSCG00000005291	MSTRG.1600	-1.39741	0.0195316	LOC100524475	transducin-like enhancer protein 1
ENSSSCG00000001137	MSTRG.18725	-1.41789	3.46195e-05	H1-3	H1.3 linker histone, cluster member
ENSSSCG00000007344	MSTRG.9443	-1.41869	0.0417186	KIAA1755	KIAA1755 ortholog
ENSSSCG00000013658	MSTRG.11194	-1.41879	0.0233116	S1PR2	sphingosine-1-phosphate receptor 2
ENSSSCG00000012319	MSTRG.22170	-1.42478	0.0122818	LOC110255204	melanoma-associated antigen D4-like
ENSSSCG00000007435	MSTRG.9519	-1.43036	5.38935e-05	PLTP	phospholipid transfer protein
ENSSSCG00000027252	MSTRG.12736	-1.45284	0.0274744	HCFC1R1	host cell factor C1 regulator 1
ENSSSCG00000008230	MSTRG.13068	-1.45695	0.0447102	ATOH8	atonal bHLH transcription factor 8
ENSSSCG00000016111	MSTRG.8142	-1.45844	0.0195316	FZD7	frizzled class receptor 7
ENSSSCG00000021880	MSTRG.17372	-1.46055	0.0059854	MXRA8	matrix remodeling associated 8
ENSSSCG00000004012	MSTRG.23	-1.46836	0.0412702	THBS2	thrombospondin 2
ENSSSCG00000015522	MSTRG.21921	-1.4684	0.0325753	ANGPTL1	angiopoietin like 1
ENSSSCG00000037575	MSTRG.10122	-1.46988	0.0047278	FKBP14	FKBP prolyl isomerase 14
ENSSSCG00000039860	MSTRG.22167	-1.4725	0.00833392	LOC100523107	melanoma-associated antigen D4
ENSSSCG00000028814	MSTRG.20106	-1.4745	0.0159489	SOD3	superoxide dismutase 3
ENSSSCG00000020915	MSTRG.11887	-1.49702	0.00580036	P4HA2	prolyl 4-hydroxylase subunit alpha 2
ENSSSCG00000040706	MSTRG.11529	-1.51243	0.00410677	DBN1	drebrin 1
ENSSSCG00000016260	MSTRG.8353	-1.51442	0.0161017	SLC16A14	solute carrier family 16 member 14
ENSSSCG00000005203	MSTRG.1493	-1.54195	0.0368041	IL33	interleukin 33
ENSSSCG00000034491	MSTRG.15934	-1.5454	0.0119468	PRICKLE1	prickle planar cell polarity protein 1
ENSSSCG00000030150	MSTRG.20162	-1.55217	0.00651581	UGDH	UDP-glucose 6-dehydrogenase
ENSSSCG00000001427	MSTRG.18824	-1.55923	0.010768	C4A	complement C4A (Rodgers blood group)
ENSSSCG00000013074	MSTRG.10584	-1.55956	0.00497721	RAB3IL1	RAB3A interacting protein like 1
ENSSSCG00000047269	ENSSSCG00000047269	-1.56316	0.0285729	-
ENSSSCG00000010532	MSTRG.7194	-1.56571	9.03583e-05	LOXL4	lysyl oxidase like 4
ENSSSCG00000017429	MSTRG.3712	-1.56794	0.028545	P3H4	prolyl 3-hydroxylase family member 4 (inactive)
ENSSSCG00000005180	MSTRG.1460	-1.57852	0.0123711	BNC2	basonuclin 2
ENSSSCG00000031449	MSTRG.17345	-1.58906	0.0390242	SLC27A5	solute carrier family 27 member 5
ENSSSCG00000000363	MSTRG.15409	-1.59378	0.030509	GDF11	growth differentiation factor 11
ENSSSCG00000014448	MSTRG.12125	-1.59907	0.0112896	ARSI	arylsulfatase family member I
ENSSSCG00000016322	MSTRG.8420	-1.62056	0.0110667	ACKR3	atypical chemokine receptor 3
ENSSSCG00000028284	MSTRG.22893	-1.62355	0.0078576	KCND1	potassium voltage-gated channel subfamily D member 1
ENSSSCG00000013440	ENSSSCG00000013440	-1.63392	0.0216146	ATP8B3	ATPase phospholipid transporting 8B3
ENSSSCG00000011689	MSTRG.5248	-1.65047	0.013672	PLOD2	procollagen-lysine,2-oxoglutarate 5-dioxygenase 2
ENSSSCG00000025561	MSTRG.12698	-1.65236	0.0344174	VASN	vasorin
ENSSSCG00000037970	MSTRG.12803	-1.68428	0.000232313	SOX8	SRY-box transcription factor 8
ENSSSCG00000035419	MSTRG.10267	-1.68466	0.00340435	RARRES2	retinoic acid receptor responder 2
ENSSSCG00000017533	MSTRG.3824	-1.69623	0.00881885	HOXB2	homeobox B2
ENSSSCG00000016859	MSTRG.8611	-1.70036	0.000214999	C7	complement C7
ENSSSCG00000013318	MSTRG.10801	-1.71263	0.00215464	RCN1	reticulocalbin 1
ENSSSCG00000038184	MSTRG.2489	-1.76159	0.0466652	ACBD7	acyl-CoA binding domain containing 7
ENSSSCG00000028076	MSTRG.642	-1.78316	0.0490892	ZBTB7C	zinc finger and BTB domain containing 7C
ENSSSCG00000032803	MSTRG.16843	-1.7832	0.0182782	LOC106510546	cytochrome P450 2S1
ENSSSCG00000035669	MSTRG.22345	-1.78639	0.00470744	AHNAK2	AHNAK nucleoprotein 2
ENSSSCG00000014136	MSTRG.11649	-1.79697	0.0225048	XRCC4	X-ray repair cross complementing 4
ENSSSCG00000014633	MSTRG.20895	-1.80944	0.0249893	CAVIN3	caveolae associated protein 3
ENSSSCG00000013909	MSTRG.10999	-1.81259	0.0492356	CRLF1	cytokine receptor like factor 1
ENSSSCG00000022060	MSTRG.10894	-1.8146	0.00944995	RASSF10	Ras association domain family member 10
ENSSSCG00000017380	MSTRG.3653	-1.8244	0.0172942	ARL4D	ADP ribosylation factor like GTPase 4D
ENSSSCG00000040139	MSTRG.16530	-1.84059	0.000228768	B3GNT9	UDP-GlcNAc:betaGal beta-1,3-N-acetylglucosaminyltransferase 9
ENSSSCG00000039468	MSTRG.21014	-1.84267	0.00146221	SERPINH1	serpin family H member 1
ENSSSCG00000016032	MSTRG.8027	-1.84728	4.37864e-05	TFPI	tissue factor pathway inhibitor
ENSSSCG00000017540	MSTRG.3827	-1.86677	0.00490129	HOXB5	homeobox B5
ENSSSCG00000010426	MSTRG.7069	-1.87008	0.0386723	PCDH15	protocadherin related 15
ENSSSCG00000036814	MSTRG.17105	-1.90393	0.00490129	CLEC11A	C-type lectin domain containing 11A
ENSSSCG00000007462	MSTRG.9546	-1.9119	0.0331266	KCNB1	potassium voltage-gated channel subfamily B member 1
ENSSSCG00000035243	MSTRG.680	-1.9148	0.0249893	RAB27B	RAB27B, member RAS oncogene family
ENSSSCG00000028341	MSTRG.7018	-1.94199	0.0387997	LOC100625711	synaptotagmin-15
ENSSSCG00000022105	MSTRG.5282	-1.94201	0.0063979	SUCNR1	succinate receptor 1
ENSSSCG00000016522	MSTRG.9874	-1.94686	0.0371562	PTN	pleiotrophin
ENSSSCG00000010060	ENSSSCG00000010060	-1.96085	0.0470143	UPB1	beta-ureidopropionase 1
ENSSSCG00000031875	MSTRG.16253	-1.97394	1.70265e-05	ZNF469	zinc finger protein 469
ENSSSCG00000001620	MSTRG.18989	-1.97557	0.000590439	MDFI	MyoD family inhibitor
ENSSSCG00000011630	MSTRG.5154	-1.97692	0.0107538	ACKR4	atypical chemokine receptor 4
ENSSSCG00000017422	MSTRG.3711	-1.97923	0.0078526	FKBP10	FKBP prolyl isomerase 10
ENSSSCG00000005400	MSTRG.1710	-2.02421	0.00406582	GRIN3A	glutamate ionotropic receptor NMDA type subunit 3A
ENSSSCG00000049770	ENSSSCG00000049770	-2.03866	0.00825229	-
ENSSSCG00000009232	ENSSSCG00000009232	-2.05456	0.010393	NKX6-1	NK6 homeobox 1
ENSSSCG00000031794	MSTRG.801	-2.06911	0.0195316	TNFAIP8L3	TNF alpha induced protein 8 like 3
ENSSSCG00000034723	MSTRG.3296	-2.07507	0.000648555	PYCR1	pyrroline-5-carboxylate reductase 1
ENSSSCG00000009789	MSTRG.6380	-2.09353	0.0425615	HCAR1	hydroxycarboxylic acid receptor 1
ENSSSCG00000006664	MSTRG.14641	-2.09464	0.0484674	MTMR11	myotubularin related protein 11
ENSSSCG00000008468	MSTRG.13379	-2.09953	0.0276772	PKDCC	protein kinase domain containing, cytoplasmic
ENSSSCG00000027179	ENSSSCG00000027179	-2.11863	0.034383	SIM2	SIM bHLH transcription factor 2
ENSSSCG00000024312	MSTRG.18633	-2.13161	0.0330803	ID4	inhibitor of DNA binding 4, HLH protein
ENSSSCG00000001873	MSTRG.19253	-2.13742	0.0462381	CSPG4	chondroitin sulfate proteoglycan 4
ENSSSCG00000015326	MSTRG.21605	-2.14434	0.0484804	COL1A2	collagen type I alpha 2 chain
ENSSSCG00000005393	MSTRG.1699	-2.14717	0.00359567	PLPPR1	phospholipid phosphatase related 1
ENSSSCG00000023848	MSTRG.14166	-2.15588	0.0465643	VXN	vexin
ENSSSCG00000011860	MSTRG.5627	-2.15836	0.0195316	SLC12A8	solute carrier family 12 member 8
ENSSSCG00000048444	ENSSSCG00000048444	-2.22381	0.0249293	-
ENSSSCG00000029949	MSTRG.10447	-2.23665	0.00580036	CD248	CD248 molecule
ENSSSCG00000031694	MSTRG.6112	-2.27618	0.00704833	DIRAS2	DIRAS family GTPase 2
ENSSSCG00000006329	ENSSSCG00000006329	-2.29005	0.0205763	LMX1A	LIM homeobox transcription factor 1 alpha
ENSSSCG00000013102	MSTRG.10630	-2.29504	0.0410182	MS4A7	membrane spanning 4-domains A7
ENSSSCG00000032094	MSTRG.20672	-2.34416	0.000326116	DKK2	dickkopf WNT signaling pathway inhibitor 2
ENSSSCG00000015982	MSTRG.7969	-2.34665	0.0406715	HOXD9	homeobox D9
ENSSSCG00000006455	MSTRG.14439	-2.34961	0.000170633	CD5L	CD5 molecule like
ENSSSCG00000007463	MSTRG.9548	-2.36514	0.00895597	PTGIS	prostaglandin I2 synthase
ENSSSCG00000036135	MSTRG.3871	-2.38858	0.0262851	COL1A1	collagen type I alpha 1 chain
ENSSSCG00000039756	MSTRG.18505	-2.39279	0.0134171	FOXC1	forkhead box C1
ENSSSCG00000000261	MSTRG.15347	-2.40148	0.0170331	IGFBP6	insulin like growth factor binding protein 6
ENSSSCG00000036647	ENSSSCG00000036647	-2.40779	0.000590439	SPIN4	spindlin family member 4
ENSSSCG00000041149	ENSSSCG00000041149	-2.5056	0.0283632	-
ENSSSCG00000006472	MSTRG.14462	-2.53674	0.0222604	CRABP2	cellular retinoic acid binding protein 2
ENSSSCG00000000546	MSTRG.15625	-2.54226	0.0189467	MANSC4	MANSC domain containing 4
ENSSSCG00000011965	MSTRG.5797	-2.5925	0.000218666	TMEM45A	transmembrane protein 45A
ENSSSCG00000006230	MSTRG.14200	-2.5942	0.00234206	CLVS1	clavesin 1
ENSSSCG00000021645	MSTRG.8613	-2.60864	0.0145977	MROH2B	maestro heat like repeat family member 2B
ENSSSCG00000017376	MSTRG.3649	-2.61063	0.00897598	MEOX1	mesenchyme homeobox 1
ENSSSCG00000031648	MSTRG.9487	-2.62331	0.0187037	CCN5	cellular communication network factor 5
ENSSSCG00000000082	MSTRG.15149	-2.64567	0.00154919	CACNA1I	calcium voltage-gated channel subunit alpha1 I
ENSSSCG00000028488	MSTRG.11497	-2.64869	0.0274744	LTC4S	leukotriene C4 synthase
ENSSSCG00000005680	MSTRG.1962	-2.68228	0.00123829	PRRX2	paired related homeobox 2
ENSSSCG00000033509	MSTRG.17353	-2.73909	0.00835003	SAMD11	sterile alpha motif domain containing 11
ENSSSCG00000008723	MSTRG.20015	-2.77704	0.0121923	HTRA3	HtrA serine peptidase 3
ENSSSCG00000006053	MSTRG.13935	-2.80887	0.00234206	BAALC	BAALC binder of MAP3K1 and KLF4
ENSSSCG00000008586	MSTRG.13561	-2.81959	2.3421e-06	TP53I3	tumor protein p53 inducible protein 3
ENSSSCG00000042154	ENSSSCG00000042154	-2.94216	2.20838e-05	-
ENSSSCG00000034440	MSTRG.4046	-2.99969	0.00558594	MMP28	matrix metallopeptidase 28
ENSSSCG00000003527	MSTRG.17620	-3.06711	3.89919e-05	EPHB2	EPH receptor B2
ENSSSCG00000026943	MSTRG.409	-3.09486	0.0330803	MRAP2	melanocortin 2 receptor accessory protein 2
ENSSSCG00000032151	MSTRG.20012	-3.12925	0.00755049	CPZ	carboxypeptidase Z
ENSSSCG00000021284	MSTRG.13770	-3.22566	0.0436644	GPR20	G protein-coupled receptor 20
ENSSSCG00000009004	MSTRG.20431	-3.2891	0.00856983	SFRP2	secreted frizzled related protein 2
ENSSSCG00000004191	MSTRG.280	-3.44096	0.000831925	MOXD1	monooxygenase DBH like 1
ENSSSCG00000035524	MSTRG.3592	-3.60619	0.00405378	WNT9B	Wnt family member 9B
ENSSSCG00000030575	MSTRG.4693	-3.64667	0.0011355	TMEM158	transmembrane protein 158
ENSSSCG00000008427	ENSSSCG00000008427	-3.80016	0.00506505	KCNK12	potassium two pore domain channel subfamily K member 12
ENSSSCG00000004045	ENSSSCG00000004045	-3.90433	0.000216364	MAS1	MAS1 proto-oncogene, G protein-coupled receptor
ENSSSCG00000031703	MSTRG.15	-3.99272	0.0250971	DACT2	dishevelled binding antagonist of beta catenin 2
ENSSSCG00000021132	ENSSSCG00000021132	-4.12791	1.70265e-05	PLD5	phospholipase D family member 5
ENSSSCG00000028931	MSTRG.13577	-4.16548	0.0303638	GDF7	growth differentiation factor 7
ENSSSCG00000035064	MSTRG.15108	-4.17795	0.0122818	LOC110260835	uncharacterized LOC110260835
ENSSSCG00000013316	MSTRG.10798	-4.70739	0.0140797	WT1	WT1 transcription factor
ENSSSCG00000048219	MSTRG.22180	-6.85405	0.000216805	-
ENSSSCG00000034943	MSTRG.13992	-7.14841	0.0352987	GDF6	growth differentiation factor 6
