# Supplementary material for: Pulmonary artery embolism: comprehensive transcriptomic analysis in understanding the pathogenic mechanisms of the disease
Source: BMC Genomics. 2023 Jan 9;24:10. doi: 10.1186/s12864-023-09110-0 (PMC9830730; doi:10.1186/s12864-023-09110-0)
Supplement: Supplementary file 3 — Additional file 3: Table S3. Differentially expressed long noncoding RNAs identified in the porcine pulmonary arteries affected by embolism. [file 12864_2023_9110_MOESM3_ESM.xlsx]

## Sheet: DELs
Ref.geneID	geneID	log2(FC)	P-adjusted
ENSSSCG00000044080	MSTRG.8330	6.51056	0.00405378
ENSSSCG00000046162	MSTRG.4632	5.71577	0.00470744
ENSSSCG00000047430	MSTRG.3389	5.46348	0.01553
ENSSSCG00000039504	ENSSSCG00000039504	5.35213	0.0383338
ENSSSCG00000042667	ENSSSCG00000042667	4.98246	0.00897598
ENSSSCG00000045022	ENSSSCG00000045022	4.96489	2.36717e-05
ENSSSCG00000049195	MSTRG.8809	4.33795	0.0441524
ENSSSCG00000050928	ENSSSCG00000050928	4.20062	0.00736772
ENSSSCG00000040277	MSTRG.13607	4.08976	0.0195316
ENSSSCG00000048223	MSTRG.11565	3.40939	0.0195316
ENSSSCG00000046140	MSTRG.5917	3.29147	7.52196e-07
ENSSSCG00000047209	ENSSSCG00000047209	2.70814	0.0249893
ENSSSCG00000043170	MSTRG.16279	2.4912	0.0389314
ENSSSCG00000044738	ENSSSCG00000044738	2.30289	0.0195316
ENSSSCG00000042444	MSTRG.15761	2.23058	0.0370911
ENSSSCG00000050349	MSTRG.2186	2.22775	0.0157159
ENSSSCG00000044427	MSTRG.11339	1.92201	0.0270084
ENSSSCG00000040730	MSTRG.7288	1.92072	0.0368041
ENSSSCG00000044457	MSTRG.4936	1.74788	0.00858025
ENSSSCG00000042665	MSTRG.6002	1.71557	0.0115457
ENSSSCG00000046263	MSTRG.2439	1.67229	0.00654179
ENSSSCG00000043554	MSTRG.23398	1.64806	0.00950448
ENSSSCG00000049706	ENSSSCG00000049706	1.64489	0.010768
ENSSSCG00000050339	MSTRG.15649	1.62874	0.0125535
ENSSSCG00000036524	MSTRG.2421	1.06413	0.0498672
ENSSSCG00000050251	MSTRG.2434	0.648178	0.0443841
ENSSSCG00000037997	MSTRG.2120	-0.670854	0.010335
ENSSSCG00000041267	MSTRG.21116	-0.698406	0.0436644
ENSSSCG00000042641	MSTRG.22979	-1.17495	0.00256319
ENSSSCG00000047133	MSTRG.13867	-1.18085	0.0255044
ENSSSCG00000041092	MSTRG.8376	-1.28656	0.014441
ENSSSCG00000043000	MSTRG.11566	-1.44445	0.0301004
ENSSSCG00000051512	MSTRG.16272	-1.68765	0.0203452
ENSSSCG00000046599	MSTRG.21739	-1.72873	0.00506505
ENSSSCG00000045402	ENSSSCG00000045402	-1.75396	0.0255886
ENSSSCG00000012527	MSTRG.23164	-1.78061	0.00825229
ENSSSCG00000044764	ENSSSCG00000044764	-1.9673	0.0189467
ENSSSCG00000051329	MSTRG.16113	-2.03839	0.00506505
ENSSSCG00000016343	MSTRG.8448	-2.11344	0.000661583
ENSSSCG00000042589	ENSSSCG00000042589	-2.24618	0.0177067
ENSSSCG00000042198	MSTRG.3817	-3.20013	0.0462644
ENSSSCG00000045249	MSTRG.17409	-3.49791	0.00864328
ENSSSCG00000034829	MSTRG.19587	-3.62518	0.0390242
ENSSSCG00000051490	MSTRG.13211	-4.02025	0.0290043
ENSSSCG00000051529	ENSSSCG00000051529	-4.22669	0.0387417
ENSSSCG00000043383	MSTRG.22288	-6.33631	0.00410677
