# Supplementary material for: Pulmonary artery embolism: comprehensive transcriptomic analysis in understanding the pathogenic mechanisms of the disease
Source: BMC Genomics. 2023 Jan 9;24:10. doi: 10.1186/s12864-023-09110-0 (PMC9830730; doi:10.1186/s12864-023-09110-0)
Supplement: Supplementary file 4 — Additional file 4: Table S4. Differentially alternative splicing events discovered by rMATS tools. Five alternative splicing event types show an imbalance in the percent splicing inclusion (PSI) values between CTR and PA-E libraries. [file 12864_2023_9110_MOESM4_ESM.xlsx]

## Sheet: MXE
GeneID	ID	chr	strand	X1stExonStart_0base	X1stExonEnd	X2ndExonStart_0base	X2ndExonEnd	upstreamES	upstreamEE	downstreamES	downstreamEE	ID.1	IJC_SAMPLE_1	SJC_SAMPLE_1	IJC_SAMPLE_2	SJC_SAMPLE_2	IncFormLen	SkipFormLen	PValue	FDR	IncLevel1	IncLevel2	IncLevelDifference	reference geneID	gene name
MSTRG.1146	3875	chr1	+	164518414	164518510	164522302	164522424	164513266	164513295	164524185	164524300	3875	2,0,0,0,2	4,5,2,1,5	1,2,3,5,2,6	1,0,0,5,0,1	215	241	2.75e-09	7.79e-06	0.359,0.0,0.0,0.0,0.31	0.529,1.0,1.0,0.529,1.0,0.871	0.688	ENSSSCG00000004946	ZWILCH
MSTRG.11624	2102	chr2	+	88356127	88356194	88356924	88357106	88354622	88354714	88358553	88358623	2102	56,33,39,45,15	80,30,22,33,35	9,80,42,24,40,53	50,144,144,177,162,159	186	301	1.64e-05	0.00926861	0.531,0.64,0.742,0.688,0.41	0.226,0.473,0.321,0.18,0.285,0.35	-0.296	ENSSSCG00000014114	TENT2
MSTRG.11887	16670	chr2	-	134507147	134507213	134507262	134507322	134505336	134505405	134507769	134507823	16670	234,626,695,814,490	44,72,64,80,107	200,165,195,86,157,168	99,87,74,74,67,81	179	185	2.22e-16	5.03e-12	0.846,0.9,0.918,0.913,0.826	0.676,0.662,0.731,0.546,0.708,0.682	-0.213	ENSSSCG00000020915	P4HA2
MSTRG.12988	7435	chr3	-	52517676	52517793	52518648	52518735	52516645	52516807	52520050	52520212	7435	37,22,45,36,36	39,27,24,28,37	38,58,47,62,64,60	13,23,17,21,17,9	206	236	1.36e-05	0.00812553	0.521,0.483,0.682,0.596,0.527	0.77,0.743,0.76,0.772,0.812,0.884	0.228	ENSSSCG00000008164	MAP4K4
MSTRG.14232	5425	chr4	+	75982699	75982893	75990334	75990474	75979720	75979888	75999837	76001178	5425	56,53,80,50,32	117,99,116,131,62	3,9,23,20,7,32	87,106,91,65,102,126	313	259	4.92e-08	9.28e-05	0.284,0.307,0.363,0.24,0.299	0.028,0.066,0.173,0.203,0.054,0.174	-0.182	ENSSSCG00000006252	TMEM68
MSTRG.14807	19500	chr4	-	110422271	110422382	110431135	110431246	110413323	110416946	110431330	110431426	19500	117,144,169,56,75	8,19,103,49,35	87,262,150,117,167,312	33,5,7,2,2,1	230	230	4.67e-06	0.00352594	0.936,0.883,0.621,0.533,0.682	0.725,0.981,0.955,0.983,0.988,0.997	0.207	ENSSSCG00000037808	NA
MSTRG.14951	4514	chr4	-	126706393	126706505	126706546	126706636	126703872	126703989	126715005	126715050	4514	23,17,22,29,12	0,3,0,1,1	26,61,46,48,48,45	11,19,12,19,7,14	209	231	3.34e-07	0.000419558	1.0,0.862,1.0,0.97,0.93	0.723,0.78,0.809,0.736,0.883,0.78	-0.167	ENSSSCG00000038253	ZNF326
MSTRG.162	376	chr1	-	16363246	16363333	16368498	16368632	16362150	16363158	16369648	16369805	376	323,260,527,364,332	5,7,3,1,11	177,546,351,342,382,536	47,84,13,106,45,56	253	206	7.66e-12	8.67e-08	0.981,0.968,0.993,0.997,0.961	0.754,0.841,0.956,0.724,0.874,0.886	-0.141	ENSSSCG00000030067	GINM1
MSTRG.17955	16069	chr6	+	101662670	101662745	101663120	101663219	101656033	101656225	101666059	101666446	16069	1,1,4,9,3	0,0,5,3,1	21,1,0,0,1,4	129,11,4,12,5,4	194	218	7.05e-06	0.00483391	1.0,1.0,0.473,0.771,0.771	0.155,0.093,0.0,0.0,0.184,0.529	-0.643	ENSSSCG00000003687	EPB41L3
MSTRG.18395	15188	chr6	-	165818836	165818872	165823576	165823844	165816716	165816805	165824618	165824976	15188	28,10,42,34,32	5,2,8,6,9	9,25,10,12,21,30	7,13,10,18,33,66	387	155	4.85e-10	2.2e-06	0.692,0.667,0.678,0.694,0.587	0.34,0.435,0.286,0.211,0.203,0.154	-0.392	ENSSSCG00000029256	AKR1A1
MSTRG.19081	6131	chr7	-	41506974	41507096	41513625	41513768	41503257	41503351	41530779	41531133	6131	38,11,54,32,31	27,6,44,28,20	1,38,33,24,30,20	200,96,31,40,58,48	262	241	2.79e-06	0.00233892	0.564,0.628,0.53,0.512,0.588	0.005,0.267,0.495,0.356,0.322,0.277	-0.277	ENSSSCG00000001723	PLA2G7
MSTRG.2805	19854	chr11	+	7820637	7820677	7842818	7842930	7806021	7806071	7855923	7855987	19854	3,10,12,5,5	3,0,0,0,0	5,7,7,4,7,5	4,12,6,5,6,3	159	231	2.59e-08	5.34e-05	0.592,1.0,1.0,1.0,1.0	0.645,0.459,0.629,0.538,0.629,0.708	-0.317	ENSSSCG00000009335	B3GLCT
MSTRG.4501	4954	chr13	+	3404651	3404769	3417440	3417547	3395982	3396456	3425950	3426092	4954	6,0,1,0,1	46,41,36,28,32	19,18,6,20,10,7	85,32,26,24,36,51	237	226	4.31e-07	0.000487327	0.111,0.0,0.026,0.0,0.029	0.176,0.349,0.18,0.443,0.209,0.116	0.212	ENSSSCG00000011197	OXNAD1
MSTRG.5530	8838	chr13	+	124586857	124586947	124587169	124587249	124586482	124586620	124587678	124587789	8838	1750,1694,1974,2162,1971	421,122,149,238,254	1612,1873,1594,968,1215,1633	279,597,373,525,449,610	209	199	7.59e-08	0.000122688	0.798,0.93,0.927,0.896,0.881	0.846,0.749,0.803,0.637,0.72,0.718	-0.141	ENSSSCG00000019309	SNORA63
MSTRG.5530	8841	chr13	+	124587169	124587249	124587678	124587789	124586482	124586620	124588501	124589284	8841	912,1017,1221,1196,1170	169,49,46,97,103	778,692,689,273,447,584	115,244,150,220,188,227	199	230	1.68e-09	5.42e-06	0.862,0.96,0.968,0.934,0.929	0.887,0.766,0.841,0.589,0.733,0.748	-0.17	ENSSSCG00000019309	SNORA63
MSTRG.5699	6384	chr13	-	140640162	140640327	140640354	140640541	140638524	140638948	140643280	140643389	6384	88,16,57,74,7	322,78,272,303,35	18,87,72,49,158,206	23,156,171,118,265,315	306	284	3.56e-06	0.00277669	0.202,0.16,0.163,0.185,0.157	0.421,0.341,0.281,0.278,0.356,0.378	0.169	ENSSSCG00000011895	PLA1A
MSTRG.5802	12408	chr13	+	158182823	158182865	158203941	158204025	158178644	158178719	158215261	158215336	12408	28,28,37,52,13	7,16,2,15,11	26,41,32,6,26,6	2,0,5,0,0,0	161	203	9.71e-06	0.00610262	0.835,0.688,0.959,0.814,0.598	0.943,1.0,0.89,1.0,1.0,1.0	0.193	ENSSSCG00000011959	ABI3BP
MSTRG.5802	12410	chr13	+	158183695	158183740	158203941	158204025	158178644	158178719	158215261	158215336	12410	6,2,4,6,0	7,16,2,15,11	2,10,2,2,12,3	2,0,5,0,0,0	164	203	7.48e-07	0.000705089	0.515,0.134,0.712,0.331,0.0	0.553,1.0,0.331,1.0,1.0,1.0	0.476	ENSSSCG00000011959	ABI3BP
MSTRG.5802	12459	chr13	+	158203941	158204025	158210105	158210180	158178644	158178719	158215261	158215336	12459	7,16,2,15,11	5,1,2,10,2	2,0,5,0,0,0	3,6,3,2,3,2	203	194	2.69e-06	0.00233892	0.572,0.939,0.489,0.589,0.84	0.389,0.0,0.614,0.0,0.0,0.0	-0.519	ENSSSCG00000011959	ABI3BP
MSTRG.5802	12463	chr13	+	158203941	158204025	158210105	158210180	158189618	158189714	158215261	158215336	12463	5,16,2,15,12	5,1,2,10,4	2,0,6,0,0,0	3,6,3,2,3,4	203	194	9.28e-06	0.00600464	0.489,0.939,0.489,0.589,0.741	0.389,0.0,0.657,0.0,0.0,0.0	-0.475	ENSSSCG00000011959	ABI3BP
MSTRG.5802	12465	chr13	+	158203941	158204025	158210105	158210180	158198159	158198219	158215261	158215336	12465	5,17,2,15,12	5,1,3,10,2	2,0,5,0,0,0	3,4,2,2,3,2	203	194	1.75e-05	0.00948089	0.489,0.942,0.389,0.589,0.851	0.389,0.0,0.705,0.0,0.0,0.0	-0.47	ENSSSCG00000011959	ABI3BP
MSTRG.717	5715	chr1	-	109014558	109014684	109014879	109015005	109001699	109001833	109015757	109016095	5715	624,4139,1189,2631,6839	331,854,572,959,1856	1470,1818,3655,734,633,729	59015,1290,1410,710,1155,914	245	245	5.01e-06	0.00354372	0.653,0.829,0.675,0.733,0.787	0.024,0.585,0.722,0.508,0.354,0.444	-0.296	ENSSSCG00000004570	TPM1
MSTRG.7348	21077	chr14	-	124773570	124773662	124776187	124776328	124772124	124772236	124779470	124779518	21077	97,71,118,83,51	172,120,133,171,108	39,97,78,43,96,54	1563,237,198,144,309,152	260	211	4.86e-06	0.00354372	0.314,0.324,0.419,0.283,0.277	0.02,0.249,0.242,0.195,0.201,0.224	-0.135	ENSSSCG00000010651	ABLIM1
MSTRG.8962	1687	chr16	-	74267220	74268467	74268517	74268681	74266408	74266562	74270743	74270873	1687	56,54,74,76,23	62,25,25,37,18	31,60,97,41,76,64	73,93,265,154,457,95	283	1366	1.13e-09	4.28e-06	0.813,0.912,0.935,0.908,0.86	0.672,0.757,0.639,0.562,0.445,0.765	-0.246	ENSSSCG00000017100	MTRR
MSTRG.9380	10296	chr17	-	38506296	38506411	38507183	38507301	38504204	38504330	38508022	38508128	10296	6,2,7,2,4	1,0,1,1,0	4,3,5,4,5,6	3,10,3,8,5,4	237	234	7e-08	0.000121801	0.856,1.0,0.874,0.664,1.0	0.568,0.229,0.622,0.331,0.497,0.597	-0.405	ENSSSCG00000007291	EDEM2
MSTRG.948	10399	chr1	-	131254053	131254166	131260020	131260107	131251623	131251682	131262571	131262679	10399	4,0,0,3,5	69,137,65,90,139	20,25,6,56,19,30	72,132,118,121,136,172	206	232	9.03e-09	2.12e-05	0.061,0.0,0.0,0.036,0.039	0.238,0.176,0.054,0.343,0.136,0.164	0.158	ENSSSCG00000039061	EIF2AK4
MSTRG.9742	3194	chr18	+	5691416	5691486	5708324	5708428	5650503	5650715	5727232	5727278	3194	10,7,11,13,9	0,0,0,0,1	15,45,26,22,18,15	4,15,3,11,3,3	189	223	1.12e-06	0.00101016	1.0,1.0,1.0,1.0,0.914	0.816,0.78,0.911,0.702,0.876,0.855	-0.159	ENSSSCG00000016432	PRKAG2

## Sheet: A3SS
GeneID	ID	chromosome	strand	longExonStart_0base	longExonEnd	shortES	shortEE	flankingES	flankingEE	ID.1	IJC_SAMPLE_1	SJC_SAMPLE_1	IJC_SAMPLE_2	SJC_SAMPLE_2	IncFormLen	SkipFormLen	PValue	FDR	IncLevel1	IncLevel2	IncLevelDifference	reference geneID	gene name
MSTRG.10208	9208	chr18	-	50592200	50592338	50592200	50592335	50598831	50598921	9208	0,1,1,1,0	2,1,1,4,4	4,3,2,2,3,5	1,4,2,0,8,6	122	119	1.9e-05	0.00333325	0.0,0.494,0.494,0.196,0.0	0.796,0.422,0.494,1.0,0.268,0.448	0.335	ENSSSCG00000023820	ZMIZ2
MSTRG.10345	1132	chr2	-	1610528	1610690	1610528	1610686	1612339	1616489	1132	6,3,2,5,2	2,1,0,0,0	3,12,8,0,5,7	3,4,4,4,4,3	123	119	2.69e-06	0.000791897	0.744,0.744,1.0,1.0,1.0	0.492,0.744,0.659,0.0,0.547,0.693	-0.375	NA	NA
MSTRG.10362	2625	chr2	-	2167054	2168013	2167054	2167134	2168569	2168684	2625	18,96,8,48,26	3,3,1,2,7	30,39,48,152,62,48	0,0,2,2,0,0	998	119	3.7e-07	0.000207464	0.417,0.792,0.488,0.741,0.307	1.0,1.0,0.741,0.901,1.0,1.0	0.391	ENSSSCG00000012857	CARS1
MSTRG.1041	1671	chr1	-	147750271	147750500	147750271	147750463	147751183	147751381	1671	15,5,5,10,3	1,0,1,0,1	5,30,14,12,29,9	3,9,3,5,8,4	156	119	8.38e-06	0.00177173	0.92,1.0,0.792,1.0,0.696	0.56,0.718,0.781,0.647,0.734,0.632	-0.203	ENSSSCG00000023533	ZNF236
MSTRG.1041	1668	chr1	-	147698465	147698597	147698465	147698549	147703727	147703915	1668	17,14,7,24,9	4,0,1,2,1	11,21,15,16,28,21	12,12,14,5,12,6	167	119	3.98e-05	0.00586478	0.752,1.0,0.833,0.895,0.865	0.395,0.555,0.433,0.695,0.624,0.714	-0.3	ENSSSCG00000023533	ZNF236
MSTRG.1049	3067	chr1	+	149766398	149769998	149769963	149769998	149765864	149766336	3067	695,92,114,111,135	0,0,1,0,0	171,616,393,272,506,566	0,8,3,11,6,7	3684	119	1.2e-08	1.68e-05	1.0,1.0,0.786,1.0,1.0	1.0,0.713,0.809,0.444,0.731,0.723	-0.221	ENSSSCG00000004875	CYB5A
MSTRG.12039	2224	chr2	-	143225028	143225399	143225028	143225363	143225435	143225679	2224	4,8,21,6,1	0,2,23,17,11	1,1,21,5,46,28	0,0,0,0,0,0	155	119	4.78e-07	0.000232937	1.0,0.754,0.412,0.213,0.065	1.0,1.0,1.0,1.0,1.0,1.0	0.511	ENSSSCG00000014387	DIAPH1
MSTRG.12127	3895	chr2	+	151392288	151392472	151392329	151392472	151389125	151389263	3895	37,42,40,65,47	15,3,1,11,17	2,7,37,12,23,23	8,18,17,12,21,14	160	119	1.33e-05	0.00258305	0.647,0.912,0.967,0.815,0.673	0.157,0.224,0.618,0.427,0.449,0.55	-0.399	ENSSSCG00000014450	TCOF1
MSTRG.13019	5829	chr3	-	55674395	55675432	55674395	55674516	55675530	55675814	5829	128,58,28,75,77	143,115,147,104,103	53,219,213,203,205,281	49,151,114,58,121,182	1035	119	6.08e-06	0.00135188	0.093,0.055,0.021,0.077,0.079	0.111,0.143,0.177,0.287,0.163,0.151	0.107	ENSSSCG00000025010	UNC50
MSTRG.13146	1431	chr3	+	69222219	69222654	69222607	69222654	69217261	69221365	1431	250,264,77,141,201	237,371,140,288,212	191,541,428,368,465,626	61,246,212,208,268,327	507	119	6.51e-14	2.43e-10	0.198,0.143,0.114,0.103,0.182	0.424,0.34,0.322,0.293,0.289,0.31	0.182	ENSSSCG00000008297	TPRKB
MSTRG.13996	3542	chr4	+	41390896	41394685	41392293	41394685	41389638	41389734	3542	447,77,73,116,77	60,37,48,48,16	598,508,381,429,367,390	44,53,58,29,34,46	1516	119	5.33e-07	0.000238918	0.369,0.14,0.107,0.159,0.274	0.516,0.429,0.34,0.537,0.459,0.4	0.237	ENSSSCG00000034398	C8orf37
MSTRG.14408	9608	chr4	+	90573933	90574762	90573950	90574762	90572833	90573008	9608	4,7,4,4,6	1,1,0,0,0	1,4,8,28,3,7	1,6,4,44,4,2	136	119	1.91e-09	3.56e-06	0.778,0.86,1.0,1.0,1.0	0.467,0.368,0.636,0.358,0.396,0.754	-0.431	ENSSSCG00000006395	NA
MSTRG.14452	6157	chr4	-	92780715	92781603	92780715	92780859	92783206	92783503	6157	1005,389,233,530,306	358,161,409,333,148	129,1116,1556,876,1726,774	41,426,470,177,347,236	863	119	6.78e-05	0.00865944	0.279,0.25,0.073,0.18,0.222	0.303,0.265,0.313,0.406,0.407,0.311	0.133	ENSSSCG00000044489	NA
MSTRG.14515	8234	chr4	-	94741892	94742153	94741892	94742041	94742782	94742867	8234	25,68,15,75,44	110,244,245,437,227	69,65,64,94,76,60	167,154,133,160,133,181	231	119	4.72e-06	0.00120303	0.105,0.126,0.031,0.081,0.091	0.175,0.179,0.199,0.232,0.227,0.146	0.106	ENSSSCG00000006533	ADAM15
MSTRG.14631	11355	chr4	-	98753228	98753400	98753228	98753342	98753515	98753615	11355	21,23,4,4,31	92,86,84,111,86	32,57,81,45,41,54	49,118,116,83,127,135	177	119	3.18e-05	0.00501629	0.133,0.152,0.031,0.024,0.195	0.305,0.245,0.319,0.267,0.178,0.212	0.147	ENSSSCG00000030119	PRPF3
MSTRG.14683	11148	chr4	+	100444512	100446562	100446494	100446562	100443784	100443809	11148	427,182,130,274,202	9,5,0,10,3	125,270,300,95,200,238	1,1,0,0,3,0	2101	119	1.54e-06	0.000524274	0.729,0.673,1.0,0.608,0.792	0.876,0.939,1.0,1.0,0.791,1.0	0.174	NA	NA
MSTRG.15186	12271	chr5	+	9598608	9598696	9598611	9598696	9595195	9595355	12271	2,6,5,2,3	1,2,0,1,0	5,8,1,4,6,2	5,3,6,1,7,5	122	119	3.47e-05	0.00533105	0.661,0.745,1.0,0.661,1.0	0.494,0.722,0.14,0.796,0.455,0.281	-0.332	ENSSSCG00000000107	NA
MSTRG.15623	4812	chr5	-	45929853	45938002	45929853	45936013	45940286	45941013	4812	84,36,44,77,89	2,0,0,0,0	33,66,84,106,105,57	2,4,2,2,5,1	2108	119	3.95e-07	0.000209589	0.703,1.0,1.0,1.0,1.0	0.482,0.482,0.703,0.749,0.542,0.763	-0.32	ENSSSCG00000000545	KLHL42
MSTRG.15762	1124	chr5	-	62187237	62188213	62187237	62188108	62190583	62190675	1124	1418,420,857,645,146	3,22,56,39,68	149,1329,479,1141,935,1140	22,290,257,275,201,242	224	119	9.26e-06	0.00192141	0.996,0.91,0.89,0.898,0.533	0.783,0.709,0.498,0.688,0.712,0.714	-0.161	ENSSSCG00000000657	NA
MSTRG.15825	10387	chr5	-	64195149	64195451	64195149	64195408	64195564	64195783	10387	16,6,8,6,11	4,6,10,3,1	1,16,28,10,20,23	1,1,0,1,0,4	162	119	5.59e-05	0.00783195	0.746,0.423,0.37,0.595,0.89	0.423,0.922,1.0,0.88,1.0,0.809	0.234	ENSSSCG00000000704	TAPBPL
MSTRG.16247	107	chr6	+	961760	962000	961805	962000	961213	961386	107	11,5,2,8,3	0,1,0,0,3	0,11,5,15,9,7	1,5,6,37,7,5	164	119	3.45e-06	0.000965884	1.0,0.784,1.0,1.0,0.42	0.0,0.615,0.377,0.227,0.483,0.504	-0.473	ENSSSCG00000035230	PIEZO1
MSTRG.16283	4930	chr6	-	3048682	3049961	3048682	3048788	3050255	3050344	4930	642,185,123,351,235	150,43,115,100,52	127,905,658,2107,1110,984	14,138,102,187,120,120	1292	119	1.81e-07	0.000126583	0.283,0.284,0.09,0.244,0.294	0.455,0.377,0.373,0.509,0.46,0.43	0.195	ENSSSCG00000034980	IRF8
MSTRG.18936	7279	chr7	+	31858561	31862038	31859185	31862038	31858189	31858363	7279	198,78,89,157,125	96,118,174,182,84	114,394,246,204,308,190	55,77,120,61,120,126	743	119	6.42e-05	0.00857167	0.248,0.096,0.076,0.121,0.192	0.249,0.45,0.247,0.349,0.291,0.195	0.15	ENSSSCG00000001556	MAPK14
MSTRG.19108	9182	chr7	-	46655866	46655973	46655866	46655877	46656397	46656493	9182	2,3,0,10,6	2,2,7,0,6	6,11,4,3,3,6	0,0,2,1,0,0	215	119	1.06e-06	0.000403499	0.356,0.454,0.0,1.0,0.356	1.0,1.0,0.525,0.624,1.0,1.0	0.425	ENSSSCG00000023467	NA
MSTRG.19680	6533	chr7	+	93397689	93399214	93397692	93399214	93396938	93397012	6533	5,9,5,4,7	23,0,0,0,0	17,15,6,25,9,15	37,66,0,88,20,56	122	119	2.29e-05	0.00392865	0.175,1.0,1.0,1.0,1.0	0.309,0.181,1.0,0.217,0.305,0.207	-0.465	ENSSSCG00000032583	SRSF5
MSTRG.20773	5719	chr8	+	131668158	131669758	131669209	131669758	131663526	131663885	5719	26,4,2,4,16	8,4,3,4,2	21,79,105,176,62,51	2,15,3,4,5,2	1170	119	5.1e-06	0.00124178	0.248,0.092,0.064,0.092,0.449	0.516,0.349,0.781,0.817,0.558,0.722	0.435	ENSSSCG00000009226	KLHL8
MSTRG.21125	1412	chr9	-	26155333	26155828	26155333	26155387	26157212	26157263	1412	483,424,317,470,735	1,0,0,1,0	280,673,526,1054,399,641	1,18,2,73,17,17	560	119	4.31e-06	0.00112843	0.99,1.0,1.0,0.99,1.0	0.983,0.888,0.982,0.754,0.833,0.889	-0.108	ENSSSCG00000018558	NA
MSTRG.21308	1674	chr9	+	45925823	45928534	45927895	45928534	45925184	45925322	1674	340,427,159,455,253	6,10,10,19,19	497,659,740,528,960,603	9,5,14,0,0,6	2191	119	1.13e-05	0.00230139	0.755,0.699,0.463,0.565,0.42	0.75,0.877,0.742,1.0,1.0,0.845	0.289	ENSSSCG00000024578	PHLDB1
MSTRG.21603	4830	chr9	+	73925196	73926537	73925373	73926537	73924775	73924884	4830	1,9,4,6,6	5,0,3,9,2	4,2,3,1,5,2	0,0,1,0,0,2	296	119	2.49e-06	0.000773819	0.074,1.0,0.349,0.211,0.547	1.0,1.0,0.547,1.0,1.0,0.287	0.369	ENSSSCG00000050264	NA
MSTRG.224	8296	chr1	+	25976965	25980166	25976971	25980166	25964862	25965055	8296	9,12,1,8,0	8,9,32,11,6	17,30,10,11,15,8	0,0,13,0,0,11	125	119	1.26e-06	0.000441076	0.517,0.559,0.029,0.409,0.0	1.0,1.0,0.423,1.0,1.0,0.409	0.503	ENSSSCG00000004149	NHSL1
MSTRG.224	8297	chr1	+	25976965	25980166	25976971	25980166	25969238	25969370	8297	14,3,1,2,0	10,10,25,8,13	4,16,6,5,6,8	0,0,12,0,0,2	125	119	4.77e-09	7.64e-06	0.571,0.222,0.037,0.192,0.0	1.0,1.0,0.322,1.0,1.0,0.792	0.648	ENSSSCG00000004149	NHSL1
MSTRG.22690	9579	chrX	+	10395724	10396113	10396021	10396113	10394097	10394171	9579	36,6,4,12,7	43,21,18,26,17	15,71,32,110,76,95	7,32,31,22,40,56	416	119	6.06e-07	0.000251527	0.193,0.076,0.06,0.117,0.105	0.38,0.388,0.228,0.589,0.352,0.327	0.267	ENSSSCG00000012125	NA
MSTRG.23296	1524	chrX	-	106039971	106040767	106039971	106040698	106041823	106041934	1524	26,56,44,42,47	64,106,75,71,112	22,21,13,16,20,12	127,116,80,123,87,108	188	119	1.44e-07	0.00010727	0.205,0.251,0.271,0.272,0.21	0.099,0.103,0.093,0.076,0.127,0.066	-0.148	ENSSSCG00000012649	SMARCA1
MSTRG.2374	11410	chr10	+	32420339	32422384	32420415	32422384	32420014	32420128	11410	3,4,8,12,4	0,1,0,1,0	5,10,17,6,8,9	0,1,13,2,5,5	195	119	6.41e-07	0.000256396	1.0,0.709,1.0,0.88,1.0	1.0,0.859,0.444,0.647,0.494,0.523	-0.257	ENSSSCG00000033196	MYORG
MSTRG.2675	9227	chr10	-	68518061	68518661	68518061	68518239	68528517	68528682	9227	54,20,21,44,25	28,13,14,32,12	113,226,163,330,295,220	43,30,32,37,57,46	541	119	5.17e-07	0.000238918	0.298,0.253,0.248,0.232,0.314	0.366,0.624,0.528,0.662,0.532,0.513	0.268	ENSSSCG00000029602	WDR37
MSTRG.2675	9231	chr10	-	68518061	68520287	68518061	68518239	68528993	68529914	9231	209,67,70,127,128	9,6,15,10,11	340,735,561,932,876,626	8,2,5,9,4,4	2167	119	3.05e-14	1.71e-10	0.56,0.38,0.204,0.411,0.39	0.7,0.953,0.86,0.85,0.923,0.896	0.475	ENSSSCG00000029602	WDR37
MSTRG.2675	9230	chr10	-	68518061	68518661	68518061	68518239	68528993	68529914	9230	53,16,21,43,25	9,6,15,10,11	108,220,160,324,283,215	8,2,5,9,4,4	541	119	2e-15	2.24e-11	0.564,0.37,0.235,0.486,0.333	0.748,0.96,0.876,0.888,0.94,0.922	0.491	ENSSSCG00000029602	WDR37
MSTRG.2746	10356	chr11	+	4359945	4361513	4361145	4361513	4359537	4359792	10356	86,52,47,80,60	5,7,3,4,7	128,280,310,110,336,246	1,4,6,0,1,3	1319	119	2.08e-07	0.000136908	0.608,0.401,0.586,0.643,0.436	0.92,0.863,0.823,1.0,0.968,0.881	0.374	ENSSSCG00000009300	WASF3
MSTRG.3641	11802	chr12	+	19117913	19118330	19118196	19118330	19117010	19117129	11802	162,240,79,187,173	204,321,314,225,308	241,340,333,570,346,466	197,258,246,231,282,335	402	119	1.31e-07	0.000105241	0.19,0.181,0.069,0.197,0.143	0.266,0.281,0.286,0.422,0.266,0.292	0.146	ENSSSCG00000017366	HDAC5
MSTRG.4062	10658	chr12	-	40155600	40155875	40155600	40155793	40156271	40156418	10658	26,21,21,22,43	72,86,103,107,77	16,39,36,70,43,60	29,41,53,48,52,72	201	119	4.33e-06	0.00112843	0.176,0.126,0.108,0.109,0.248	0.246,0.36,0.287,0.463,0.329,0.33	0.182	ENSSSCG00000044343	ZNF830
MSTRG.483	4918	chr1	+	72841164	72841370	72841240	72841370	72835229	72835303	4918	53,43,61,61,55	3,0,1,1,0	120,61,48,50,56,69	11,11,3,13,1,8	195	119	3.76e-05	0.00561528	0.915,1.0,0.974,0.974,1.0	0.869,0.772,0.907,0.701,0.972,0.84	-0.129	ENSSSCG00000004374	QRSL1
MSTRG.5049	10699	chr13	+	66189401	66190439	66190393	66190439	66189126	66189306	10699	40,52,17,18,58	2,1,7,2,3	41,30,35,39,48,52	0,0,1,0,1,1	1111	119	4.11e-07	0.000209589	0.682,0.848,0.206,0.491,0.674	1.0,1.0,0.789,1.0,0.837,0.848	0.332	ENSSSCG00000011560	CRELD1
MSTRG.5049	10701	chr13	+	66190390	66190439	66190393	66190439	66189401	66189743	10701	1,3,0,3,2	0,0,2,0,0	2,5,0,4,5,2	4,6,3,3,4,2	122	119	5.59e-06	0.00133174	1.0,1.0,0.0,1.0,1.0	0.328,0.448,0.0,0.565,0.549,0.494	-0.403	ENSSSCG00000011560	CRELD1
MSTRG.5103	3632	chr13	+	70940250	70941953	70941802	70941953	70940046	70940143	3632	0,41,0,0,0	57,6,23,30,10	7,143,6,149,560,251	5,49,41,21,110,42	1671	119	9.33e-08	8.72e-05	0.0,0.327,0.0,0.0,0.0	0.091,0.172,0.01,0.336,0.266,0.299	0.13	ENSSSCG00000011610	NUP210
MSTRG.5103	3631	chr13	+	70940246	70941953	70941802	70941953	70940046	70940143	3631	0,46,0,0,0	57,6,23,30,10	8,145,6,157,611,267	5,49,41,21,110,42	1675	119	1.08e-07	9.28e-05	0.0,0.353,0.0,0.0,0.0	0.102,0.174,0.01,0.347,0.283,0.311	0.134	ENSSSCG00000011610	NUP210
MSTRG.5390	9275	chr13	-	108806396	108806628	108806396	108806603	108806719	108806852	9275	40,9,4,14,7	2,0,0,0,0	13,60,33,25,40,14	1,8,4,10,4,7	144	119	3.34e-05	0.00520122	0.943,1.0,1.0,1.0,1.0	0.915,0.861,0.872,0.674,0.892,0.623	-0.182	ENSSSCG00000030467	PHC3
MSTRG.5647	7379	chr13	+	136804770	136804902	136804773	136804902	136804453	136804635	7379	1,12,4,2,8	2,9,2,10,29	0,2,0,0,2,1	3,13,8,6,5,2	122	119	5.06e-06	0.00124178	0.328,0.565,0.661,0.163,0.212	0.0,0.13,0.0,0.0,0.281,0.328	-0.263	ENSSSCG00000011867	MYLK
MSTRG.5707	1928	chr13	-	140785072	140790319	140785072	140785208	140790387	140790531	1928	566,160,112,187,273	62,45,29,51,59	181,1157,879,1342,1094,996	25,56,43,28,57,51	5230	119	3.62e-08	4.06e-05	0.172,0.075,0.081,0.077,0.095	0.141,0.32,0.317,0.522,0.304,0.308	0.219	ENSSSCG00000037639	TIMMDC1
MSTRG.5750	9670	chr13	-	147465862	147472759	147465862	147469653	147472992	147473100	9670	420,788,95,380,435	41,46,21,57,45	153,634,702,997,844,346	4,15,12,16,12,18	3225	119	3.19e-10	8.94e-07	0.274,0.387,0.143,0.197,0.263	0.585,0.609,0.683,0.697,0.722,0.415	0.366	ENSSSCG00000027820	CD200
MSTRG.5965	7612	chr13	+	197989444	197989550	197989447	197989550	197985319	197985628	7612	6,3,0,0,0	1,2,3,4,1	8,3,1,1,2,4	1,0,1,0,0,0	122	119	4.01e-06	0.00109541	0.854,0.594,0.0,0.0,0.0	0.886,1.0,0.494,1.0,1.0,1.0	0.607	ENSSSCG00000012046	NA
MSTRG.6022	10096	chr13	+	204825047	204825616	204825457	204825616	204823899	204824041	10096	20,5,17,19,12	64,62,99,66,14	54,48,58,113,85,66	25,56,82,56,126,88	529	119	2.84e-06	0.000817011	0.066,0.018,0.037,0.061,0.162	0.327,0.162,0.137,0.312,0.132,0.144	0.134	ENSSSCG00000012076	MX2
MSTRG.6573	332	chr14	-	44122092	44123739	44122092	44122655	44125581	44125630	332	346,155,136,338,299	115,53,81,139,77	236,627,383,745,360,562	32,58,73,62,92,88	1203	119	6.03e-06	0.00135188	0.229,0.224,0.142,0.194,0.278	0.422,0.517,0.342,0.543,0.279,0.387	0.202	ENSSSCG00000009963	TPST2
MSTRG.7036	303	chr14	+	89082508	89083829	89082840	89083829	89075422	89075561	303	12,5,10,13,9	0,0,3,0,0	5,28,18,34,8,12	2,3,2,6,1,10	451	119	1.55e-05	0.00284945	1.0,1.0,0.468,1.0,1.0	0.397,0.711,0.704,0.599,0.679,0.24	-0.339	ENSSSCG00000010380	MAPK8
MSTRG.7441	5411	chr14	-	135119489	135119739	135119489	135119581	135123668	135123740	5411	32,19,20,11,7	0,0,2,0,0	64,16,6,13,12,28	8,0,5,2,3,8	277	119	6.15e-06	0.00135188	1.0,1.0,0.811,1.0,1.0	0.775,1.0,0.34,0.736,0.632,0.601	-0.282	ENSSSCG00000010742	UROS
MSTRG.895	2872	chr1	-	129085556	129090170	129085556	129085684	129093943	129094052	2872	520,231,188,182,95	1,1,1,0,1	446,276,263,155,228,278	7,3,4,2,3,4	4605	119	1.74e-05	0.0031401	0.931,0.857,0.829,1.0,0.711	0.622,0.704,0.63,0.667,0.663,0.642	-0.211	ENSSSCG00000004729	NA
MSTRG.9574	9770	chr17	-	52355352	52355509	52355352	52355467	52363299	52363395	9770	5,6,2,8,7	1,3,12,7,7	7,13,5,13,9,18	0,0,0,1,5,2	161	119	1.46e-05	0.00276382	0.787,0.596,0.11,0.458,0.425	1.0,1.0,1.0,0.906,0.571,0.869	0.416	ENSSSCG00000034952	DPM1

## Sheet: A5SS
GeneID	ID	chromosome	strand	longExonStart_0base	longExonEnd	shortES	shortEE	flankingES	flankingEE	ID.1	IJC_SAMPLE_1	SJC_SAMPLE_1	IJC_SAMPLE_2	SJC_SAMPLE_2	IncFormLen	SkipFormLen	PValue	FDR	IncLevel1	IncLevel2	IncLevelDifference	reference geneID	gene name
MSTRG.1019	5839	chr1	-	143960768	143961664	143961331	143961664	143959204	143960599	5839	9,24,13,15,19	0,0,1,0,2	12,25,16,10,11,18	4,1,6,1,1,1	682	119	4.23056e-06	0.000877338	1.0,1.0,0.694,1.0,0.624	0.344,0.814,0.318,0.636,0.657,0.758	-0.276	ENSSSCG00000004845	FAN1
MSTRG.10208	7247	chr18	-	50598490	50598921	50598831	50598921	50592200	50592338	7247	10,15,6,10,10	0,1,1,1,0	2,12,10,5,10,6	4,2,2,2,3,5	460	119	2.99575e-07	0.000118605	1.0,0.795,0.608,0.721,1.0	0.115,0.608,0.564,0.393,0.463,0.237	-0.428	ENSSSCG00000023820	ZMIZ2
MSTRG.10221	2707	chr18	+	51080036	51080151	51080036	51080115	51081353	51081537	2707	7,5,1,3,8	0,0,0,0,2	5,11,14,8,4,17	0,5,4,5,3,13	155	119	3.79286e-07	0.000137649	1.0,1.0,1.0,1.0,0.754	1.0,0.628,0.729,0.551,0.506,0.501	-0.298	ENSSSCG00000016755	NA
MSTRG.10221	2708	chr18	+	51080036	51080355	51080036	51080115	51081353	51081537	2708	52,19,22,23,59	0,0,0,0,2	24,98,61,76,60,91	0,5,4,5,3,13	359	119	7.51223e-05	0.00948284	1.0,1.0,1.0,1.0,0.907	1.0,0.867,0.835,0.834,0.869,0.699	-0.131	ENSSSCG00000016755	NA
MSTRG.12094	1489	chr2	-	150622512	150622661	150622548	150622661	150612844	150615247	1489	316,414,412,415,630	202,152,248,206,233	260,476,383,333,336,416	372,466,248,415,374,399	155	119	3.11182e-06	0.000677598	0.546,0.676,0.561,0.607,0.675	0.349,0.44,0.542,0.381,0.408,0.445	-0.185	ENSSSCG00000014435	CSNK1A1
MSTRG.14832	3454	chr4	+	111080681	111084212	111080681	111080811	111084472	111084613	3454	737,144,36,94,188	8,19,13,18,18	639,1002,1277,593,437,1242	11,15,10,2,14,6	3520	119	1.4988e-06	0.000372988	0.757,0.204,0.086,0.15,0.261	0.663,0.693,0.812,0.909,0.513,0.875	0.453	ENSSSCG00000006841	CLCC1
MSTRG.15153	2899	chr5	-	8035989	8036242	8036070	8036242	8035542	8035589	2899	40,37,20,38,42	75,105,124,74,109	65,132,92,60,56,83	134,92,105,45,48,88	200	119	1.50239e-05	0.00256585	0.241,0.173,0.088,0.234,0.187	0.224,0.461,0.343,0.442,0.41,0.359	0.189	ENSSSCG00000000076	SGSM3
MSTRG.16674	7985	chr6	+	43531616	43531835	43531616	43531743	43532284	43532377	7985	3,16,3,8,20	1,5,1,0,2	2,10,11,1,5,6	6,10,9,1,4,12	211	119	1.93598e-05	0.00295831	0.629,0.643,0.629,1.0,0.849	0.158,0.361,0.408,0.361,0.413,0.22	-0.43	ENSSSCG00000033695	KCTD15
MSTRG.16953	3898	chr6	-	51777176	51779596	51778619	51779596	51776939	51777079	3898	45,37,16,41,19	0,3,5,3,4	181,56,34,57,64,31	0,1,1,1,2,0	1562	119	1.38237e-06	0.000364863	1.0,0.484,0.196,0.51,0.266	1.0,0.81,0.721,0.813,0.709,1.0	0.351	ENSSSCG00000039929	ERCC2
MSTRG.16953	3899	chr6	-	51777902	51779596	51778619	51779596	51776939	51777079	3899	25,24,5,21,8	0,3,5,3,4	100,30,15,32,37,17	0,1,1,1,2,0	836	119	3.55875e-07	0.000134768	1.0,0.532,0.125,0.499,0.222	1.0,0.81,0.681,0.82,0.725,1.0	0.364	ENSSSCG00000039929	ERCC2
MSTRG.17725	5706	chr6	+	85491875	85491903	85491875	85491899	85493144	85493315	5706	6,4,9,7,3	1,1,0,2,0	4,3,1,6,8,2	4,6,1,2,1,2	123	119	3.563e-05	0.00511971	0.853,0.795,1.0,0.772,1.0	0.492,0.326,0.492,0.744,0.886,0.492	-0.312	ENSSSCG00000028973	PHACTR4
MSTRG.1843	7121	chr1	+	262468273	262468645	262468273	262468357	262470851	262471098	7121	26,38,19,53,11	93,86,204,192,42	43,148,59,151,96,124	43,191,166,122,100,153	407	119	9.13744e-08	4.68159e-05	0.076,0.114,0.027,0.075,0.071	0.226,0.185,0.094,0.266,0.219,0.192	0.124	ENSSSCG00000005533	PTGS1
MSTRG.18518	1590	chr7	-	1775825	1776055	1775937	1776055	1764605	1764780	1590	5,6,5,9,2	0,0,0,0,0	2,7,5,1,5,13	11,6,1,1,1,2	231	119	1.25911e-07	5.48344e-05	1.0,1.0,1.0,1.0,1.0	0.086,0.375,0.72,0.34,0.72,0.77	-0.498	ENSSSCG00000038404	SERPINB6
MSTRG.19969	3826	chr8	-	487877	488849	488658	488849	486791	486946	3826	462,249,41,161,41	183,154,269,179,144	118,680,661,352,449,928	90,174,173,142,151,198	900	119	6.72794e-10	1.15935e-06	0.25,0.176,0.02,0.106,0.036	0.148,0.341,0.336,0.247,0.282,0.383	0.172	ENSSSCG00000031302	CTBP1
MSTRG.22553	8203	chrAEMK02000682.1	-	932798	934123	934048	934123	932558	932633	8203	437,276,218,372,334	97,72,92,81,108	219,689,559,1449,806,694	30,56,63,178,70,86	1369	119	2.30685e-10	6.69756e-07	0.281,0.25,0.171,0.285,0.212	0.388,0.517,0.435,0.414,0.5,0.412	0.205	ENSSSCG00000005838	TRAF2
MSTRG.23186	4551	chrX	-	87541224	87541628	87541523	87541628	87520365	87520513	4551	27,14,16,9,12	1,1,0,0,1	10,26,23,19,35,27	2,5,4,3,5,1	418	119	3.10295e-06	0.000677598	0.885,0.799,1.0,1.0,0.774	0.587,0.597,0.621,0.643,0.666,0.885	-0.225	ENSSSCG00000012556	RBM41
MSTRG.2326	3177	chr10	-	28994553	28994662	28994567	28994662	28983071	28983160	3177	12,4,2,4,3	1,0,2,0,0	0,8,4,0,3,6	1,3,4,1,8,5	133	119	1.00146e-07	4.84597e-05	0.915,1.0,0.472,1.0,1.0	0.0,0.705,0.472,0.0,0.251,0.518	-0.553	ENSSSCG00000038150	NA
MSTRG.23261	9294	chrX	-	97975778	97976595	97976502	97976595	97974599	97975028	9294	37,8,14,21,70	105,110,100,123,81	70,130,104,136,126,51	35,89,95,86,101,137	843	119	8.60421e-07	0.000277565	0.047,0.01,0.019,0.024,0.109	0.22,0.171,0.134,0.182,0.15,0.05	0.109	ENSSSCG00000012622	CXorf56
MSTRG.23299	6342	chrX	+	106351045	106351417	106351045	106351155	106351837	106351915	6342	2,0,1,16,0	27,1,86,61,18	2,34,22,9,35,10	2,52,33,11,40,16	381	119	6.60029e-09	4.91966e-06	0.023,0.0,0.004,0.076,0.0	0.238,0.17,0.172,0.204,0.215,0.163	0.173	ENSSSCG00000012651	XPNPEP2
MSTRG.2662	2142	chr10	+	66488445	66490236	66488445	66488753	66490567	66490635	2142	190,112,43,47,44	21,40,17,24,16	23,266,135,223,140,104	3,12,15,22,7,8	1602	119	4.73154e-06	0.00093663	0.402,0.172,0.158,0.127,0.17	0.363,0.622,0.401,0.43,0.598,0.491	0.278	ENSSSCG00000035212	KLF6
MSTRG.3239	5611	chr11	+	78767644	78767766	78767644	78767689	78768974	78769140	5611	143,108,132,132,105	25,17,36,28,24	119,211,145,136,160,152	5,6,12,10,7,25	196	119	1.69587e-05	0.00273538	0.776,0.794,0.69,0.741,0.726	0.935,0.955,0.88,0.892,0.933,0.787	0.152	ENSSSCG00000009563	TMCO3
MSTRG.3525	7377	chr12	-	12807055	12807169	12807098	12807169	12803651	12803842	7377	24,9,13,13,8	0,1,0,1,0	9,48,22,7,34,47	4,13,3,3,11,17	162	119	6.77795e-09	4.91966e-06	1.0,0.869,1.0,0.905,1.0	0.623,0.731,0.843,0.632,0.694,0.67	-0.256	ENSSSCG00000023992	CEP112
MSTRG.5160	3860	chr13	-	75107718	75108660	75107770	75108660	75106599	75107681	3860	53,11,88,123,41	0,7,0,0,0	25,202,113,175,143,122	13,84,55,85,59,53	171	119	2.56573e-13	1.11737e-09	1.0,0.522,1.0,1.0,1.0	0.572,0.626,0.588,0.589,0.628,0.616	-0.301	ENSSSCG00000011641	SLCO2A1
MSTRG.5570	2367	chr13	+	131136580	131136803	131136580	131136746	131137310	131138236	2367	21,13,15,14,6	5,0,9,5,4	5,25,33,43,23,37	0,0,0,3,2,0	176	119	4.66443e-06	0.00093663	0.74,1.0,0.53,0.654,0.504	1.0,1.0,1.0,0.906,0.886,1.0	0.28	ENSSSCG00000031356	HES1
MSTRG.5830	8336	chr13	+	165967185	165968878	165967185	165967301	165970470	165970660	8336	237,142,14,55,94	241,446,409,328,342	367,484,517,547,569,448	127,250,229,138,148,217	1696	119	0	0	0.065,0.022,0.002,0.012,0.019	0.169,0.12,0.137,0.218,0.212,0.127	0.14	ENSSSCG00000025463	PROS1
MSTRG.6049	8824	chr13	-	206250244	206251190	206251123	206251190	206247077	206247127	8824	885,825,986,903,1262	53,121,200,154,115	640,1262,1102,1641,1284,1437	35,37,39,36,22,49	998	119	5.28346e-10	1.15047e-06	0.666,0.448,0.37,0.411,0.567	0.686,0.803,0.771,0.845,0.874,0.778	0.3	ENSSSCG00000033653	NA
MSTRG.6171	6846	chr14	-	7581484	7582051	7581896	7582051	7580152	7580319	6846	73,27,13,52,17	28,9,27,15,9	81,289,214,197,258,109	14,11,16,20,17,16	531	119	5.09446e-09	4.81262e-06	0.369,0.402,0.097,0.437,0.297	0.565,0.855,0.75,0.688,0.773,0.604	0.385	ENSSSCG00000031871	ENTPD4
MSTRG.6171	6848	chr14	-	7581692	7582051	7581896	7582051	7580152	7580319	6848	42,16,8,29,6	28,9,27,15,9	46,132,106,80,149,66	14,11,16,20,17,16	323	119	6.99414e-08	4.06127e-05	0.356,0.396,0.098,0.416,0.197	0.548,0.816,0.709,0.596,0.764,0.603	0.38	ENSSSCG00000031871	ENTPD4
MSTRG.6484	8413	chr14	-	38785156	38787160	38787018	38787160	38783031	38783153	8413	73,61,14,37,40	38,36,55,53,11	20,205,161,170,202,130	10,52,19,19,33,36	1981	119	1.62835e-07	6.75377e-05	0.103,0.092,0.015,0.04,0.179	0.107,0.191,0.337,0.35,0.269,0.178	0.153	ENSSSCG00000009880	SLC8B1
MSTRG.6484	8415	chr14	-	38807878	38808262	38808060	38808262	38807520	38807674	8415	10,9,15,13,7	14,13,21,23,10	9,45,27,32,46,30	2,28,9,11,17,8	301	119	1.1042e-06	0.000300549	0.22,0.215,0.22,0.183,0.217	0.64,0.389,0.543,0.535,0.517,0.597	0.326	ENSSSCG00000009880	SLC8B1
MSTRG.6677	4034	chr14	-	49702292	49702812	49702475	49702812	49696834	49696998	4034	7,11,14,11,10	1,6,2,2,4	1,12,10,10,19,6	0,2,1,0,1,0	302	119	1.09767e-06	0.000300549	0.734,0.419,0.734,0.684,0.496	1.0,0.703,0.798,1.0,0.882,1.0	0.284	ENSSSCG00000010062	CABIN1
MSTRG.6873	8946	chr14	+	71492865	71493050	71492865	71493005	71493499	71493586	8946	596,702,476,658,518	199,63,71,96,155	354,422,574,319,528,517	127,281,199,305,232,308	164	119	1.58716e-06	0.000384005	0.685,0.89,0.829,0.833,0.708	0.669,0.521,0.677,0.431,0.623,0.549	-0.211	ENSSSCG00000010238	HNRNPH3
MSTRG.7191	7045	chr14	+	109110387	109110476	109110387	109110469	109111046	109111069	7045	2,4,4,4,3	1,1,1,0,1	5,11,9,5,5,4	4,4,4,16,3,5	126	119	5.96724e-05	0.00787494	0.654,0.791,0.791,1.0,0.739	0.541,0.722,0.68,0.228,0.612,0.43	-0.259	ENSSSCG00000040359	GOLGA7B
MSTRG.7387	3266	chr14	-	129451105	129452627	129452539	129452627	129450568	129450644	3266	858,538,158,450,464	109,120,214,174,98	392,1037,1074,1227,1148,1141	84,91,108,24,106,122	1553	119	7.09235e-05	0.00908447	0.376,0.256,0.054,0.165,0.266	0.263,0.466,0.432,0.797,0.454,0.417	0.248	ENSSSCG00000010685	TIAL1
MSTRG.7451	5401	chr14	-	137272064	137273586	137272424	137273586	137270610	137271356	5401	239,53,155,41,47	16,0,0,2,0	12,203,140,59,75,66	5,22,10,17,27,6	479	119	7.51093e-06	0.00139192	0.788,1.0,1.0,0.836,1.0	0.374,0.696,0.777,0.463,0.408,0.732	-0.35	ENSSSCG00000026302	NA
MSTRG.7979	5739	chr15	+	82958344	82958484	82958344	82958418	82960412	82960535	5739	638,537,713,739,726	86,30,55,54,88	367,810,593,330,613,701	50,185,95,111,128,136	185	119	5.46177e-05	0.00731877	0.827,0.92,0.893,0.898,0.841	0.825,0.738,0.801,0.657,0.755,0.768	-0.118	ENSSSCG00000015988	HNRNPA3
MSTRG.8120	9670	chr15	-	104583200	104583724	104583521	104583724	104582692	104582768	9670	142,83,83,80,94	22,32,42,15,17	60,192,131,160,195,255	4,19,15,7,4,17	440	119	2.56682e-06	0.000588343	0.636,0.412,0.348,0.591,0.599	0.802,0.732,0.703,0.861,0.93,0.802	0.288	ENSSSCG00000016096	NA
MSTRG.8120	9672	chr15	-	104583285	104583724	104583521	104583724	104582692	104582768	9672	122,69,112,70,80	22,32,42,15,17	42,166,110,131,143,180	4,19,15,7,4,17	355	119	1.27172e-05	0.00226054	0.65,0.42,0.472,0.61,0.612	0.779,0.745,0.711,0.863,0.923,0.78	0.247	ENSSSCG00000016096	NA
MSTRG.8403	1076	chr15	+	133665963	133666176	133665963	133666029	133668677	133668764	1076	14,7,9,7,9	47,86,54,72,54	8,51,16,70,78,75	68,58,75,43,68,43	266	119	5.30532e-05	0.00722021	0.118,0.035,0.069,0.042,0.069	0.05,0.282,0.087,0.421,0.339,0.438	0.203	ENSSSCG00000020505	NA
MSTRG.8481	2735	chr15	+	139848583	139849458	139848583	139848700	139849912	139850029	2735	7,2,0,32,16	38,8,23,129,25	32,33,35,36,60,19	14,42,31,30,44,21	877	119	3.58556e-05	0.00511971	0.024,0.033,0.0,0.033,0.08	0.237,0.096,0.133,0.14,0.156,0.109	0.111	ENSSSCG00000016381	SNED1
MSTRG.883	572	chr1	+	128469842	128470484	128469842	128470013	128471304	128471406	572	51,17,1,22,19	61,79,83,76,57	37,53,57,117,75,47	25,61,50,89,68,71	590	119	6.67037e-07	0.000223457	0.144,0.042,0.002,0.055,0.063	0.23,0.149,0.187,0.21,0.182,0.118	0.118	ENSSSCG00000004717	UBR1
MSTRG.8962	650	chr16	-	74267220	74268681	74268517	74268681	74266408	74266562	650	71,26,27,37,18	27,20,34,42,12	76,100,281,159,496,104	16,25,49,17,27,29	1416	119	6.19979e-08	3.85716e-05	0.181,0.098,0.063,0.069,0.112	0.285,0.252,0.325,0.44,0.607,0.232	0.252	ENSSSCG00000017100	MTRR
MSTRG.9270	4058	chr17	+	31943045	31943294	31943045	31943215	31951990	31952133	4058	44,44,89,80,42	4,0,2,2,4	42,50,57,31,22,37	2,11,6,11,14,11	198	119	4.8019e-05	0.00663881	0.869,1.0,0.964,0.96,0.863	0.927,0.732,0.851,0.629,0.486,0.669	-0.216	ENSSSCG00000007149	SPEF1

## Sheet: RI
GeneID	ID	chromosome	strand	riExonStart_0base	riExonEnd	upstreamES	upstreamEE	downstreamES	downstreamEE	ID.1	IJC_SAMPLE_1	SJC_SAMPLE_1	IJC_SAMPLE_2	SJC_SAMPLE_2	IncFormLen	SkipFormLen	PValue	FDR	IncLevel1	IncLevel2	IncLevelDifference	reference geneID	gene name
MSTRG.10092	4733	chr18	-	40393519	40394139	40393519	40393610	40393719	40394139	4733	38,12,18,14,9	0,0,3,0,1	5,22,17,16,14,22	0,8,4,11,3,2	228	119	1.13327e-05	0.00157354	1.0,1.0,0.758,1.0,0.824	1.0,0.589,0.689,0.432,0.709,0.852	-0.205	ENSSSCG00000016665	BMPER
MSTRG.10434	2442	chr2	-	5784145	5794543	5784145	5792320	5793078	5794543	2442	207,190,94,226,96	39,72,84,79,42	106,247,275,203,257,212	32,23,30,16,23,27	877	119	5.04086e-06	0.000851569	0.419,0.264,0.132,0.28,0.237	0.31,0.593,0.554,0.633,0.603,0.516	0.268	ENSSSCG00000038008	RBM14
MSTRG.11070	3724	chr2	-	61879126	61880379	61879126	61879180	61880234	61880379	3724	52,57,37,121,27	0,1,1,1,0	8,103,174,87,69,106	1,3,7,1,3,5	1173	119	0.000106354	0.00980005	1.0,0.853,0.79,0.925,1.0	0.448,0.777,0.716,0.898,0.7,0.683	-0.21	ENSSSCG00000013842	CYP4F3
MSTRG.11500	10236	chr2	+	78964361	78967650	78964361	78964517	78964726	78967650	10236	1410,282,145,366,526	602,476,425,564,593	587,1424,1425,1710,1742,1637	413,672,596,672,590,732	328	119	5.82117e-06	0.000921929	0.459,0.177,0.11,0.191,0.243	0.34,0.435,0.465,0.48,0.517,0.448	0.211	ENSSSCG00000014022	HNRNPH1
MSTRG.12039	2326	chr2	-	143225028	143225679	143225028	143225363	143225435	143225679	2326	44,30,122,62,25	0,2,23,17,11	13,90,64,52,121,88	0,0,0,0,0,0	191	119	3.74747e-06	0.000690624	1.0,0.903,0.768,0.694,0.586	1.0,1.0,1.0,1.0,1.0,1.0	0.21	ENSSSCG00000014387	DIAPH1
MSTRG.12107	2640	chr2	-	150532145	150539270	150532145	150532316	150535645	150539270	2640	172,744,42,133,810	3,28,2,2,9	240,44,691,184,162,142	0,0,5,0,1,0	3448	119	2.35889e-06	0.000519776	0.664,0.478,0.42,0.697,0.756	1.0,1.0,0.827,1.0,0.848,1.0	0.343	ENSSSCG00000014434	IL17B
MSTRG.12555	5164	chr3	-	22649819	22650411	22649819	22649925	22650345	22650411	5164	150,79,65,123,135	183,157,201,233,194	170,407,331,259,571,407	163,156,191,90,128,161	539	119	1.86473e-12	4.72523e-09	0.153,0.1,0.067,0.104,0.133	0.187,0.365,0.277,0.389,0.496,0.358	0.234	ENSSSCG00000040265	UBFD1
MSTRG.12782	2577	chr3	-	40179291	40179566	40179291	40179361	40179455	40179566	2577	22,32,11,30,39	142,121,100,142,123	40,39,53,79,55,78	48,95,104,72,117,112	213	119	1.80854e-06	0.000416621	0.08,0.129,0.058,0.106,0.15	0.318,0.187,0.222,0.38,0.208,0.28	0.161	ENSSSCG00000008014	NUBP2
MSTRG.12793	8496	chr3	+	40384949	40387289	40384949	40386697	40387147	40387289	8496	76,30,29,71,52	0,1,0,0,1	32,66,54,54,58,56	1,8,3,8,2,4	569	119	1.49152e-07	7.55903e-05	1.0,0.863,1.0,1.0,0.916	0.87,0.633,0.79,0.585,0.858,0.745	-0.209	ENSSSCG00000037262	PTX4
MSTRG.13996	3695	chr4	+	41389638	41394685	41389638	41389734	41390896	41394685	3695	326,52,16,55,47	0,1,0,2,1	409,329,268,153,285,256	24,11,3,20,1,7	1281	119	7.23209e-05	0.00733044	1.0,0.828,1.0,0.719,0.814	0.613,0.735,0.892,0.415,0.964,0.773	-0.14	ENSSSCG00000034398	C8orf37
MSTRG.13996	3697	chr4	+	41389638	41394685	41389638	41389734	41392293	41394685	3697	773,128,89,169,123	60,37,48,48,16	983,826,646,562,651,639	44,53,58,29,34,46	2678	119	1.01448e-07	5.41197e-05	0.364,0.133,0.076,0.135,0.255	0.498,0.409,0.331,0.463,0.46,0.382	0.231	ENSSSCG00000034398	C8orf37
MSTRG.14093	7213	chr4	+	56583022	56583910	56583022	56583070	56583597	56583910	7213	247,48,54,84,76	0,0,0,0,0	33,179,166,229,146,267	2,6,4,21,8,7	646	119	2.00435e-09	1.76052e-06	1.0,1.0,1.0,1.0,1.0	0.752,0.846,0.884,0.668,0.771,0.875	-0.201	ENSSSCG00000006156	TPD52
MSTRG.14776	854	chr4	+	108869555	108873927	108869555	108869617	108870969	108873927	854	10,6,5,14,5	0,0,0,0,0	9,21,20,27,17,23	2,2,3,16,3,2	1471	119	0	0	1.0,1.0,1.0,1.0,1.0	0.267,0.459,0.35,0.12,0.314,0.482	-0.668	ENSSSCG00000006788	ADORA3
MSTRG.14956	4349	chr4	+	127043439	127051324	127043439	127046179	127048440	127051324	4349	114,139,105,244,123	1,0,1,1,0	153,116,117,79,101,159	2,9,2,2,2,3	2380	119	2.56907e-07	0.000100154	0.851,1.0,0.84,0.924,1.0	0.793,0.392,0.745,0.664,0.716,0.726	-0.25	NA	NA
MSTRG.15037	6338	chr5	+	2861890	2863156	2861890	2861996	2863079	2863156	6338	84,124,49,199,260	82,84,69,88,71	400,284,344,333,338,334	111,89,95,71,103,88	1202	119	0.00010148	0.00961309	0.092,0.128,0.066,0.183,0.266	0.263,0.24,0.264,0.317,0.245,0.273	0.12	ENSSSCG00000038763	CERK
MSTRG.15134	6700	chr5	+	7234108	7236730	7234108	7234228	7236627	7236730	6700	498,308,284,523,195	63,43,147,101,65	262,730,689,1229,810,744	37,67,63,88,61,88	2518	119	8.73962e-06	0.00131535	0.272,0.253,0.084,0.197,0.124	0.251,0.34,0.341,0.398,0.386,0.285	0.148	ENSSSCG00000028202	RANGAP1
MSTRG.15184	11341	chr5	+	9496578	9505157	9496578	9500814	9502132	9505157	11341	844,626,200,680,669	89,89,33,114,57	1206,1594,1453,920,1880,1572	37,56,117,24,71,75	1437	119	5.47033e-09	3.96052e-06	0.44,0.368,0.334,0.331,0.493	0.73,0.702,0.507,0.76,0.687,0.634	0.277	ENSSSCG00000000104	DDX17
MSTRG.15462	534	chr5	-	22554398	22558174	22554398	22554666	22554944	22558174	534	9,4,4,5,2	0,0,0,0,2	7,25,9,33,9,16	1,4,1,9,4,4	397	119	1.61015e-05	0.00211954	1.0,1.0,1.0,1.0,0.231	0.677,0.652,0.73,0.524,0.403,0.545	-0.258	ENSSSCG00000026498	R3HDM2
MSTRG.15784	4118	chr5	+	63328681	63330262	63328681	63328789	63330166	63330262	4118	1441,565,416,1830,1589	661,327,1298,1733,1063	744,4907,3971,1679,2666,4060	141,1474,854,888,942,785	1496	119	1.29171e-11	2.61856e-08	0.148,0.121,0.025,0.077,0.106	0.296,0.209,0.27,0.131,0.184,0.291	0.135	ENSSSCG00000033146	CD163
MSTRG.15784	4119	chr5	+	63330166	63331236	63330166	63330262	63331183	63331236	4119	1206,433,454,1785,1243	741,365,1374,1824,1405	583,3632,3239,1822,1837,3955	225,1783,1166,1259,1170,1096	1040	119	1.97698e-07	8.59399e-05	0.157,0.12,0.036,0.101,0.092	0.229,0.189,0.241,0.142,0.152,0.292	0.106	ENSSSCG00000033146	CD163
MSTRG.1619	4210	chr1	-	236404905	236405301	236404905	236404981	236405225	236405301	4210	455,2018,167,734,3396	65,51,12,51,69	184,705,1477,516,359,543	384,91,99,110,67,160	363	119	6.04713e-05	0.00659072	0.696,0.928,0.82,0.825,0.942	0.136,0.717,0.83,0.606,0.637,0.527	-0.267	ENSSSCG00000005316	TPM2
MSTRG.16541	732	chr6	+	27890099	27891434	27890099	27890653	27891213	27891434	732	37,50,8,49,22	3,0,0,1,0	33,40,48,25,50,58	6,4,6,2,4,7	679	119	5.67834e-06	0.000921929	0.684,1.0,1.0,0.896,1.0	0.491,0.637,0.584,0.687,0.687,0.592	-0.303	ENSSSCG00000002783	SLC9A5
MSTRG.16953	5220	chr6	-	51776939	51779596	51776939	51777079	51778619	51779596	5220	53,39,21,46,23	0,3,5,3,4	196,58,39,63,73,35	0,1,1,1,2,0	1659	119	8.24079e-07	0.000226966	1.0,0.483,0.232,0.524,0.292	1.0,0.806,0.737,0.819,0.724,1.0	0.341	ENSSSCG00000039929	ERCC2
MSTRG.17150	1768	chr6	+	57092333	57093429	57092333	57092579	57093267	57093429	1768	82,157,15,72,64	5,9,2,2,5	55,44,100,27,94,121	0,0,0,1,1,2	807	119	3.07122e-07	0.000104828	0.707,0.72,0.525,0.841,0.654	1.0,1.0,1.0,0.799,0.933,0.899	0.249	ENSSSCG00000027741	NA
MSTRG.19108	9576	chr7	-	46655866	46656493	46655866	46655877	46656397	46656493	9576	32,12,9,28,25	2,2,7,0,6	27,52,25,11,26,27	0,0,2,1,0,0	639	119	1.08191e-05	0.00152309	0.749,0.528,0.193,1.0,0.437	1.0,1.0,0.7,0.672,1.0,1.0	0.314	ENSSSCG00000002627	GSTA4
MSTRG.20599	1942	chr8	-	102932553	102933144	102932553	102932877	102933097	102933144	1942	18,7,32,12,13	0,0,0,0,0	2,23,29,58,15,43	0,4,5,15,0,4	339	119	1.34323e-05	0.00183987	1.0,1.0,1.0,1.0,1.0	1.0,0.669,0.671,0.576,1.0,0.791	-0.216	NA	NA
MSTRG.20868	9835	chr9	-	2079488	2080376	2079488	2079566	2079939	2080376	9835	6,7,5,15,9	3,3,2,6,3	8,5,13,10,11,5	0,0,0,0,0,0	492	119	2.33147e-14	7.87725e-11	0.326,0.361,0.377,0.377,0.42	1.0,1.0,1.0,1.0,1.0,1.0	0.628	ENSSSCG00000014598	PPFIBP2
MSTRG.21745	11949	chr9	-	102168963	102170618	102168963	102169225	102170409	102170618	11949	29,1,1,1,4	1,3,0,2,1	13,42,32,20,38,35	1,1,2,0,1,0	1303	119	3.04502e-07	0.000104828	0.726,0.03,1.0,0.044,0.268	0.543,0.793,0.594,1.0,0.776,1.0	0.371	ENSSSCG00000042402	NA
MSTRG.21753	11446	chr9	+	102721954	102723487	102721954	102722024	102723437	102723487	11446	197,14,60,54,57	63,24,37,16,11	150,860,427,1127,727,686	3,65,57,53,66,69	1532	119	1.14456e-09	1.28556e-06	0.195,0.043,0.112,0.208,0.287	0.795,0.507,0.368,0.623,0.461,0.436	0.363	ENSSSCG00000036113	GSAP
MSTRG.21895	8085	chr9	+	117054907	117060057	117054907	117058635	117058695	117060057	8085	76,11,120,57,35	1,0,1,0,0	95,67,73,36,32,85	22,12,0,5,6,25	179	119	2.00087e-10	2.5351e-07	0.981,1.0,0.988,1.0,1.0	0.742,0.788,1.0,0.827,0.78,0.693	-0.189	ENSSSCG00000015499	RABGAP1L
MSTRG.22455	9479	chrAEMK02000569.1	-	805972	808180	805972	807599	808017	808180	9479	42,61,12,31,45	26,46,34,35,31	79,57,122,48,126,84	16,27,9,13,11,20	537	119	2.34663e-07	9.51419e-05	0.264,0.227,0.073,0.164,0.243	0.522,0.319,0.75,0.45,0.717,0.482	0.346	ENSSSCG00000033673	SLC25A6
MSTRG.22506	12826	chrAEMK02000682.1	+	1349183	1350517	1349183	1349232	1350455	1350517	12826	183,134,42,267,181	64,41,65,88,70	89,208,263,538,291,366	10,51,35,86,37,65	1342	119	6.05684e-07	0.000186037	0.202,0.225,0.054,0.212,0.187	0.441,0.266,0.4,0.357,0.411,0.333	0.192	ENSSSCG00000031715	CARD9
MSTRG.22861	2369	chrX	+	41795522	41797675	41795522	41795609	41797614	41797675	2369	725,924,182,431,424	78,67,144,105,57	988,1295,799,1277,1386,1049	69,81,82,56,91,39	2124	119	5.0768e-05	0.00578185	0.342,0.436,0.066,0.187,0.294	0.445,0.472,0.353,0.561,0.46,0.601	0.217	ENSSSCG00000012271	RBM10
MSTRG.23541	7224	chrY	+	39591437	39591852	39591437	39591595	39591688	39591852	7224	19,5,1,7,11	13,11,1,8,8	15,27,31,15,21,15	2,6,6,5,4,0	212	119	8.95411e-06	0.00131535	0.451,0.203,0.36,0.329,0.436	0.808,0.716,0.744,0.627,0.747,1.0	0.418	ENSSSCG00000032354	KDM5D
MSTRG.2628	3948	chr10	-	65408709	65411093	65408709	65410606	65410701	65411093	3948	18,4,4,14,4	1,0,0,0,0	12,15,14,6,5,24	6,5,0,2,3,3	214	119	4.71707e-05	0.00555956	0.909,1.0,1.0,1.0,1.0	0.527,0.625,1.0,0.625,0.481,0.816	-0.303	ENSSSCG00000044122	NA
MSTRG.2754	4881	chr11	+	4864670	4865906	4864670	4864900	4865234	4865906	4881	13,39,13,41,21	0,0,0,2,0	19,20,47,16,35,65	11,7,6,6,2,5	453	119	2.60834e-09	2.0337e-06	1.0,1.0,1.0,0.843,1.0	0.312,0.429,0.673,0.412,0.821,0.773	-0.399	ENSSSCG00000009305	GTF3A
MSTRG.2858	5469	chr11	-	12862197	12864720	12862197	12862293	12863026	12864720	5469	16,14,4,21,12	0,2,0,0,1	25,37,34,19,49,19	9,10,5,4,3,6	852	119	5.76428e-06	0.000921929	1.0,0.494,1.0,1.0,0.626	0.28,0.341,0.487,0.399,0.695,0.307	-0.406	ENSSSCG00000009359	SUPT20H
MSTRG.3220	7464	chr11	+	77484688	77485511	77484688	77484890	77485319	77485511	7464	62,13,19,87,4	11,0,2,17,1	5,6,11,8,14,12	0,1,0,0,0,0	548	119	6.4564e-07	0.000192477	0.55,1.0,0.674,0.526,0.465	1.0,0.566,1.0,1.0,1.0,1.0	0.285	ENSSSCG00000009551	ARHGEF7
MSTRG.3515	9659	chr12	+	11748518	11752021	11748518	11748619	11751470	11752021	9659	1216,1289,1486,1541,1436	46,41,75,49,39	950,1698,1671,883,1228,1249	69,109,82,82,101,112	2970	119	3.03656e-05	0.00370827	0.514,0.557,0.443,0.558,0.596	0.356,0.384,0.449,0.301,0.328,0.309	-0.179	ENSSSCG00000017260	WIPI1
MSTRG.3551	5000	chr12	+	14589414	14590571	14589414	14589588	14590430	14590571	5000	419,352,125,200,371	30,40,19,28,37	312,992,599,542,666,581	11,50,16,18,24,38	961	119	8.85091e-06	0.00131535	0.634,0.521,0.449,0.469,0.554	0.778,0.711,0.823,0.789,0.775,0.654	0.23	ENSSSCG00000035742	NA
MSTRG.3944	10552	chr12	-	34586562	34587441	34586562	34587255	34587294	34587441	10552	1,1,0,0,3	2,4,3,1,2	1,1,4,2,1,1	0,4,1,1,0,0	158	119	6.25096e-05	0.0067404	0.274,0.158,0.0,0.0,0.53	1.0,0.158,0.751,0.601,1.0,1.0	0.559	ENSSSCG00000017638	TSPOAP1
MSTRG.4428	12218	chr12	-	59393219	59395203	59393219	59393922	59393943	59395203	12218	88,76,133,140,165	0,8,0,0,0	74,15,20,120,1,6	8,5,9,8,19,15	140	119	1.43033e-06	0.000345185	1.0,0.89,1.0,1.0,1.0	0.887,0.718,0.654,0.927,0.043,0.254	-0.398	ENSSSCG00000023747	TTC19
MSTRG.4431	7536	chr12	+	59876237	59878391	59876237	59876292	59876465	59878391	7536	112,197,159,210,141	15,10,3,10,19	165,164,170,184,189,338	28,44,35,32,44,76	292	119	2.82003e-06	0.000574108	0.753,0.889,0.956,0.895,0.752	0.706,0.603,0.664,0.701,0.636,0.644	-0.19	ENSSSCG00000018044	ALDH3A1
MSTRG.4582	7229	chr13	-	19209632	19210547	19209632	19209684	19210404	19210547	7229	354,217,88,246,248	155,128,205,153,126	252,507,410,476,506,433	81,148,116,110,143,176	839	119	7.37534e-07	0.00021359	0.245,0.194,0.057,0.186,0.218	0.306,0.327,0.334,0.38,0.334,0.259	0.143	ENSSSCG00000011235	UBP1
MSTRG.4796	3466	chr13	-	32793571	32798701	32793571	32794700	32796852	32798701	3466	445,1029,475,1080,788	1,5,11,10,4	492,818,1075,466,844,742	24,35,23,16,15,24	2271	119	4.49017e-06	0.000793596	0.959,0.915,0.694,0.85,0.912	0.518,0.55,0.71,0.604,0.747,0.618	-0.242	ENSSSCG00000024363	HYAL3
MSTRG.5025	2011	chr13	-	65253417	65254303	65253417	65254051	65254161	65254303	2011	27,16,20,22,30	25,6,13,5,16	5,36,31,7,11,13	2,2,2,0,3,0	229	119	9.74945e-06	0.00139184	0.359,0.581,0.444,0.696,0.494	0.565,0.903,0.89,1.0,0.656,1.0	0.321	ENSSSCG00000026158	RAD18
MSTRG.5049	11053	chr13	+	66189401	66190439	66189401	66189743	66190393	66190439	11053	35,35,11,14,54	0,0,2,0,0	35,21,27,37,25,42	4,6,3,3,4,2	769	119	1.92471e-07	8.59399e-05	1.0,1.0,0.46,1.0,1.0	0.575,0.351,0.582,0.656,0.492,0.765	-0.322	ENSSSCG00000011560	CRELD1
MSTRG.5707	2019	chr13	-	140785072	140790531	140785072	140790319	140790387	140790531	2019	15,2,3,10,5	0,1,0,0,1	3,26,25,20,26,21	0,12,5,7,7,3	187	119	3.59928e-06	0.000675597	1.0,0.56,1.0,1.0,0.761	1.0,0.58,0.761,0.645,0.703,0.817	-0.113	ENSSSCG00000037639	TIMMDC1
MSTRG.590	4007	chr1	+	86986295	86987465	86986295	86986368	86986981	86987465	4007	716,660,286,664,618	102,143,121,140,132	578,927,839,429,862,954	31,60,57,44,71,85	732	119	2.08427e-09	1.76052e-06	0.533,0.429,0.278,0.435,0.432	0.752,0.715,0.705,0.613,0.664,0.646	0.261	ENSSSCG00000004470	HMGN3
MSTRG.6049	11708	chr13	-	206251123	206253615	206251123	206251190	206253527	206253615	11708	757,622,275,634,385	50,99,165,136,83	405,1031,958,952,995,825	36,43,36,48,53,42	2456	119	8.72158e-09	5.55086e-06	0.423,0.233,0.075,0.184,0.184	0.353,0.537,0.563,0.49,0.476,0.488	0.265	ENSSSCG00000033653	NA
MSTRG.6090	11204	chr13	+	207788015	207791834	207788015	207790929	207791014	207791834	11204	437,2172,435,369,2159	10,65,12,7,88	187,705,621,729,561,637	39,69,47,121,85,65	204	119	1.79273e-10	2.5351e-07	0.962,0.951,0.955,0.969,0.935	0.737,0.856,0.885,0.778,0.794,0.851	-0.138	ENSSSCG00000012089	ADARB1
MSTRG.6171	9070	chr14	-	7580152	7582051	7580152	7580319	7581896	7582051	9070	451,157,48,120,138	28,9,27,15,9	329,1020,736,984,995,524	14,11,16,20,17,16	1696	119	1.22237e-06	0.000302193	0.531,0.55,0.111,0.36,0.518	0.622,0.867,0.763,0.775,0.804,0.697	0.341	ENSSSCG00000031871	ENTPD4
MSTRG.6403	9822	chr14	-	30868986	30871499	30868986	30869153	30870240	30871499	9822	50,16,24,24,13	0,0,0,0,0	24,49,42,49,33,38	35,62,52,36,86,36	1206	119	0	0	1.0,1.0,1.0,1.0,1.0	0.063,0.072,0.074,0.118,0.036,0.094	-0.924	ENSSSCG00000051618	NA
MSTRG.7752	3768	chr15	+	48234849	48236590	48234849	48234966	48236448	48236590	3768	209,118,9,61,47	5,10,2,4,5	69,268,241,230,276,141	0,0,1,0,4,1	1601	119	1.26832e-09	1.28556e-06	0.757,0.467,0.251,0.531,0.411	1.0,1.0,0.947,1.0,0.837,0.913	0.466	ENSSSCG00000015820	NSD3
MSTRG.8159	8879	chr15	+	106462826	106466672	106462826	106464797	106465137	106466672	8879	16,2,10,4,4	0,13,0,0,0	1,1,1,12,1,0	8,21,5,0,15,17	459	119	6.01248e-07	0.000186037	1.0,0.038,1.0,1.0,1.0	0.031,0.012,0.049,1.0,0.017,0.0	-0.623	ENSSSCG00000016117	CARF
MSTRG.8165	12815	chr15	-	106900827	106909098	106900827	106903701	106903734	106909098	12815	35,4,6,25,7	0,0,0,0,0	9,25,15,25,26,15	0,8,0,7,12,3	152	119	5.02534e-05	0.00578185	1.0,1.0,1.0,1.0,1.0	1.0,0.71,1.0,0.737,0.629,0.797	-0.188	ENSSSCG00000016119	NA
MSTRG.8168	6139	chr15	+	106608225	106610750	106608225	106608314	106610174	106610750	6139	143,20,693,223,123	4,0,2,0,0	68,303,253,222,15,160	3,11,8,8,4,9	1979	119	2.03488e-07	8.59399e-05	0.683,1.0,0.954,1.0,1.0	0.577,0.624,0.655,0.625,0.184,0.517	-0.397	ENSSSCG00000016118	CYP20A1
MSTRG.8442	7143	chr15	-	137753436	137754921	137753436	137753563	137754801	137754921	7143	349,694,247,475,510	44,62,57,55,63	370,629,729,424,544,762	30,40,32,13,24,43	1357	119	2.44537e-05	0.00306003	0.41,0.495,0.275,0.431,0.415	0.52,0.58,0.666,0.741,0.665,0.608	0.225	ENSSSCG00000016339	ILKAP
MSTRG.8624	9307	chr16	+	27419665	27422624	27419665	27421388	27421415	27422624	9307	5,5,37,16,26	0,21,0,0,0	3,18,3,7,1,0	21,0,4,3,8,10	146	119	9.18677e-06	0.00133024	1.0,0.163,1.0,1.0,1.0	0.104,1.0,0.379,0.655,0.092,0.0	-0.461	ENSSSCG00000016866	GHR
MSTRG.9035	2617	chr17	-	5340294	5342522	5340294	5340400	5342307	5342522	2617	463,237,259,506,261	142,66,134,134,56	883,1808,1306,1947,3818,2039	154,215,146,127,320,250	2026	119	1.96252e-10	2.5351e-07	0.161,0.174,0.102,0.182,0.215	0.252,0.331,0.344,0.474,0.412,0.324	0.189	ENSSSCG00000040013	MTUS1
MSTRG.9273	6660	chr17	+	32030466	32030818	32030466	32030545	32030741	32030818	6660	35,121,29,121,78	8,63,19,58,60	5,19,31,5,7,4	25,41,36,4,21,22	315	119	8.50897e-07	0.000226966	0.623,0.42,0.366,0.441,0.329	0.07,0.149,0.245,0.321,0.112,0.064	-0.276	ENSSSCG00000007146	SIGLEC1
MSTRG.9284	9583	chr17	+	32825997	32826885	32825997	32826437	32826741	32826885	9583	37,49,91,80,68	4,12,8,7,14	39,51,55,8,40,87	1,3,1,1,0,3	423	119	4.92155e-05	0.00573388	0.722,0.535,0.762,0.763,0.577	0.916,0.827,0.939,0.692,1.0,0.891	0.206	ENSSSCG00000007168	PCED1A
MSTRG.9476	9536	chr17	-	46685434	46687876	46685434	46685577	46685995	46687876	9536	28,82,14,37,44	3,10,3,3,4	15,57,60,95,75,68	0,0,3,2,0,2	537	119	6.02488e-06	0.00093951	0.674,0.645,0.508,0.732,0.709	1.0,1.0,0.816,0.913,1.0,0.883	0.282	ENSSSCG00000022714	OSER1
MSTRG.9616	11088	chr17	-	58446412	58447042	58446412	58446613	58446708	58447042	11088	50,45,42,51,46	35,22,22,21,21	40,120,90,111,98,88	11,17,14,15,21,18	214	119	1.50815e-06	0.000355502	0.443,0.532,0.515,0.575,0.549	0.669,0.797,0.781,0.804,0.722,0.731	0.228	ENSSSCG00000007512	NA
MSTRG.9951	5684	chr18	+	19729078	19730009	19729078	19729783	19729923	19730009	5684	2,4,7,14,6	0,0,0,0,0	1,4,5,9,5,5	0,4,1,9,6,1	259	119	1.85029e-07	8.59399e-05	1.0,1.0,1.0,1.0,1.0	1.0,0.315,0.697,0.315,0.277,0.697	-0.45	ENSSSCG00000016574	KCP

## Sheet: SE
GeneID	ID	chromosome	strand	exonStart_0base	exonEnd	upstreamES	upstreamEE	downstreamES	downstreamEE	ID.1	IJC_SAMPLE_1	SJC_SAMPLE_1	IJC_SAMPLE_2	SJC_SAMPLE_2	IncFormLen	SkipFormLen	PValue	FDR	IncLevel1	IncLevel2	IncLevelDifference	reference geneID	gene name
MSTRG.10168	44714	chr18	+	46211800	46211920	46210429	46210492	46212165	46212288	44714	3275,2587,3420,3410,3574	210,28,62,55,188	2703,3754,3135,2972,3090,3968	194,476,206,545,249,353	239	119	6.42e-09	1.59e-05	0.886,0.979,0.965,0.969,0.904	0.874,0.797,0.883,0.731,0.861,0.848	-0.108	ENSSSCG00000036350	HNRNPA2B1
MSTRG.10221	24682	chr18	+	51080036	51080115	51079589	51079777	51081353	51081537	24682	2,0,0,1,5	20,23,8,18,41	5,13,7,13,6,37	14,20,30,15,33,15	198	119	7.9e-06	0.00414614	0.057,0.0,0.0,0.032,0.068	0.177,0.281,0.123,0.342,0.099,0.597	0.238	ENSSSCG00000016755	NA
MSTRG.10278	16396	chr2	+	99482	99542	99253	99393	99808	100092	16396	47,26,68,65,49	26,48,9,13,15	4,1,46,5,14,22	24,95,17,35,52,41	179	119	2e-06	0.00143858	0.546,0.265,0.834,0.769,0.685	0.1,0.007,0.643,0.087,0.152,0.263	-0.411	ENSSSCG00000025023	PGGHG
MSTRG.10278	16397	chr2	+	99482	99542	99253	99393	99886	100092	16397	20,15,26,24,24	2,3,0,3,0	2,1,25,1,5,8	4,10,1,10,5,8	179	119	1.24e-07	0.000164842	0.869,0.769,1.0,0.842,1.0	0.249,0.062,0.943,0.062,0.399,0.399	-0.544	ENSSSCG00000025023	PGGHG
MSTRG.11070	25587	chr2	-	62064302	62064447	62062355	62062409	62070340	62070539	25587	13,10,25,20,11	5,8,15,10,9	22,18,19,13,32,32	1,2,1,1,6,5	264	119	1.79e-06	0.00131015	0.54,0.36,0.429,0.474,0.355	0.908,0.802,0.895,0.854,0.706,0.743	0.386	ENSSSCG00000027013	CYP4F8
MSTRG.1146	14681	chr1	+	164522302	164522424	164513266	164513295	164524185	164524300	14681	4,5,2,1,5	0,1,0,1,1	1,0,0,5,0,1	1,2,1,5,1,1	241	119	7.45e-09	1.69e-05	1.0,0.712,1.0,0.331,0.712	0.331,0.0,0.0,0.331,0.0,0.331	-0.586	ENSSSCG00000004946	ZWILCH
MSTRG.11524	71006	chr2	+	80398917	80399140	80396370	80397758	80403018	80403079	71006	91,40,9,94,14	29,14,4,27,11	10,23,26,20,25,18	8,24,27,41,25,23	342	119	1.95e-05	0.00813451	0.522,0.499,0.439,0.548,0.307	0.303,0.25,0.251,0.145,0.258,0.214	-0.226	ENSSSCG00000032642	DDX41
MSTRG.11576	64957	chr2	-	83823801	83823919	83820315	83820404	83826493	83826582	64957	1,0,0,0,0	8,3,9,6,1	4,13,14,4,3,11	7,9,8,13,6,7	237	119	3.95e-11	2.37e-07	0.059,0.0,0.0,0.0,0.0	0.223,0.42,0.468,0.134,0.201,0.441	0.303	ENSSSCG00000014074	GFM2
MSTRG.11653	75390	chr2	-	95677694	95677798	95663973	95664057	95700424	95700822	75390	39,9,31,23,13	2,1,0,0,0	46,72,42,31,57,48	5,12,7,10,9,3	223	119	1.13e-06	0.000891998	0.912,0.828,1.0,1.0,1.0	0.831,0.762,0.762,0.623,0.772,0.895	-0.174	ENSSSCG00000014148	TMEM161B
MSTRG.11953	31859	chr2	-	140025866	140025962	140023009	140023167	140030956	140031098	31859	37,27,16,23,13	115,39,63,39,39	5,9,14,7,14,24	72,187,108,109,125,146	215	119	2.1e-05	0.00854321	0.151,0.277,0.123,0.246,0.156	0.037,0.026,0.067,0.034,0.058,0.083	-0.14	ENSSSCG00000029125	FAM13B
MSTRG.12113	34766	chr2	+	151012155	151012311	150996708	150996949	151020628	151027483	34766	25,4,19,21,9	0,0,2,1,0	7,12,17,17,12,11	6,4,5,2,2,0	275	119	1e-05	0.00482494	1.0,1.0,0.804,0.901,1.0	0.335,0.565,0.595,0.786,0.722,1.0	-0.274	ENSSSCG00000039045	SLC26A2
MSTRG.12163	70607	chr3	+	513553	514275	507624	507810	516464	516558	70607	250,299,145,378,156	2,0,0,0,0	115,284,330,248,467,453	4,13,3,10,9,10	841	119	5.28e-07	0.000485768	0.946,1.0,1.0,1.0,1.0	0.803,0.756,0.94,0.778,0.88,0.865	-0.152	ENSSSCG00000007544	SUN1
MSTRG.12163	70608	chr3	+	513553	514279	507624	507810	516464	516558	70608	248,300,142,373,153	2,0,0,0,0	114,280,326,240,462,443	4,13,3,10,9,10	845	119	3.41e-07	0.000345131	0.946,1.0,1.0,1.0,1.0	0.801,0.752,0.939,0.772,0.878,0.862	-0.155	ENSSSCG00000007544	SUN1
MSTRG.12163	70609	chr3	+	514191	514275	507624	507810	516464	516558	70609	7,3,8,11,9	2,0,0,0,0	32,32,27,19,17,22	4,13,3,10,9,10	203	119	1.75e-07	0.000212578	0.672,1.0,1.0,1.0,1.0	0.824,0.591,0.841,0.527,0.525,0.563	-0.289	ENSSSCG00000007544	SUN1
MSTRG.12225	61275	chr3	-	4641968	4642091	4641099	4641173	4642979	4643173	61275	65,56,97,105,56	43,33,32,27,36	34,15,29,9,22,13	38,71,55,46,62,53	242	119	7.04e-13	7.39e-09	0.426,0.455,0.598,0.657,0.433	0.306,0.094,0.206,0.088,0.149,0.108	-0.355	ENSSSCG00000039719	ZDHHC4
MSTRG.12555	35977	chr3	-	22652835	22652932	22649819	22650411	22653037	22653246	35977	49,21,6,40,40	123,109,171,170,154	43,124,103,73,120,106	148,122,180,50,106,156	216	119	4.21e-07	0.000405982	0.18,0.096,0.019,0.115,0.125	0.138,0.359,0.24,0.446,0.384,0.272	0.2	ENSSSCG00000040265	UBFD1
MSTRG.12555	35976	chr3	-	22652831	22652932	22650345	22650411	22653037	22653246	35976	31,15,6,24,24	123,109,171,170,154	31,85,66,40,77,57	148,122,180,50,106,156	220	119	2.43e-06	0.00160781	0.12,0.069,0.019,0.071,0.078	0.102,0.274,0.166,0.302,0.282,0.165	0.144	ENSSSCG00000040265	UBFD1
MSTRG.12684	5841	chr3	-	37540700	37540796	37540238	37540373	37541608	37541695	5841	151,69,152,133,64	0,0,1,0,2	49,197,133,135,116,112	10,4,16,38,18,1	215	119	2.92e-07	0.00031805	1.0,1.0,0.988,1.0,0.947	0.731,0.965,0.821,0.663,0.781,0.984	-0.163	ENSSSCG00000007924	UBN1
MSTRG.1290	88756	chr1	+	184407739	184409760	184401370	184401522	184410404	184411112	88756	134,28,24,38,22	1,0,0,1,1	30,152,76,192,99,97	4,4,3,14,6,1	2140	119	9.54e-06	0.004687	0.882,1.0,1.0,0.679,0.55	0.294,0.679,0.585,0.433,0.478,0.844	-0.27	ENSSSCG00000005054	MAPK1IP1L
MSTRG.12988	27867	chr3	-	52516645	52516807	52513100	52513207	52517676	52517793	27867	86,63,92,86,71	45,49,63,62,49	36,69,56,85,45,30	42,78,57,139,105,100	281	119	9.86e-06	0.00478595	0.447,0.353,0.382,0.37,0.38	0.266,0.273,0.294,0.206,0.154,0.113	-0.169	ENSSSCG00000008164	MAP4K4
MSTRG.13034	28676	chr3	-	56795105	56795203	56792391	56794646	56798009	56798148	28676	8,15,14,3,5	71,54,114,55,39	43,41,22,15,35,28	15,57,68,22,65,58	217	119	1.06e-05	0.00499032	0.058,0.132,0.063,0.029,0.066	0.611,0.283,0.151,0.272,0.228,0.209	0.223	ENSSSCG00000008201	CNNM3
MSTRG.13146	9837	chr3	+	69222219	69222449	69221304	69221365	69222607	69222654	9837	177,191,40,75,126	237,371,140,288,212	164,367,340,212,333,472	61,246,212,208,268,327	349	119	2e-11	1.68e-07	0.203,0.149,0.089,0.082,0.169	0.478,0.337,0.354,0.258,0.298,0.33	0.204	ENSSSCG00000008297	TPRKB
MSTRG.13250	11036	chr3	-	80002514	80002545	79992021	79993340	80019191	80019244	11036	11,3,10,2,4	0,0,1,0,0	0,4,14,2,2,4	7,2,0,2,1,7	150	119	1.52e-05	0.00660829	1.0,1.0,0.888,1.0,1.0	0.0,0.613,1.0,0.442,0.613,0.312	-0.481	ENSSSCG00000049122	NA
MSTRG.13258	60560	chr3	-	80592011	80592126	80590862	80590951	80594635	80594721	60560	56,48,137,94,28	3,1,1,4,0	24,39,32,67,34,80	10,4,4,11,6,10	234	119	4.79e-06	0.00279469	0.905,0.961,0.986,0.923,1.0	0.55,0.832,0.803,0.756,0.742,0.803	-0.207	ENSSSCG00000008383	NA
MSTRG.13413	31388	chr3	+	101605603	101605710	101605244	101605421	101606299	101606374	31388	178,61,15,54,57	185,237,260,282,310	75,185,120,177,127,171	74,242,157,286,152,202	226	119	1.35e-07	0.000174147	0.336,0.119,0.029,0.092,0.088	0.348,0.287,0.287,0.246,0.306,0.308	0.164	ENSSSCG00000008484	SRSF7
MSTRG.13435	40709	chr3	+	103043998	103044083	103041217	103041354	103049363	103049498	40709	20,1,6,7,7	0,0,0,0,0	9,23,16,45,26,24	1,1,4,9,5,6	204	119	4.02e-06	0.00248002	1.0,1.0,1.0,1.0,1.0	0.84,0.931,0.7,0.745,0.752,0.7	-0.222	ENSSSCG00000008496	EIF2AK2
MSTRG.13854	34003	chr4	-	16265260	16265412	16262530	16262690	16272610	16272789	34003	33,24,19,21,24	2,0,0,0,0	19,38,51,25,41,59	2,8,9,2,4,5	271	119	3.25e-07	0.000339146	0.879,1.0,1.0,1.0,1.0	0.807,0.676,0.713,0.846,0.818,0.838	-0.193	ENSSSCG00000005987	TBC1D31
MSTRG.14012	2410	chr4	+	42227528	42227681	42216802	42216935	42228126	42228287	2410	188,188,351,177,109	10,1,8,2,41	38,91,115,43,126,126	34,80,20,53,29,53	272	119	1.43e-09	4.63e-06	0.892,0.988,0.95,0.975,0.538	0.328,0.332,0.716,0.262,0.655,0.51	-0.401	ENSSSCG00000006100	VIRMA
MSTRG.14305	17852	chr4	+	83083877	83083918	83070335	83070592	83088696	83088808	17852	30,41,75,48,39	0,0,0,2,1	159,52,23,25,29,55	3,17,4,11,10,8	160	119	1.17e-07	0.000161165	1.0,1.0,1.0,0.947,0.967	0.975,0.695,0.81,0.628,0.683,0.836	-0.212	ENSSSCG00000037094	ssc-mir-9810
MSTRG.14395	85175	chr4	+	90219047	90219170	90216105	90216178	90235722	90236393	85175	32,29,42,21,17	0,1,0,1,2	53,20,28,4,15,17	3,8,6,6,5,5	242	119	1.6e-07	0.000200101	1.0,0.934,1.0,0.912,0.807	0.897,0.551,0.696,0.247,0.596,0.626	-0.328	ENSSSCG00000023091	NA
MSTRG.14429	40292	chr4	-	91386626	91386701	91384935	91385355	91387881	91388079	40292	172,75,80,115,76	111,79,103,77,72	11,65,129,34,53,74	64,185,187,110,176,196	194	119	5.67e-09	1.44e-05	0.487,0.368,0.323,0.478,0.393	0.095,0.177,0.297,0.159,0.156,0.188	-0.231	ENSSSCG00000006418	NA
MSTRG.14485	85275	chr4	+	93988438	93988664	93982105	93982264	93989766	93989906	85275	110,150,165,186,104	13,8,4,5,5	98,44,72,52,65,54	12,14,11,13,12,19	345	119	1.12e-06	0.000891998	0.745,0.866,0.934,0.928,0.878	0.738,0.52,0.693,0.58,0.651,0.495	-0.257	ENSSSCG00000006500	UBQLN4
MSTRG.14536	68152	chr4	-	95517688	95517732	95515446	95515576	95519000	95519859	68152	1,0,0,0,0	3,2,3,1,2	0,5,7,3,3,1	2,0,6,1,0,1	163	119	5.44e-06	0.00304362	0.196,0.0,0.0,0.0,0.0	0.0,1.0,0.46,0.687,1.0,0.422	0.556	ENSSSCG00000006553	UBAP2L
MSTRG.14832	31905	chr4	+	111084003	111084212	111080654	111080811	111084472	111084613	31905	53,17,0,11,18	8,19,13,18,18	57,67,80,33,50,130	11,15,10,2,14,6	328	119	4.73e-06	0.00277933	0.706,0.245,0.0,0.181,0.266	0.653,0.618,0.744,0.857,0.564,0.887	0.441	ENSSSCG00000006841	CLCC1
MSTRG.14984	46947	chr4	+	129742102	129742238	129740772	129740882	129747403	129747514	46947	147,22,101,33,37	5,0,0,2,2	19,41,35,86,16,208	2,16,6,13,6,16	255	119	5.23e-06	0.00294517	0.932,1.0,1.0,0.885,0.896	0.816,0.545,0.731,0.755,0.554,0.858	-0.233	ENSSSCG00000006936	ODF2L
MSTRG.15033	79624	chr5	+	799473	799578	794826	795087	804383	804516	79624	58,82,42,57,35	13,15,11,15,26	18,42,42,16,44,36	20,34,47,29,34,34	224	119	1.14e-05	0.00530056	0.703,0.744,0.67,0.669,0.417	0.323,0.396,0.322,0.227,0.407,0.36	-0.301	ENSSSCG00000032820	BRD1
MSTRG.15092	70171	chr5	+	5890223	5890285	5853376	5853549	5947791	5947930	70171	92,72,112,115,47	41,33,52,36,25	20,55,99,72,81,128	33,95,100,91,144,124	181	119	6.24e-11	3.2e-07	0.596,0.589,0.586,0.677,0.553	0.285,0.276,0.394,0.342,0.27,0.404	-0.272	ENSSSCG00000000036	PACSIN2
MSTRG.15362	18936	chr5	+	18689855	18689894	18689277	18689350	18690822	18690878	18936	1159,593,1519,1144,1041	233,244,643,424,304	1111,1722,1147,1520,1312,1737	165,172,192,155,163,210	158	119	6.87e-11	3.2e-07	0.789,0.647,0.64,0.67,0.721	0.835,0.883,0.818,0.881,0.858,0.862	0.163	ENSSSCG00000020211	U6
MSTRG.15415	16533	chr5	-	21328259	21328602	21310215	21310309	21328917	21330307	16533	22,33,31,44,39	0,0,2,0,2	13,46,26,21,27,27	7,5,1,1,5,12	462	119	1.66e-06	0.00125528	1.0,1.0,0.8,1.0,0.834	0.324,0.703,0.87,0.844,0.582,0.367	-0.312	ENSSSCG00000040825	PYM1
MSTRG.15462	3546	chr5	-	22655522	22655651	22604747	22604947	22673579	22673637	3546	21,17,33,21,9	22,35,50,25,18	15,9,3,13,5,4	63,95,51,42,74,30	248	119	1.09e-07	0.000152472	0.314,0.189,0.241,0.287,0.193	0.103,0.043,0.027,0.129,0.031,0.06	-0.179	ENSSSCG00000027621	NDUFA4L2
MSTRG.15923	84438	chr5	+	72051998	72052052	72051708	72051756	72052232	72052286	84438	22,16,37,9,6	6,3,10,1,1	2,6,9,21,7,30	0,0,0,1,2,0	173	119	4.69e-06	0.00277933	0.716,0.786,0.718,0.861,0.805	1.0,1.0,1.0,0.935,0.707,1.0	0.163	NA	NA
MSTRG.16140	78501	chr5	+	93046780	93046888	93045155	93045367	93048843	93049026	78501	400,89,281,236,113	5,3,5,2,6	35,421,230,261,347,461	3,34,14,35,41,55	227	119	9.48e-09	2.1e-05	0.977,0.94,0.967,0.984,0.908	0.859,0.867,0.896,0.796,0.816,0.815	-0.114	ENSSSCG00000027898	ATP2B1
MSTRG.16217	73921	chr6	-	121406	121526	119736	121223	122304	122420	73921	26,39,36,34,53	4,3,4,10,5	21,50,49,42,72,85	0,0,3,0,0,0	239	119	5.84e-06	0.00324568	0.764,0.866,0.818,0.629,0.841	1.0,1.0,0.891,1.0,1.0,1.0	0.198	ENSSSCG00000002640	DEF8
MSTRG.16224	21097	chr6	+	519827	519912	455837	456117	586613	586755	21097	54,48,51,62,40	0,0,0,0,0	31,81,73,46,76,39	6,7,0,14,13,8	204	119	2.02e-07	0.000229783	1.0,1.0,1.0,1.0,1.0	0.751,0.871,1.0,0.657,0.773,0.74	-0.201	ENSSSCG00000039541	ANKRD11
MSTRG.16279	43391	chr6	+	2831825	2832030	2784306	2784836	2861385	2861428	43391	29,3,41,18,2	0,0,2,1,0	2,170,150,100,126,172	2,40,17,40,10,21	324	119	7.72e-07	0.000647922	1.0,1.0,0.883,0.869,1.0	0.269,0.61,0.764,0.479,0.822,0.751	-0.335	ENSSSCG00000051007	NA
MSTRG.16298	25547	chr6	-	3783792	3784066	3778598	3783148	3785766	3786278	25547	8,12,10,8,11	8,6,1,6,0	7,57,15,31,11,14	0,3,2,0,0,0	393	119	1.03e-06	0.000829584	0.232,0.377,0.752,0.288,1.0	1.0,0.852,0.694,1.0,1.0,1.0	0.395	ENSSSCG00000002666	KIAA0513
MSTRG.16398	89254	chr6	-	13435902	13435993	13418840	13420219	13436428	13436570	89254	6,5,8,4,8	0,1,0,0,0	7,2,6,6,6,5	2,1,4,4,4,1	210	119	1.28e-08	2.62e-05	1.0,0.739,1.0,1.0,1.0	0.665,0.531,0.459,0.459,0.459,0.739	-0.396	ENSSSCG00000037473	NA
MSTRG.16468	56246	chr6	-	19142331	19142465	19141756	19141898	19153994	19154244	56246	46,9,21,13,42	119,124,238,134,139	68,94,95,188,149,88	87,176,174,64,164,183	253	119	5.32e-07	0.000485768	0.154,0.033,0.04,0.044,0.124	0.269,0.201,0.204,0.58,0.299,0.184	0.21	ENSSSCG00000034414	PSME3IP1
MSTRG.16686	248	chr6	-	44512592	44512742	44509637	44509676	44512825	44512987	248	1,1,0,2,3	3,1,3,0,1	3,7,8,3,3,2	0,1,3,1,0,0	269	119	9.48e-06	0.00468342	0.129,0.307,0.0,1.0,0.57	1.0,0.756,0.541,0.57,1.0,1.0	0.41	ENSSSCG00000036886	ZNF792
MSTRG.16726	23023	chr6	-	45386858	45387010	45386536	45386653	45387393	45387454	23023	160,130,222,118,133	8,3,13,4,9	54,119,172,90,125,182	22,34,10,19,34,34	271	119	6.5e-07	0.000568607	0.898,0.95,0.882,0.928,0.866	0.519,0.606,0.883,0.675,0.618,0.702	-0.238	ENSSSCG00000002910	ALKBH6
MSTRG.17173	57754	chr6	+	56554087	56554190	56553854	56553994	56554369	56554569	57754	59,38,51,56,13	15,1,7,8,4	6,28,38,14,31,56	9,35,13,48,29,21	222	119	1.68e-06	0.00126091	0.678,0.953,0.796,0.79,0.635	0.263,0.3,0.61,0.135,0.364,0.588	-0.394	ENSSSCG00000042026	NA
MSTRG.1750	57105	chr1	-	251274606	251274693	251272638	251272743	251277769	251277988	57105	2,0,1,2,1	7,1,25,10,7	1,10,4,79,4,17	1,8,9,22,11,33	206	119	3.2e-06	0.00205151	0.142,0.0,0.023,0.104,0.076	0.366,0.419,0.204,0.675,0.174,0.229	0.275	ENSSSCG00000005453	NA
MSTRG.17591	7276	chr6	-	78752998	78753086	78752469	78752590	78758563	78758813	7276	87,139,222,120,115	0,2,7,3,8	221,90,127,50,112,162	31,27,6,26,23,14	207	119	3.69e-06	0.00231027	1.0,0.976,0.948,0.958,0.892	0.804,0.657,0.924,0.525,0.737,0.869	-0.202	ENSSSCG00000028045	MUL1
MSTRG.17622	1802	chr6	-	81000357	81000463	80979271	80982453	81066172	81066287	1802	18,0,9,39,2	0,2,0,0,0	10,21,10,0,0,9	4,6,6,8,14,3	225	119	3.51e-07	0.000350738	1.0,0.0,1.0,1.0,1.0	0.569,0.649,0.469,0.0,0.0,0.613	-0.417	ENSSSCG00000003532	LUZP1
MSTRG.17882	58902	chr6	-	95386322	95386409	95386101	95386229	95386907	95387027	58902	148,213,214,191,242	8,2,10,7,26	288,135,159,82,115,137	93,38,18,29,15,24	206	119	5.79e-08	9.53e-05	0.914,0.984,0.925,0.94,0.843	0.641,0.672,0.836,0.62,0.816,0.767	-0.196	ENSSSCG00000003660	PABPC4
MSTRG.17926	62187	chr6	+	97334651	97335037	97327614	97327695	97337019	97337128	62187	66,76,84,72,44	0,0,1,2,0	38,82,66,38,50,92	8,5,3,4,4,1	505	119	1.32e-05	0.00593941	1.0,1.0,0.952,0.895,1.0	0.528,0.794,0.838,0.691,0.747,0.956	-0.21	ENSSSCG00000028126	MPPE1
MSTRG.17955	61920	chr6	+	101665367	101665490	101663120	101663219	101666059	101666446	61920	3,13,9,35,6	0,0,2,2,0	170,22,6,6,9,13	56,2,2,8,2,0	242	119	1.22e-05	0.00562048	1.0,1.0,0.689,0.896,1.0	0.599,0.844,0.596,0.269,0.689,1.0	-0.251	ENSSSCG00000003687	EPB41L3
MSTRG.18395	58335	chr6	-	165818836	165818872	165816716	165816805	165823576	165823844	58335	4,0,4,2,2	9,5,13,15,6	3,6,9,9,19,22	0,5,1,1,6,5	155	119	3.42e-10	1.44e-06	0.254,0.0,0.191,0.093,0.204	1.0,0.48,0.874,0.874,0.709,0.772	0.636	ENSSSCG00000029256	AKR1A1
MSTRG.1887	40733	chr1	+	267600877	267600967	267585976	267586060	267603597	267603690	40733	19,17,31,16,11	0,0,1,1,0	39,16,14,9,19,19	4,2,4,2,7,3	209	119	4.87e-06	0.00280098	1.0,1.0,0.946,0.901,1.0	0.847,0.82,0.666,0.719,0.607,0.783	-0.229	ENSSSCG00000005607	RALGPS1
MSTRG.18882	85232	chr7	-	28715734	28715882	28709575	28711164	28735581	28735707	85232	55,19,9,18,14	0,1,1,0,0	18,54,52,34,42,38	8,7,1,14,5,5	267	119	5.54e-08	9.3e-05	1.0,0.894,0.8,1.0,1.0	0.501,0.775,0.959,0.52,0.789,0.772	-0.219	ENSSSCG00000033526	BAG2
MSTRG.18882	85235	chr7	-	28715734	28716522	28709575	28711164	28735581	28735707	85235	68,25,10,22,29	0,1,1,0,0	27,73,77,61,57,54	8,7,1,14,5,5	907	119	6.91e-08	0.000108966	1.0,0.766,0.567,1.0,1.0	0.307,0.578,0.91,0.364,0.599,0.586	-0.309	ENSSSCG00000033526	BAG2
MSTRG.18882	85253	chr7	-	28729530	28729642	28709575	28711164	28735581	28735707	85253	15,9,8,9,5	0,1,1,0,0	11,29,16,23,15,26	8,7,1,14,5,5	231	119	7.54e-08	0.000115125	1.0,0.823,0.805,1.0,1.0	0.415,0.681,0.892,0.458,0.607,0.728	-0.295	ENSSSCG00000033526	BAG2
MSTRG.18955	79748	chr7	+	32293962	32294420	32293005	32293140	32295293	32295332	79748	983,1180,330,510,754	782,534,1016,832,1101	835,1667,1489,1269,1369,1095	370,719,557,836,421,796	577	119	9.75e-06	0.0047606	0.206,0.313,0.063,0.112,0.124	0.318,0.323,0.355,0.238,0.401,0.221	0.146	ENSSSCG00000001578	CMTR1
MSTRG.19015	7080	chr7	+	38020414	38020472	38018744	38018868	38020575	38020672	7080	34,2,26,10,17	105,108,191,178,98	4,49,20,33,38,42	31,70,54,30,59,67	177	119	2.3e-06	0.00155368	0.179,0.012,0.084,0.036,0.104	0.08,0.32,0.199,0.425,0.302,0.296	0.187	ENSSSCG00000001651	CNPY3
MSTRG.19078	83102	chr7	+	41449077	41449111	41446940	41447043	41453494	41457884	83102	2,7,5,11,2	1,1,6,4,5	6,7,2,1,2,1	0,0,1,0,0,0	153	119	3.12e-06	0.00201438	0.609,0.845,0.393,0.681,0.237	1.0,1.0,0.609,1.0,1.0,1.0	0.382	ENSSSCG00000001720	SLC25A27
MSTRG.19081	23196	chr7	-	41513625	41513693	41506974	41507096	41530779	41531133	23196	56,9,73,47,31	23,6,36,27,15	6,77,33,33,63,25	194,91,27,36,52,44	187	119	1.09e-05	0.00513264	0.608,0.488,0.563,0.526,0.568	0.019,0.35,0.438,0.368,0.435,0.266	-0.238	ENSSSCG00000001723	PLA2G7
MSTRG.19081	23199	chr7	-	41513625	41513765	41506974	41507096	41530779	41531133	23199	78,10,111,66,44	23,6,36,27,15	5,82,44,56,79,35	194,91,27,36,52,44	259	119	2.91e-06	0.0018918	0.609,0.434,0.586,0.529,0.574	0.012,0.293,0.428,0.417,0.411,0.268	-0.242	ENSSSCG00000001723	PLA2G7
MSTRG.19081	23202	chr7	-	41513625	41513768	41506974	41507096	41530779	41531133	23202	106,20,146,88,67	23,6,36,27,15	6,112,64,71,96,49	194,91,27,36,52,44	262	119	9.11e-07	0.000742396	0.677,0.602,0.648,0.597,0.67	0.014,0.359,0.518,0.473,0.456,0.336	-0.279	ENSSSCG00000001723	PLA2G7
MSTRG.19469	25261	chr7	+	76228875	76229025	76202622	76203168	76229466	76229592	25261	64,3,27,40,3	113,37,190,122,51	5,182,120,60,161,117	4,134,140,131,179,158	269	119	2.83e-07	0.000312485	0.2,0.035,0.059,0.127,0.025	0.356,0.375,0.275,0.168,0.285,0.247	0.195	ENSSSCG00000002041	SLC7A7
MSTRG.19554	48907	chr7	-	78250034	78250138	78243691	78244930	78258110	78258244	48907	24,14,40,21,13	7,0,22,5,2	11,40,37,12,17,23	0,0,1,0,0,1	223	119	2.78e-07	0.000311735	0.647,1.0,0.492,0.691,0.776	1.0,1.0,0.952,1.0,1.0,0.925	0.258	ENSSSCG00000031538	RNASE4
MSTRG.20451	66910	chr8	-	76253369	76253449	76237285	76237387	76270309	76270811	66910	31,25,30,26,15	34,46,53,54,44	0,10,11,3,8,9	31,78,57,35,73,77	199	119	3.83e-08	6.85e-05	0.353,0.245,0.253,0.224,0.169	0.0,0.071,0.103,0.049,0.062,0.065	-0.19	ENSSSCG00000009010	ARFIP1
MSTRG.20451	66909	chr8	-	76253369	76253449	76237285	76237387	76270172	76270811	66909	28,15,20,15,6	2,1,9,3,2	0,9,6,2,6,7	2,19,5,6,11,10	199	119	1.26e-07	0.000164842	0.893,0.9,0.571,0.749,0.642	0.0,0.221,0.418,0.166,0.246,0.295	-0.527	ENSSSCG00000009010	ARFIP1
MSTRG.20464	19811	chr8	+	77856636	77856777	77856403	77856472	77860745	77860818	19811	207,144,338,222,137	14,21,54,41,19	111,464,384,166,346,351	5,8,4,9,5,10	260	119	9.29e-13	8.67e-09	0.871,0.758,0.741,0.712,0.767	0.91,0.964,0.978,0.894,0.969,0.941	0.173	ENSSSCG00000009018	SH3D19
MSTRG.20776	47791	chr8	-	131471147	131471212	131466917	131467157	131472581	131473525	47791	51,22,60,57,24	60,70,85,103,81	19,28,21,11,21,24	151,160,104,70,140,123	184	119	2.03e-05	0.00830534	0.355,0.169,0.313,0.264,0.161	0.075,0.102,0.116,0.092,0.088,0.112	-0.155	ENSSSCG00000009220	DMP1
MSTRG.20809	41849	chr8	+	135463024	135463102	135460463	135460538	135465446	135465522	41849	42,155,80,106,123	10,18,29,35,11	39,40,75,17,22,32	11,49,34,39,40,32	197	119	7.59e-06	0.0040848	0.717,0.839,0.625,0.647,0.871	0.682,0.33,0.571,0.208,0.249,0.377	-0.337	ENSSSCG00000009244	SEC31A
MSTRG.20845	14348	chr9	+	571437	571529	561685	561711	613063	613151	14348	2,0,2,1,0	6,2,4,3,3	2,2,3,3,4,4	0,3,9,0,2,0	211	119	1.11e-05	0.00517151	0.158,0.0,0.22,0.158,0.0	1.0,0.273,0.158,1.0,0.53,1.0	0.553	ENSSSCG00000014568	DENND2B
MSTRG.21125	9741	chr9	-	26155758	26155828	26155333	26155387	26157212	26157263	9741	44,22,17,40,43	1,0,0,1,0	28,47,27,0,0,34	1,18,2,73,17,17	189	119	7.15e-09	1.67e-05	0.965,1.0,1.0,0.962,1.0	0.946,0.622,0.895,0.0,0.0,0.557	-0.482	ENSSSCG00000018225	NA
MSTRG.21240	31716	chr9	+	39634697	39634824	39634394	39634461	39641026	39641187	31716	51,35,37,57,51	3,0,1,0,0	37,37,38,27,40,57	0,6,9,5,4,17	246	119	3.07e-07	0.000330812	0.892,1.0,0.947,1.0,1.0	1.0,0.749,0.671,0.723,0.829,0.619	-0.203	ENSSSCG00000015027	C11orf1
MSTRG.22687	61361	chrX	-	10665535	10665575	10662307	10662352	10669576	10669645	61361	57,35,0,0,0	6,8,18,13,25	22,60,37,44,25,40	4,2,7,6,8,10	159	119	7.71e-06	0.00409542	0.877,0.766,0.0,0.0,0.0	0.805,0.957,0.798,0.846,0.7,0.75	0.481	ENSSSCG00000012127	GEMIN8
MSTRG.22687	61362	chrX	-	10665535	10665575	10662307	10662352	10671060	10671188	61362	17,18,0,0,0	5,34,69,44,50	8,20,12,17,8,15	7,5,5,11,10,22	159	119	3.93e-06	0.00244225	0.718,0.284,0.0,0.0,0.0	0.461,0.75,0.642,0.536,0.375,0.338	0.317	ENSSSCG00000012127	GEMIN8
MSTRG.22861	16279	chrX	+	41794009	41794083	41792143	41792213	41795522	41795609	16279	127,107,190,148,86	5,16,14,7,14	116,119,118,93,118,80	32,34,27,33,41,19	193	119	1.93e-07	0.000224724	0.94,0.805,0.893,0.929,0.791	0.691,0.683,0.729,0.635,0.64,0.722	-0.188	ENSSSCG00000012271	RBM10
MSTRG.22953	17433	chrX	-	46853853	46853956	46852947	46853024	46871977	46872106	17433	9,10,2,11,4	1,0,0,0,0	15,11,12,2,5,4	1,3,4,1,4,4	222	119	2.17e-06	0.0015094	0.828,1.0,1.0,1.0,1.0	0.889,0.663,0.617,0.517,0.401,0.349	-0.393	ENSSSCG00000035822	FAM120C
MSTRG.23006	62146	chrX	-	54065792	54065843	54061707	54061749	54066914	54067080	62146	8,5,7,8,11	1,0,1,0,2	7,3,10,2,10,1	3,5,3,5,5,1	170	119	1.9e-06	0.0013734	0.848,1.0,0.831,1.0,0.794	0.62,0.296,0.7,0.219,0.583,0.412	-0.423	ENSSSCG00000022676	OPHN1
MSTRG.2308	63097	chr10	+	25580853	25580970	25569704	25569802	25585840	25590023	63097	32,18,31,14,12	1,1,1,0,3	16,31,34,12,22,13	12,5,14,13,19,17	236	119	4.33e-09	1.17e-05	0.942,0.901,0.94,1.0,0.669	0.402,0.758,0.55,0.318,0.369,0.278	-0.445	ENSSSCG00000027557	NA
MSTRG.23180	59460	chrX	+	86792495	86792672	86788360	86788538	86794964	86795142	59460	9,11,3,8,3	0,0,1,0,0	15,5,7,7,14,4	1,6,2,0,8,2	296	119	1.01e-05	0.00482494	1.0,1.0,0.547,1.0,1.0	0.858,0.251,0.585,1.0,0.413,0.446	-0.317	ENSSSCG00000012548	PWWP3B
MSTRG.23180	59461	chrX	+	86792537	86792672	86788485	86788538	86794964	86795142	59461	6,2,0,4,3	0,0,1,0,0	8,3,4,7,10,1	1,6,2,0,8,2	254	119	4.83e-06	0.00280003	1.0,1.0,0.0,1.0,1.0	0.789,0.19,0.484,1.0,0.369,0.19	-0.296	ENSSSCG00000012548	PWWP3B
MSTRG.23326	34998	chrX	-	108500949	108500985	108498469	108498564	108502829	108502980	34998	10,2,3,7,5	4,0,0,0,0	2,5,12,4,12,7	1,10,3,4,4,7	155	119	1.05e-05	0.00496655	0.657,1.0,1.0,1.0,1.0	0.606,0.277,0.754,0.434,0.697,0.434	-0.398	ENSSSCG00000012676	MBNL3
MSTRG.2467	53996	chr10	-	43918337	43918356	43907524	43907703	43918541	43918659	53996	3,20,15,5,41	1,3,3,1,18	51,21,21,10,9,8	4,1,0,1,0,0	138	119	1.38e-05	0.00615026	0.721,0.852,0.812,0.812,0.663	0.917,0.948,1.0,0.896,1.0,1.0	0.188	ENSSSCG00000038007	HACD1
MSTRG.2575	44260	chr10	+	56440855	56440959	56437591	56437672	56460586	56460675	44260	3,0,0,0,1	0,2,1,1,4	6,3,0,4,2,2	0,0,1,0,2,1	223	119	1.82e-07	0.00021521	1.0,0.0,0.0,0.0,0.118	1.0,1.0,0.0,1.0,0.348,0.516	0.42	ENSSSCG00000044246	NA
MSTRG.2578	46558	chr10	-	57126905	57127145	56986590	56986705	57137535	57137646	46558	172,317,215,196,295	7,11,6,11,17	101,180,258,110,203,166	13,41,25,22,18,20	359	119	1.25e-05	0.00571456	0.891,0.905,0.922,0.855,0.852	0.72,0.593,0.774,0.624,0.789,0.733	-0.18	ENSSSCG00000011103	PARD3
MSTRG.2578	46566	chr10	-	57224993	57225032	57212491	57212680	57227398	57227527	46566	5,2,17,9,4	40,93,81,79,99	32,33,37,38,34,35	36,75,95,74,60,46	158	119	5.01e-13	6.01e-09	0.086,0.016,0.136,0.079,0.03	0.401,0.249,0.227,0.279,0.299,0.364	0.234	ENSSSCG00000011103	PARD3
MSTRG.2620	87716	chr10	+	63973238	63973294	63971077	63971166	64001881	64001983	87716	4,3,4,3,2	0,0,0,2,0	0,5,5,2,3,3	1,4,3,2,3,3	175	119	9.35e-08	0.00013521	1.0,1.0,1.0,0.505,1.0	0.0,0.459,0.531,0.405,0.405,0.405	-0.534	ENSSSCG00000024480	SFMBT2
MSTRG.2639	334	chr10	-	65240554	65240646	65238403	65238541	65266985	65267672	334	9,3,5,5,2	0,0,1,0,0	1,6,9,3,7,5	1,3,5,1,3,3	211	119	1.18e-08	2.48e-05	1.0,1.0,0.738,1.0,1.0	0.361,0.53,0.504,0.629,0.568,0.485	-0.435	ENSSSCG00000011136	TASOR2
MSTRG.2686	34840	chr10	-	69201375	69201537	69186201	69186279	69212793	69212953	34840	159,177,182,183,118	78,75,81,88,70	144,146,178,97,220,146	144,198,156,88,168,134	281	119	2.25e-06	0.00153712	0.463,0.5,0.488,0.468,0.417	0.298,0.238,0.326,0.318,0.357,0.316	-0.158	ENSSSCG00000011166	ZMYND11
MSTRG.299	65020	chr1	+	32612876	32612982	32604998	32605097	32629399	32630643	65020	226,194,319,350,193	0,2,0,1,1	174,322,298,209,261,253	15,26,2,29,7,24	225	119	8.06e-06	0.00415143	1.0,0.981,1.0,0.995,0.99	0.86,0.868,0.987,0.792,0.952,0.848	-0.109	ENSSSCG00000004199	EPB41L2
MSTRG.3178	66466	chr11	-	74256545	74256603	74256034	74256118	74258403	74258629	66466	18,3,11,13,12	87,133,107,109,125	13,40,28,60,40,71	87,107,101,94,91,111	177	119	6.25e-07	0.000558296	0.122,0.015,0.065,0.074,0.061	0.091,0.201,0.157,0.3,0.228,0.301	0.146	ENSSSCG00000009536	ARGLU1
MSTRG.3232	26402	chr11	+	78499632	78499707	78498255	78498374	78502240	78502362	26402	14,3,7,21,4	54,18,29,83,7	71,65,48,103,60,87	50,60,51,44,131,86	194	119	3.13e-07	0.000332889	0.137,0.093,0.129,0.134,0.26	0.466,0.399,0.366,0.589,0.219,0.383	0.253	ENSSSCG00000021158	MCF2L
MSTRG.3429	88796	chr12	+	5456942	5457103	5453615	5453711	5465014	5465175	88796	32,14,17,10,7	2,1,0,0,1	8,29,16,12,28,25	4,7,5,10,0,5	280	119	1.25e-05	0.00571456	0.872,0.856,1.0,1.0,0.748	0.459,0.638,0.576,0.338,1.0,0.68	-0.28	ENSSSCG00000017197	FBF1
MSTRG.3495	35181	chr12	-	7726199	7726295	7722913	7723007	7726715	7726825	35181	5,13,7,7,5	4,4,10,8,10	2,3,2,1,0,1	4,21,12,5,9,15	215	119	6.51e-06	0.00357507	0.409,0.643,0.279,0.326,0.217	0.217,0.073,0.084,0.1,0.0,0.036	-0.29	ENSSSCG00000017246	C17orf80
MSTRG.4045	56117	chr12	-	39696248	39696283	39695581	39695614	39707293	39707487	56117	97,88,69,94,93	1,0,1,0,1	68,114,82,41,90,129	29,45,10,77,25,35	154	119	1.11e-16	4.66e-12	0.987,1.0,0.982,1.0,0.986	0.644,0.662,0.864,0.292,0.736,0.74	-0.335	ENSSSCG00000017707	TAF15
MSTRG.4045	56119	chr12	-	39705720	39705841	39695581	39695614	39707293	39707487	56119	159,181,200,236,147	1,0,1,0,1	156,168,200,70,192,187	29,45,10,77,25,35	240	119	2.13e-13	3.57e-09	0.987,1.0,0.99,1.0,0.986	0.727,0.649,0.908,0.311,0.792,0.726	-0.307	ENSSSCG00000017707	TAF15
MSTRG.4045	56121	chr12	-	39705819	39705841	39695581	39695614	39707293	39707487	56121	41,45,49,47,31	1,0,1,0,1	41,39,44,29,48,47	29,45,10,77,25,35	141	119	0	0	0.972,1.0,0.976,1.0,0.963	0.544,0.422,0.788,0.241,0.618,0.531	-0.458	ENSSSCG00000017707	TAF15
MSTRG.4123	88212	chr12	-	45112317	45112399	45107319	45107410	45120304	45120702	88212	221,164,392,365,203	6,8,10,1,4	253,274,305,147,221,220	26,30,25,32,28,22	201	119	1.79e-08	3.49e-05	0.956,0.924,0.959,0.995,0.968	0.852,0.844,0.878,0.731,0.824,0.855	-0.13	ENSSSCG00000017777	FLOT2
MSTRG.4181	24042	chr12	+	47409671	47409801	47405977	47406121	47440339	47440426	24042	77,42,134,97,32	2,0,4,3,1	38,70,73,30,39,60	3,6,9,7,13,13	249	119	3.59e-06	0.00226926	0.948,1.0,0.941,0.939,0.939	0.858,0.848,0.795,0.672,0.589,0.688	-0.212	ENSSSCG00000036705	RPH3AL
MSTRG.4422	32393	chr12	+	59160024	59160203	59159078	59159339	59167162	59167247	32393	4,0,0,0,1	3,3,1,1,5	2,8,8,8,14,19	2,7,1,2,0,3	298	119	5.42e-07	0.000489427	0.347,0.0,0.0,0.0,0.074	0.285,0.313,0.762,0.615,1.0,0.717	0.531	ENSSSCG00000018034	NA
MSTRG.4422	32396	chr12	+	59160024	59160203	59159365	59159592	59167162	59167247	32396	4,0,0,0,1	1,6,1,1,8	2,10,8,7,10,18	1,5,1,3,0,0	298	119	2.1e-08	4e-05	0.615,0.0,0.0,0.0,0.048	0.444,0.444,0.762,0.482,1.0,1.0	0.556	ENSSSCG00000018034	NA
MSTRG.4446	76227	chr12	-	60375324	60375377	60373333	60373400	60376418	60376568	76227	238,104,282,294,87	1,2,0,2,5	87,150,138,101,122,115	0,13,13,8,26,21	172	119	1.73e-06	0.00127657	0.994,0.973,1.0,0.99,0.923	1.0,0.889,0.88,0.897,0.765,0.791	-0.106	ENSSSCG00000018049	SLC5A10
MSTRG.4501	18620	chr13	+	3402198	3402351	3395975	3396456	3404651	3404769	18620	36,33,27,55,12	6,0,1,0,1	50,26,31,3,23,39	19,18,4,19,10,7	272	119	4.95e-07	0.000466885	0.724,1.0,0.922,1.0,0.84	0.535,0.387,0.772,0.065,0.502,0.709	-0.402	ENSSSCG00000011197	OXNAD1
MSTRG.4717	8407	chr13	-	29558802	29560947	29542273	29542450	29561474	29561628	8407	80,163,10,38,38	0,1,0,0,0	129,247,216,291,216,86	2,1,5,8,1,6	2264	119	1.63e-05	0.0069867	1.0,0.895,1.0,1.0,1.0	0.772,0.928,0.694,0.657,0.919,0.43	-0.246	ENSSSCG00000026945	LRRC2
MSTRG.4778	36587	chr13	+	32222720	32222892	32220934	32222454	32225046	32225126	36587	36,32,25,45,30	5,6,2,2,10	47,52,38,15,34,45	0,1,0,0,2,0	291	119	1.22e-06	0.000955832	0.746,0.686,0.836,0.902,0.551	1.0,0.955,1.0,1.0,0.874,1.0	0.227	ENSSSCG00000011385	APEH
MSTRG.4834	84424	chr13	+	34383022	34383135	34382141	34382396	34383498	34383583	84424	223,153,216,187,110	15,5,5,13,7	60,306,242,124,225,253	10,54,27,46,30,32	232	119	2.01e-05	0.00827357	0.884,0.94,0.957,0.881,0.89	0.755,0.744,0.821,0.58,0.794,0.802	-0.161	ENSSSCG00000011434	NA
MSTRG.4843	56148	chr13	+	34639480	34639608	34639183	34639314	34639900	34639980	56148	69,45,90,193,40	2,0,2,3,3	46,89,84,25,174,36	10,12,12,13,22,1	247	119	4.05e-06	0.00248031	0.943,1.0,0.956,0.969,0.865	0.689,0.781,0.771,0.481,0.792,0.945	-0.203	ENSSSCG00000011443	STAB1
MSTRG.4850	85582	chr13	-	35232703	35232782	35227731	35227782	35240600	35240738	85582	75,41,66,52,32	3,4,4,2,2	10,38,41,22,25,30	4,22,10,5,14,21	198	119	5.37e-10	2.05e-06	0.938,0.86,0.908,0.94,0.906	0.6,0.509,0.711,0.726,0.518,0.462	-0.323	ENSSSCG00000034614	NA
MSTRG.4850	85588	chr13	-	35252113	35252341	35250576	35250693	35252428	35252514	85588	20,5,4,8,3	23,11,21,17,8	10,52,32,11,27,32	1,15,7,6,9,2	347	119	3.03e-09	8.77e-06	0.23,0.135,0.061,0.139,0.114	0.774,0.543,0.611,0.386,0.507,0.846	0.475	ENSSSCG00000034614	NA
MSTRG.4988	78583	chr13	-	55691145	55691295	55689148	55689219	55691392	55691551	78583	10,13,14,21,6	0,1,0,1,1	14,19,4,15,19,18	5,6,0,1,9,7	269	119	1.71e-06	0.00126909	1.0,0.852,1.0,0.903,0.726	0.553,0.583,1.0,0.869,0.483,0.532	-0.226	ENSSSCG00000011522	CNTN3
MSTRG.5049	77942	chr13	+	66189401	66189743	66189126	66189306	66190393	66190439	77942	5,17,8,4,4	2,1,7,2,3	10,15,11,8,27,13	0,0,1,0,1,1	461	119	7.21e-10	2.52e-06	0.392,0.814,0.228,0.34,0.256	1.0,1.0,0.74,1.0,0.875,0.77	0.491	ENSSSCG00000011559	NA
MSTRG.5156	17898	chr13	-	73882475	73882579	73880479	73880623	73884710	73884884	17898	27,20,2,10,12	1,0,0,1,0	16,21,19,12,12,12	1,4,6,1,3,6	223	119	2.64e-06	0.00173301	0.935,1.0,1.0,0.842,1.0	0.895,0.737,0.628,0.865,0.681,0.516	-0.235	ENSSSCG00000011632	NA
MSTRG.5390	67623	chr13	-	108854101	108854260	108851500	108851599	108874659	108874737	67623	37,14,9,12,7	2,0,0,0,0	7,34,20,14,27,14	2,4,3,5,11,0	278	119	9.03e-07	0.000742396	0.888,1.0,1.0,1.0,1.0	0.6,0.784,0.741,0.545,0.512,1.0	-0.281	ENSSSCG00000030467	PHC3
MSTRG.5530	33583	chr13	+	124584494	124584643	124584084	124584217	124585385	124585554	33583	1484,1605,1850,1904,1548	284,67,106,192,219	1294,1298,1286,518,844,1078	167,681,352,446,386,508	268	119	6.59e-08	0.0001064	0.699,0.914,0.886,0.815,0.758	0.775,0.458,0.619,0.34,0.493,0.485	-0.286	ENSSSCG00000018746	SNORD2
MSTRG.5530	33596	chr13	+	124587678	124587789	124587169	124587249	124588501	124589284	33596	732,183,239,404,411	1562,1735,2194,2188,2004	454,1019,638,886,743,992	1483,1268,1194,507,762,1000	230	119	4.91e-10	1.96e-06	0.195,0.052,0.053,0.087,0.096	0.137,0.294,0.217,0.475,0.335,0.339	0.203	ENSSSCG00000018746	SNORD2
MSTRG.5530	33581	chr13	+	124584494	124584634	124584084	124584217	124585385	124585554	33581	3299,3553,3987,4150,3423	284,67,106,192,219	2982,2782,2867,1112,1939,2346	167,681,352,446,386,508	259	119	1.34e-08	2.68e-05	0.842,0.961,0.945,0.909,0.878	0.891,0.652,0.789,0.534,0.698,0.68	-0.2	ENSSSCG00000018746	SNORD2
MSTRG.559	34416	chr1	+	82058677	82058885	82055633	82055873	82061180	82063864	34416	106,140,184,163,130	4,0,1,2,0	37,337,155,132,128,98	4,19,12,19,16,14	327	119	6.8e-11	3.2e-07	0.906,1.0,0.985,0.967,1.0	0.771,0.866,0.825,0.717,0.744,0.718	-0.198	ENSSSCG00000004441	NA
MSTRG.5802	47306	chr13	+	158203941	158204025	158178644	158178719	158215261	158215336	47306	7,16,2,15,11	28,21,5,11,3	2,0,5,0,0,0	13,21,14,2,26,7	203	119	8.92e-07	0.000741704	0.128,0.309,0.19,0.444,0.682	0.083,0.0,0.173,0.0,0.0,0.0	-0.308	ENSSSCG00000011959	ABI3BP
MSTRG.5898	56012	chr13	+	189265126	189265174	189264470	189264578	189266563	189266579	56012	50,24,41,61,44	60,98,78,103,41	67,67,56,76,74,87	35,33,37,13,41,32	167	119	8.73e-08	0.000128545	0.373,0.149,0.272,0.297,0.433	0.577,0.591,0.519,0.806,0.563,0.66	0.315	ENSSSCG00000023028	JAM2
MSTRG.6049	82114	chr13	-	206250244	206250311	206247077	206247127	206251123	206251190	82114	401,353,539,456,690	53,121,200,154,115	356,575,455,790,535,727	35,37,39,36,22,49	186	119	8.58e-11	3.79e-07	0.829,0.651,0.633,0.655,0.793	0.867,0.909,0.882,0.934,0.94,0.905	0.194	ENSSSCG00000033653	NA
MSTRG.6178	17513	chr14	+	6763061	6763201	6761235	6761381	6766437	6766515	17513	169,144,181,156,129	5,1,3,1,3	654,168,142,184,164,123	19,15,20,30,21,25	259	119	9.5e-08	0.00013521	0.94,0.985,0.965,0.986,0.952	0.941,0.837,0.765,0.738,0.782,0.693	-0.173	ENSSSCG00000032622	SLC39A14
MSTRG.6538	32027	chr14	+	41359125	41359197	41358985	41359047	41361873	41361967	32027	2,0,0,3,0	9,16,43,20,20	5,15,6,7,3,10	52,11,10,5,13,17	191	119	2.43e-06	0.00160781	0.122,0.0,0.0,0.085,0.0	0.057,0.459,0.272,0.466,0.126,0.268	0.233	ENSSSCG00000009932	MMAB
MSTRG.6723	85424	chr14	-	51081165	51081234	51075152	51075248	51081369	51081464	85424	6,0,2,6,9	43,30,39,43,19	15,15,16,21,23,15	24,30,32,14,24,36	188	119	3.22e-06	0.00205151	0.081,0.0,0.031,0.081,0.231	0.283,0.24,0.24,0.487,0.378,0.209	0.221	ENSSSCG00000010118	HIRA
MSTRG.6758	22254	chr14	-	55885989	55886147	55880861	55880995	55910859	55913028	22254	21,12,9,14,19	3,0,0,0,0	1,14,12,9,14,10	1,10,4,9,4,3	277	119	7.05e-10	2.52e-06	0.75,1.0,1.0,1.0,1.0	0.301,0.376,0.563,0.301,0.601,0.589	-0.495	ENSSSCG00000031680	GGPS1
MSTRG.6873	83204	chr14	+	71492214	71492353	71488509	71491664	71492865	71493005	83204	796,811,834,880,661	115,84,45,71,75	586,591,529,464,529,575	85,188,153,177,181,226	258	119	4.34e-11	2.43e-07	0.761,0.817,0.895,0.851,0.803	0.761,0.592,0.615,0.547,0.574,0.54	-0.221	ENSSSCG00000010238	HNRNPH3
MSTRG.6929	58658	chr14	+	75922529	75922600	75917743	75918418	75926854	75927958	58658	12,1,3,7,5	4,4,4,5,4	3,10,6,1,5,6	1,2,1,0,0,1	190	119	5.05e-06	0.00286529	0.653,0.135,0.32,0.467,0.439	0.653,0.758,0.79,1.0,1.0,0.79	0.429	ENSSSCG00000025492	NUDT13
MSTRG.7026	82576	chr14	-	89781515	89781656	89780137	89780168	89783038	89783092	82576	82,26,31,24,8	3,1,0,0,0	2,47,43,39,39,34	1,7,5,5,4,8	260	119	4.57e-06	0.0027426	0.926,0.922,1.0,1.0,1.0	0.478,0.754,0.797,0.781,0.817,0.66	-0.255	ENSSSCG00000036822	NA
MSTRG.717	21752	chr1	-	108995119	108995198	108986151	108993108	108996645	108996715	21752	27,22,26,20,51	7,12,11,12,33	40653,63,57,58,81,59	367,17,14,4,11,15	198	119	4.99e-09	1.31e-05	0.699,0.524,0.587,0.5,0.482	0.985,0.69,0.71,0.897,0.816,0.703	0.242	ENSSSCG00000004570	TPM1
MSTRG.717	21767	chr1	-	109014558	109014684	109001699	109001833	109014879	109015005	21767	202,572,324,580,1212	299,1893,557,1227,3079	30216,828,929,538,685,587	606,846,1615,305,268,324	245	119	6.31e-06	0.00348626	0.247,0.128,0.22,0.187,0.161	0.96,0.322,0.218,0.461,0.554,0.468	0.309	ENSSSCG00000004570	TPM1
MSTRG.7231	65531	chr14	-	112833438	112833540	112831949	112832035	112835197	112835372	65531	10,2,2,5,0	98,56,103,98,77	18,26,15,28,21,16	79,91,54,49,50,90	221	119	3.94e-07	0.000384981	0.052,0.019,0.01,0.027,0.0	0.109,0.133,0.13,0.235,0.184,0.087	0.125	ENSSSCG00000010569	OGA
MSTRG.7387	30087	chr14	-	129451105	129451173	129450568	129450644	129452539	129452627	30087	140,55,22,45,87	109,120,214,174,98	105,192,149,256,134,161	84,91,108,24,106,122	187	119	1.27e-05	0.00572897	0.45,0.226,0.061,0.141,0.361	0.443,0.573,0.468,0.872,0.446,0.456	0.295	ENSSSCG00000010685	TIAL1
MSTRG.7441	39665	chr14	-	135123207	135123354	135119489	135119581	135123668	135127765	39665	6,3,5,2,2	0,0,2,0,0	7,4,5,4,4,1	8,0,5,2,3,8	266	119	7.7e-08	0.000115496	1.0,1.0,0.528,1.0,1.0	0.281,1.0,0.309,0.472,0.374,0.053	-0.491	ENSSSCG00000010742	UROS
MSTRG.7441	39659	chr14	-	135123207	135123281	135119489	135119581	135123668	135123740	39659	4,4,9,4,4	0,0,2,0,0	19,1,4,2,7,4	8,0,5,2,3,8	193	119	3.56e-09	9.96e-06	1.0,1.0,0.735,1.0,1.0	0.594,1.0,0.33,0.381,0.59,0.236	-0.425	ENSSSCG00000010742	UROS
MSTRG.7878	10468	chr15	-	68742868	68742956	68720113	68720209	68743494	68743892	10468	12,3,34,9,9	0,0,1,0,0	2,22,27,19,33,28	6,3,7,6,7,8	207	119	2.88e-09	8.65e-06	1.0,1.0,0.951,1.0,1.0	0.161,0.808,0.689,0.645,0.73,0.668	-0.373	ENSSSCG00000015894	DPP4
MSTRG.7931	25429	chr15	+	76256224	76256257	76255869	76256043	76257844	76258305	25429	5,0,0,0,0	24,11,6,11,12	67,19,3,9,6,10	3,41,28,16,41,20	152	119	2.11e-05	0.00854321	0.14,0.0,0.0,0.0,0.0	0.946,0.266,0.077,0.306,0.103,0.281	0.302	ENSSSCG00000015940	UBR3
MSTRG.7991	34887	chr15	-	84176410	84176526	84174653	84174784	84182546	84182876	34887	3,1,5,10,4	1,3,3,3,2	1,10,2,4,7,10	0,3,0,0,0,0	235	119	2.08e-06	0.00148002	0.603,0.144,0.458,0.628,0.503	1.0,0.628,1.0,1.0,1.0,1.0	0.471	ENSSSCG00000015999	FKBP7
MSTRG.8120	89718	chr15	-	104573354	104573462	104572936	104573055	104576927	104576995	89718	84,45,17,38,52	120,128,192,124,115	44,116,88,103,138,168	40,122,140,124,120,190	227	119	1.43e-06	0.00110376	0.268,0.156,0.044,0.138,0.192	0.366,0.333,0.248,0.303,0.376,0.317	0.164	ENSSSCG00000016096	NA
MSTRG.832	69823	chr1	-	123993040	123993208	123987533	123991304	123994712	123994769	69823	15,4,13,7,9	1,0,0,1,0	21,9,15,10,30,15	5,2,5,3,6,4	287	119	1.79e-07	0.000214781	0.861,1.0,1.0,0.744,1.0	0.635,0.651,0.554,0.58,0.675,0.609	-0.304	ENSSSCG00000004663	SEMA6D
MSTRG.832	69824	chr1	-	123993052	123993208	123987467	123991304	123994712	123994769	69824	23,6,11,13,7	1,0,0,1,0	22,11,18,12,37,26	5,2,5,3,6,4	275	119	3.31e-07	0.000339146	0.909,1.0,1.0,0.849,1.0	0.656,0.704,0.609,0.634,0.727,0.738	-0.274	ENSSSCG00000004663	SEMA6D
MSTRG.8361	14920	chr15	+	131338997	131339036	131338336	131338390	131342063	131342117	14920	118,19,49,48,34	0,0,0,0,0	19,94,63,55,51,134	1,4,3,18,31,34	158	119	7.5e-07	0.000636227	1.0,1.0,1.0,1.0,1.0	0.935,0.947,0.941,0.697,0.553,0.748	-0.196	ENSSSCG00000016263	NA
MSTRG.8361	14921	chr15	+	131338997	131339081	131338336	131338390	131342063	131342117	14921	248,73,117,112,89	0,0,0,0,0	32,184,181,97,145,220	1,4,3,18,31,34	203	119	7.4e-06	0.00401089	1.0,1.0,1.0,1.0,1.0	0.949,0.964,0.973,0.76,0.733,0.791	-0.138	ENSSSCG00000016263	NA
MSTRG.8417	76429	chr15	+	135831358	135831517	135806161	135806330	135864080	135864242	76429	46,80,122,134,85	8,12,12,17,17	63,51,74,62,64,41	54,34,25,30,64,26	278	119	2.78e-11	2.12e-07	0.711,0.741,0.813,0.771,0.682	0.333,0.391,0.559,0.469,0.3,0.403	-0.334	ENSSSCG00000016317	AGAP1
MSTRG.8701	15760	chr16	+	36269828	36269888	36268689	36268756	36278272	36278457	15760	183,109,210,171,107	59,47,96,51,46	58,161,143,179,138,177	55,122,85,146,100,181	179	119	4.44e-06	0.00268331	0.673,0.607,0.593,0.69,0.607	0.412,0.467,0.528,0.449,0.478,0.394	-0.179	ENSSSCG00000016922	GPBP1
MSTRG.895	20376	chr1	-	129090939	129091034	129085556	129085684	129093943	129094052	20376	7,7,6,3,1	1,1,1,0,1	4,2,3,1,1,10	7,3,4,2,3,4	214	119	4.72e-06	0.00277933	0.796,0.796,0.769,1.0,0.357	0.241,0.27,0.294,0.218,0.156,0.582	-0.45	ENSSSCG00000004729	NA
MSTRG.895	20382	chr1	-	129093943	129094052	129085556	129085684	129097398	129097688	20382	2,1,1,0,1	2,1,3,1,0	8,4,4,2,3,5	1,0,1,0,0,0	228	119	4.93e-06	0.0028175	0.343,0.343,0.148,0.0,1.0	0.807,1.0,0.676,1.0,1.0,1.0	0.547	ENSSSCG00000004729	NA
MSTRG.8974	80285	chr16	+	75402211	75402382	75364440	75364480	75408019	75408137	80285	19,5,2,7,5	2,0,0,0,0	22,17,10,11,12,17	6,3,1,5,0,9	290	119	3.27e-07	0.000339146	0.796,1.0,1.0,1.0,1.0	0.601,0.699,0.804,0.474,1.0,0.437	-0.29	ENSSSCG00000017104	NSUN2
MSTRG.9025	20452	chr17	+	4789958	4790021	4787892	4787975	4790570	4790642	20452	3,2,0,0,2	2,15,1,1,5	5,11,7,3,17,14	5,2,2,2,2,0	182	119	6.96e-07	0.000602417	0.495,0.08,0.0,0.0,0.207	0.395,0.782,0.696,0.495,0.848,1.0	0.546	ENSSSCG00000006981	MICU3
MSTRG.9380	39469	chr17	-	38507183	38507301	38506296	38506411	38508022	38508128	39469	3,2,4,0,4	0,0,1,1,0	4,2,3,2,2,4	2,6,3,3,1,2	237	119	1.62e-06	0.00123836	1.0,1.0,0.668,0.0,1.0	0.501,0.143,0.334,0.251,0.501,0.501	-0.362	ENSSSCG00000007291	EDEM2
MSTRG.948	39838	chr1	-	131261637	131261766	131260020	131260107	131262571	131262679	39838	173,212,96,148,191	6,0,0,3,9	59,165,182,111,177,181	20,26,6,58,25,32	248	119	1.07e-08	2.3e-05	0.933,1.0,1.0,0.959,0.911	0.586,0.753,0.936,0.479,0.773,0.731	-0.251	ENSSSCG00000039061	EIF2AK4
MSTRG.9482	85709	chr17	-	46918254	46918309	46917417	46917611	46924663	46925115	85709	182,209,309,225,124	11,0,4,5,5	129,348,268,160,263,289	5,42,30,54,44,44	174	119	3.49e-08	6.41e-05	0.919,1.0,0.981,0.969,0.944	0.946,0.85,0.859,0.67,0.803,0.818	-0.138	ENSSSCG00000039591	SERINC3
MSTRG.9748	46745	chr18	-	5926949	5926972	5925777	5925895	5928640	5928846	46745	0,0,1,0,0	16,7,4,5,3	8,12,1,9,1,2	1,5,7,4,6,11	142	119	2.01e-05	0.00827357	0.0,0.0,0.173,0.0,0.0	0.87,0.668,0.107,0.653,0.123,0.132	0.391	ENSSSCG00000016438	NUB1
MSTRG.9955	61647	chr18	-	19809299	19809458	19808863	19809034	19809793	19809934	61647	2,2,3,3,3	0,0,0,0,1	4,5,4,2,2,0	5,0,3,2,1,3	278	119	5.16e-08	8.84e-05	1.0,1.0,1.0,1.0,0.562	0.255,1.0,0.363,0.3,0.461,0.0	-0.516	ENSSSCG00000016579	CCDC136
