# Supplementary material for: Pulmonary artery embolism: comprehensive transcriptomic analysis in understanding the pathogenic mechanisms of the disease
Source: BMC Genomics. 2023 Jan 9;24:10. doi: 10.1186/s12864-023-09110-0 (PMC9830730; doi:10.1186/s12864-023-09110-0)
Supplement: Supplementary file 5 — Additional file 5: Table S5. Differences in alternative allele fraction for significant allele-specific expression sites identified in the porcine pulmonary arteries affected by embolism. [file 12864_2023_9110_MOESM5_ESM.xlsx]

## Sheet: TableS5
index	Chromosome	Site	Reference allele	Alternative allele	RNA.seqStrand	Variant_quality	PA_C_Alt	PA_C_Ref	PA_T_Alt	PA_T_Ref	Pvalue	FDR	PA_C_Alt_allele_fraction	PA_T_Alt_allele_fraction	Alt_allele_fraction_diff	KnownSNV	substitution_onSense	variance_CTR	variance_T	sum_variance	V4	V20	index.y	CoverageC1	CoverageC2	CoverageC3	CoverageC4	CoverageC5	CoveragePA1	CoveragePA2	CoveragePA3	CoveragePA4	CoveragePA5	CoveragePA6	AltCoverage	RefCoverage	chisq.p.val	Ratio	HeteroType	number	gene name
1:14659166	1	14659166	G	A	-	2634.73	0,2,13,0,0	95,9,28,51,13	9,23,8,30,9,25	8,30,35,35,15,26	354	4.93533e-13	0.0,0.182,0.317,0.0,0.0	0.529,0.434,0.186,0.462,0.375,0.49	-0.313	rs337553795	C>T	0.144752	0.122637	0.267389	3_prime_UTR_variant	rs337553795	1:14659166_3_prime_UTR_variant	95	11	41	51	13	17	53	43	65	24	51	119	345	9.42e-26	2.89916	HeteroRef	1	CCDC170
1:14659166	1	14659166	G	A	-	2634.73	0,2,13,0,0	95,9,28,51,13	9,23,8,30,9,25	8,30,35,35,15,26	354	4.93533e-13	0.0,0.182,0.317,0.0,0.0	0.529,0.434,0.186,0.462,0.375,0.49	-0.313	rs337553795	C>T	0.144752	0.122637	0.267389	intron_variant	rs337553795	1:14659166_intron_variant	95	11	41	51	13	17	53	43	65	24	51	119	345	9.42e-26	2.89916	HeteroRef	2	CCDC170
1:20784500	1	20784500	C	T	-	4483.05	0,0,0,0,0	33,13,9,20,15	29,46,22,16,42,35	24,39,30,13,33,18	0	0	0.0,0.0,0.0,0.0,0.0	0.547,0.541,0.423,0.552,0.56,0.66	-0.547	rs703121034	G>A	0	0.0753324	0.0753324	missense_variant	rs703121034	1:20784500_missense_variant	33	13	9	20	15	53	85	52	29	75	53	190	247	0.00639751	1.3	50:50:00	3	UTRN
1:20896478	1	20896478	C	T	-	3097.36	0,0,0,0,0	20,3,6,8,10	11,31,18,18,35,10	9,30,7,0,0,5	0	0	0.0,0.0,0.0,0.0,0.0	0.55,0.508,0.72,1.0,1.0,0.667	-0.741	rs328116887	G>A	0	0.214872	0.214872	synonymous_variant	rs328116887	1:20896478_synonymous_variant	20	3	6	8	10	20	61	25	18	35	15	123	98	0.0926305	0.796748	50:50:00	4	UTRN
1:25986384	1	25986384	C	A	+	2285.02	12,18,18,13,16	22,28,27,22,20	0,0,23,0,0,0	48,60,42,25,37,48	4470	5.3241e-11	0.353,0.391,0.4,0.371,0.444	0.0,0.0,0.354,0.0,0.0,0.0	0.333	rs332049851	C>A	0.0343904	0.14452	0.17891	missense_variant	rs332049851	1:25986384_missense_variant	34	46	45	35	36	48	60	65	25	37	48	100	379	3.21e-37	3.79	HeteroRef	5	NHSL1
1:51329931	1	51329931	C	T	+	2850.44	16,9,11,16,16	15,6,10,12,12	0,0,27,0,22,0	19,70,32,33,29,66	116000	1.33431e-10	0.516,0.6,0.524,0.571,0.571	0.0,0.0,0.458,0.0,0.431,0.0	0.408	rs339607058	C>T	0.0353879	0.229698	0.265085	downstream_gene_variant	rs339607058	1:51329931_downstream_gene_variant	31	15	21	28	28	19	70	59	33	51	66	117	304	7.95e-20	2.59829	HeteroRef	6	OGFRL1
1:51329931	1	51329931	C	T	+	2850.44	16,9,11,16,16	15,6,10,12,12	0,0,27,0,22,0	19,70,32,33,29,66	116000	1.33431e-10	0.516,0.6,0.524,0.571,0.571	0.0,0.0,0.458,0.0,0.431,0.0	0.408	rs339607058	C>T	0.0353879	0.229698	0.265085	3_prime_UTR_variant	rs339607058	1:51329931_3_prime_UTR_variant	31	15	21	28	28	19	70	59	33	51	66	117	304	7.95e-20	2.59829	HeteroRef	7	OGFRL1
1:51329994	1	51329994	A	G	+	1536.47	6,9,4,5,6	3,4,3,3,3	0,0,14,0,13,0	3,21,17,13,13,30	4960000000	3.08419e-05	0.667,0.692,0.571,0.625,0.667	0.0,0.0,0.452,0.0,0.5,0.0	0.486	rs339977065	A>G	0.0475689	0.246274	0.293842	3_prime_UTR_variant	rs339977065	1:51329994_3_prime_UTR_variant	9	13	7	8	9	3	21	31	13	26	30	57	113	1.7469e-05	1.98246	HeteroRef	8	OGFRL1
1:51329994	1	51329994	A	G	+	1536.47	6,9,4,5,6	3,4,3,3,3	0,0,14,0,13,0	3,21,17,13,13,30	4960000000	3.08419e-05	0.667,0.692,0.571,0.625,0.667	0.0,0.0,0.452,0.0,0.5,0.0	0.486	rs339977065	A>G	0.0475689	0.246274	0.293842	downstream_gene_variant	rs339977065	1:51329994_downstream_gene_variant	9	13	7	8	9	3	21	31	13	26	30	57	113	1.7469e-05	1.98246	HeteroRef	9	OGFRL1
1:57898216	1	57898216	A	G	-	6558.02	38,4,16,9,8	24,3,15,12,8	13,37,24,36,23,29	0,0,0,39,0,0	48000000000	0.000254693	0.613,0.571,0.516,0.429,0.5	1.0,1.0,1.0,0.48,1.0,1.0	-0.388	rs332543441	T>C	0.0703186	0.212289	0.282608	downstream_gene_variant	rs332543441	1:57898216_downstream_gene_variant	62	7	31	21	16	13	37	24	75	23	29	237	101	1.38851e-13	0.42616	HeteroAlt	10	BACH2
1:108418380	1	108418380	A	G	-	1815.66	11,3,2,12,5	0,0,0,0,0	2,7,6,3,6,9	3,1,0,6,3,4	0.000201499	0.000954519	1.0,1.0,1.0,1.0,1.0	0.4,0.875,1.0,0.333,0.667,0.692	0.339	rs326199383	T>C	0	0.259776	0.259776	intron_variant	rs326199383	1:108418380_intron_variant	11	3	2	12	5	5	8	6	9	9	13	66	17	7.51304e-08	0.257576	HeteroAlt	11	USP3
1:108418380	1	108418380	A	G	-	1815.66	11,3,2,12,5	0,0,0,0,0	2,7,6,3,6,9	3,1,0,6,3,4	0.000201499	0.000954519	1.0,1.0,1.0,1.0,1.0	0.4,0.875,1.0,0.333,0.667,0.692	0.339	rs326199383	T>C	0	0.259776	0.259776	3_prime_UTR_variant	rs326199383	1:108418380_3_prime_UTR_variant	11	3	2	12	5	5	8	6	9	9	13	66	17	7.51304e-08	0.257576	HeteroAlt	12	USP3
1:108418380	1	108418380	A	G	-	1815.66	11,3,2,12,5	0,0,0,0,0	2,7,6,3,6,9	3,1,0,6,3,4	0.000201499	0.000954519	1.0,1.0,1.0,1.0,1.0	0.4,0.875,1.0,0.333,0.667,0.692	0.339	rs326199383	T>C	0	0.259776	0.259776	downstream_gene_variant	rs326199383	1:108418380_downstream_gene_variant	11	3	2	12	5	5	8	6	9	9	13	66	17	7.51304e-08	0.257576	HeteroAlt	13	USP3
1:113177554	1	113177554	G	A	-	3587.69	0,0,0,0,0	21,15,22,17,9	4,20,16,21,31,52	5,20,28,0,29,0	0	0	0.0,0.0,0.0,0.0,0.0	0.444,0.5,0.364,1.0,0.517,1.0	-0.637	rs1109398187	C>T	0	0.285826	0.285826	3_prime_UTR_variant	rs1109398187	1:113177554_3_prime_UTR_variant	21	15	22	17	9	9	40	44	21	60	52	144	166	0.211476	1.15278	50:50:00	14	MINDY2
1:166608178	1	166608178	C	T	+	24373.8	62,64,43,46,46	0,60,58,54,0	110,89,78,89,79,170	0,0,0,0,0,0	0	0	1.0,0.516,0.426,0.46,1.0	1.0,1.0,1.0,1.0,1.0,1.0	-0.32	rs338687001	C>T	0.293518	0	0.293518	3_prime_UTR_variant	rs338687001	1:166608178_3_prime_UTR_variant	62	124	101	100	46	110	89	78	89	79	170	876	172	7.43e-105	0.196347	HeteroAlt	15	CORO2B
1:166702713	1	166702713	G	T	+	22294.8	67,28,24,39,80	0,29,25,42,0	40,113,111,72,88,119	0,0,0,0,0,0	0	0	1.0,0.491,0.49,0.481,1.0	1.0,1.0,1.0,1.0,1.0,1.0	-0.307	rs331720228	G>T	0.280826	0	0.280826	upstream_gene_variant	rs331720228	1:166702713_upstream_gene_variant	67	57	49	81	80	40	113	111	72	88	119	781	96	2.27e-118	0.122919	HeteroAlt	16	ENSSSCG00000004963
1:229580951	1	229580951	G	A	-	12060.2	21,93,23,17,76	25,82,10,17,94	50,40,87,23,4,20	0,27,0,0,0,0	0	0	0.457,0.531,0.697,0.5,0.447	1.0,0.597,1.0,1.0,1.0,1.0	-0.406	rs328304687	C>T	0.101172	0.164524	0.265696	downstream_gene_variant	rs328304687	1:229580951_downstream_gene_variant	46	175	33	34	170	50	67	87	23	4	20	454	255	7.8029e-14	0.561674	HeteroAlt	17	ENSSSCG00000039009
1:229580951	1	229580951	G	A	-	12060.2	21,93,23,17,76	25,82,10,17,94	50,40,87,23,4,20	0,27,0,0,0,0	0	0	0.457,0.531,0.697,0.5,0.447	1.0,0.597,1.0,1.0,1.0,1.0	-0.406	rs328304687	C>T	0.101172	0.164524	0.265696	non_coding_transcript_exon_variant	rs328304687	1:229580951_non_coding_transcript_exon_variant	46	175	33	34	170	50	67	87	23	4	20	454	255	7.8029e-14	0.561674	HeteroAlt	18	ENSSSCG00000042150
1:246914188	1	246914188	G	A	+	5153.1	11,11,5,10,19	12,3,8,9,0	15,21,38,8,24,28	0,0,0,0,0,0	3830	4.59015e-11	0.478,0.786,0.385,0.526,1.0	1.0,1.0,1.0,1.0,1.0,1.0	-0.365	rs325669214	G>A	0.252515	0	0.252515	3_prime_UTR_variant	rs325669214	1:246914188_3_prime_UTR_variant	23	14	13	19	19	15	21	38	8	24	28	190	32	2.85e-26	0.168421	HeteroAlt	19	FSD1L
1:273572617	1	273572617	C	T	+	410.7	6,2,4,5,2	5,3,0,6,2	0,0,0,0,0,0	9,4,7,16,6,8	126000000	1.08739e-07	0.545,0.4,1.0,0.455,0.5	0.0,0.0,0.0,0.0,0.0,0.0	0.58	rs336427963	C>T	0.240858	0	0.240858	3_prime_UTR_variant	rs336427963	1:273572617_3_prime_UTR_variant	11	5	4	11	4	9	4	7	16	6	8	19	66	3.43504e-07	3.47368	HeteroRef	20	WDR5
1:273572617	1	273572617	C	T	+	410.7	6,2,4,5,2	5,3,0,6,2	0,0,0,0,0,0	9,4,7,16,6,8	126000000	1.08739e-07	0.545,0.4,1.0,0.455,0.5	0.0,0.0,0.0,0.0,0.0,0.0	0.58	rs336427963	C>T	0.240858	0	0.240858	intron_variant	rs336427963	1:273572617_intron_variant	11	5	4	11	4	9	4	7	16	6	8	19	66	3.43504e-07	3.47368	HeteroRef	21	WDR5
1:273572618	1	273572618	A	G	+	432.7	6,2,4,5,2	5,3,0,6,2	0,0,0,0,0,0	10,4,7,15,6,8	126000000	1.08739e-07	0.545,0.4,1.0,0.455,0.5	0.0,0.0,0.0,0.0,0.0,0.0	0.58	rs345605741	A>G	0.240858	0	0.240858	intron_variant	rs345605741	1:273572618_intron_variant	11	5	4	11	4	10	4	7	15	6	8	19	66	3.43504e-07	3.47368	HeteroRef	22	WDR5
1:273572618	1	273572618	A	G	+	432.7	6,2,4,5,2	5,3,0,6,2	0,0,0,0,0,0	10,4,7,15,6,8	126000000	1.08739e-07	0.545,0.4,1.0,0.455,0.5	0.0,0.0,0.0,0.0,0.0,0.0	0.58	rs345605741	A>G	0.240858	0	0.240858	3_prime_UTR_variant	rs345605741	1:273572618_3_prime_UTR_variant	11	5	4	11	4	10	4	7	15	6	8	19	66	3.43504e-07	3.47368	HeteroRef	23	WDR5
2:281957	2	281957	G	A	-	5708.02	24,28,41,44,69	38,58,57,58,106	0,0,0,0,0,50	68,112,124,179,83,79	0	0	0.387,0.326,0.418,0.431,0.394	0.0,0.0,0.0,0.0,0.0,0.388	0.327	rs711671181	C>T	0.0405549	0.1584	0.198955	downstream_gene_variant	rs711671181	2:281957_downstream_gene_variant	62	86	98	102	175	68	112	124	179	83	129	256	962	5.41e-91	3.75781	HeteroRef	1	PTDSS2
2:281957	2	281957	G	A	-	5708.02	24,28,41,44,69	38,58,57,58,106	0,0,0,0,0,50	68,112,124,179,83,79	0	0	0.387,0.326,0.418,0.431,0.394	0.0,0.0,0.0,0.0,0.0,0.388	0.327	rs711671181	C>T	0.0405549	0.1584	0.198955	3_prime_UTR_variant	rs711671181	2:281957_3_prime_UTR_variant	62	86	98	102	175	68	112	124	179	83	129	256	962	5.41e-91	3.75781	HeteroRef	2	RNH1
2:5881591	2	5881591	G	C	+	8278.09	14,33,23,18,18	17,0,30,22,15	30,54,44,20,30,42	0,0,0,0,0,0	0	0	0.452,1.0,0.434,0.45,0.545	1.0,1.0,1.0,1.0,1.0,1.0	-0.424	rs81356821	G>C	0.240911	0	0.240911	3_prime_UTR_variant	rs81356821	2:5881591_3_prime_UTR_variant	31	33	53	40	33	30	54	44	20	30	42	326	84	6.37e-33	0.257669	HeteroAlt	3	ENSSSCG00000021891
2:5881591	2	5881591	G	C	+	8278.09	14,33,23,18,18	17,0,30,22,15	30,54,44,20,30,42	0,0,0,0,0,0	0	0	0.452,1.0,0.434,0.45,0.545	1.0,1.0,1.0,1.0,1.0,1.0	-0.424	rs81356821	G>C	0.240911	0	0.240911	downstream_gene_variant	rs81356821	2:5881591_downstream_gene_variant	31	33	53	40	33	30	54	44	20	30	42	326	84	6.37e-33	0.257669	HeteroAlt	4	ENSSSCG00000047820
2:7162489	2	7162489	T	C	-	2518.45	15,5,4,22,6	0,0,0,0,0	3,7,10,5,6,7	2,12,0,5,12,0	967000	8.44649e-08	1.0,1.0,1.0,1.0,1.0	0.6,0.368,1.0,0.5,0.333,1.0	0.366	rs335634047	A>G	0	0.299459	0.299459	upstream_gene_variant	rs335634047	2:7162489_upstream_gene_variant	15	5	4	22	6	5	19	10	10	18	7	90	31	8.1563e-08	0.344444	HeteroAlt	5	SNX15
2:7162489	2	7162489	T	C	-	2518.45	15,5,4,22,6	0,0,0,0,0	3,7,10,5,6,7	2,12,0,5,12,0	967000	8.44649e-08	1.0,1.0,1.0,1.0,1.0	0.6,0.368,1.0,0.5,0.333,1.0	0.366	rs335634047	A>G	0	0.299459	0.299459	intron_variant	rs335634047	2:7162489_intron_variant	15	5	4	22	6	5	19	10	10	18	7	90	31	8.1563e-08	0.344444	HeteroAlt	6	ARL2
2:7188637	2	7188637	C	T	+	8363.09	32,37,46,26,21	0,0,0,0,0	2,14,23,29,22,46	4,17,0,26,19,1	3.33	5.27e-15	1.0,1.0,1.0,1.0,1.0	0.333,0.452,1.0,0.527,0.537,0.979	0.362	rs332652062	C>T	0	0.281946	0.281946	3_prime_UTR_variant	rs332652062	2:7188637_3_prime_UTR_variant	32	37	46	26	21	6	31	23	55	41	47	298	67	1.18e-33	0.224832	HeteroAlt	7	BATF2
2:7188666	2	7188666	T	A	+	9242.09	33,38,49,31,21	0,0,0,0,0	2,14,25,31,27,52	5,16,0,21,20,0	23.8	3.34853e-13	1.0,1.0,1.0,1.0,1.0	0.286,0.467,1.0,0.596,0.574,1.0	0.346	rs339147648	T>A	0	0.289686	0.289686	3_prime_UTR_variant	rs339147648	2:7188666_3_prime_UTR_variant	33	38	49	31	21	7	30	25	52	47	52	323	62	2.26e-40	0.19195	HeteroAlt	8	BATF2
2:7188680	2	7188680	C	T	+	8862.09	31,33,48,28,22	0,0,0,0,0	2,13,22,29,25,49	5,17,0,20,19,0	216	3.05915e-13	1.0,1.0,1.0,1.0,1.0	0.286,0.433,1.0,0.592,0.568,1.0	0.353	rs343088970	C>T	0	0.294822	0.294822	3_prime_UTR_variant	rs343088970	2:7188680_3_prime_UTR_variant	31	33	48	28	22	7	30	22	49	44	49	302	61	1.13e-36	0.201987	HeteroAlt	9	BATF2
2:7188723	2	7188723	C	G	+	6775.09	24,27,45,23,24	0,0,0,0,0	3,10,19,25,22,49	4,16,0,17,17,0	14800	1.83158e-11	1.0,1.0,1.0,1.0,1.0	0.429,0.385,1.0,0.595,0.564,1.0	0.338	rs328932155	C>G	0	0.273349	0.273349	3_prime_UTR_variant	rs328932155	2:7188723_3_prime_UTR_variant	24	27	45	23	24	7	26	19	42	39	49	271	54	2.27e-33	0.199262	HeteroAlt	10	BATF2
2:7188725	2	7188725	T	C	+	7141.09	24,27,46,23,24	0,0,0,0,0	3,10,19,25,21,50	4,16,0,17,16,0	23000	2.80567e-11	1.0,1.0,1.0,1.0,1.0	0.429,0.385,1.0,0.595,0.568,1.0	0.337	rs336452357	T>C	0	0.273067	0.273067	3_prime_UTR_variant	rs336452357	2:7188725_3_prime_UTR_variant	24	27	46	23	24	7	26	19	42	37	50	272	53	5.88e-34	0.194853	HeteroAlt	11	BATF2
2:7248645	2	7248645	T	C	-	20972.1	66,86,64,70,73	0,0,0,0,0	27,49,105,92,55,129	20,47,0,101,45,0	0	0	1.0,1.0,1.0,1.0,1.0	0.574,0.51,1.0,0.477,0.55,1.0	0.315	rs319761776	A>G	0	0.246124	0.246124	downstream_gene_variant	rs319761776	2:7248645_downstream_gene_variant	66	86	64	70	73	47	96	105	193	100	129	816	213	7.85e-79	0.261029	HeteroAlt	12	GPHA2
2:7248645	2	7248645	T	C	-	20972.1	66,86,64,70,73	0,0,0,0,0	27,49,105,92,55,129	20,47,0,101,45,0	0	0	1.0,1.0,1.0,1.0,1.0	0.574,0.51,1.0,0.477,0.55,1.0	0.315	rs319761776	A>G	0	0.246124	0.246124	3_prime_UTR_variant	rs319761776	2:7248645_3_prime_UTR_variant	66	86	64	70	73	47	96	105	193	100	129	816	213	7.85e-79	0.261029	HeteroAlt	13	PPP2R5B
2:7248666	2	7248666	A	G	-	18262.1	64,78,60,68,67	0,0,0,0,0	24,44,91,80,44,107	21,38,0,83,50,0	0	0	1.0,1.0,1.0,1.0,1.0	0.533,0.537,1.0,0.491,0.468,1.0	0.329	rs331278291	T>C	0	0.255769	0.255769	3_prime_UTR_variant	rs331278291	2:7248666_3_prime_UTR_variant	64	78	60	68	67	45	82	91	163	94	107	727	192	1.05e-69	0.264099	HeteroAlt	14	PPP2R5B
2:7248666	2	7248666	A	G	-	18262.1	64,78,60,68,67	0,0,0,0,0	24,44,91,80,44,107	21,38,0,83,50,0	0	0	1.0,1.0,1.0,1.0,1.0	0.533,0.537,1.0,0.491,0.468,1.0	0.329	rs331278291	T>C	0	0.255769	0.255769	downstream_gene_variant	rs331278291	2:7248666_downstream_gene_variant	64	78	60	68	67	45	82	91	163	94	107	727	192	1.05e-69	0.264099	HeteroAlt	15	GPHA2
2:7248689	2	7248689	T	C	-	18168.1	53,69,54,59,55	0,0,0,0,0	18,39,77,74,33,107	14,37,1,61,49,0	0	0	1.0,1.0,1.0,1.0,1.0	0.563,0.513,0.987,0.548,0.402,1.0	0.331	rs345009649	A>G	0	0.257754	0.257754	3_prime_UTR_variant	rs345009649	2:7248689_3_prime_UTR_variant	53	69	54	59	55	32	76	78	135	82	107	638	162	1.49e-63	0.253918	HeteroAlt	16	PPP2R5B
2:7248689	2	7248689	T	C	-	18168.1	53,69,54,59,55	0,0,0,0,0	18,39,77,74,33,107	14,37,1,61,49,0	0	0	1.0,1.0,1.0,1.0,1.0	0.563,0.513,0.987,0.548,0.402,1.0	0.331	rs345009649	A>G	0	0.257754	0.257754	downstream_gene_variant	rs345009649	2:7248689_downstream_gene_variant	53	69	54	59	55	32	76	78	135	82	107	638	162	1.49e-63	0.253918	HeteroAlt	17	GPHA2
2:7250558	2	7250558	C	T	-	6660.09	24,44,14,42,11	0,0,0,0,0	4,11,24,32,14,19	5,23,0,25,13,0	0	0	1.0,1.0,1.0,1.0,1.0	0.444,0.324,1.0,0.561,0.519,1.0	0.359	rs319833812	G>A	0	0.289255	0.289255	downstream_gene_variant	rs319833812	2:7250558_downstream_gene_variant	24	44	14	42	11	9	34	24	57	27	19	239	66	3.92e-23	0.276151	HeteroAlt	18	GPHA2
2:7250558	2	7250558	C	T	-	6660.09	24,44,14,42,11	0,0,0,0,0	4,11,24,32,14,19	5,23,0,25,13,0	0	0	1.0,1.0,1.0,1.0,1.0	0.444,0.324,1.0,0.561,0.519,1.0	0.359	rs319833812	G>A	0	0.289255	0.289255	intron_variant	rs319833812	2:7250558_intron_variant	24	44	14	42	11	9	34	24	57	27	19	239	66	3.92e-23	0.276151	HeteroAlt	19	PPP2R5B
2:7271499	2	7271499	G	A	+	10840.1	37,42,30,46,37	0,0,0,0,0	10,33,54,18,42,49	13,33,0,24,52,0	0	0	1.0,1.0,1.0,1.0,1.0	0.435,0.5,1.0,0.429,0.447,1.0	0.365	rs331984230	G>A	0	0.283709	0.283709	synonymous_variant	rs331984230	2:7271499_synonymous_variant	37	42	30	46	37	23	66	54	42	94	49	398	122	1.01e-33	0.306533	HeteroAlt	20	ATG2A
2:7279655	2	7279655	G	A	+	21229	40,30,38,44,35	39,35,45,39,24	62,107,133,106,136,61	1,1,0,0,1,50	0	0	0.506,0.462,0.458,0.53,0.593	0.984,0.991,1.0,1.0,0.993,0.55	-0.41	rs343201318	G>A	0.0554815	0.181199	0.23668	missense_variant	rs343201318	2:7279655_missense_variant	79	65	83	83	59	63	108	133	106	137	111	792	235	1.15e-67	0.296717	HeteroAlt	21	ATG2A
2:7279655	2	7279655	G	A	+	21229	40,30,38,44,35	39,35,45,39,24	62,107,133,106,136,61	1,1,0,0,1,50	0	0	0.506,0.462,0.458,0.53,0.593	0.984,0.991,1.0,1.0,0.993,0.55	-0.41	rs343201318	G>A	0.0554815	0.181199	0.23668	upstream_gene_variant	rs343201318	2:7279655_upstream_gene_variant	79	65	83	83	59	63	108	133	106	137	111	792	235	1.15e-67	0.296717	HeteroAlt	22	ENSSSCG00000045555
2:7281702	2	7281702	G	C	+	20073	34,52,35,48,27	31,45,24,41,41	50,107,136,130,120,66	0,0,0,0,0,70	0	0	0.523,0.536,0.593,0.539,0.397	1.0,1.0,1.0,1.0,1.0,0.485	-0.396	rs328426066	G>C	0.0725521	0.210248	0.2828	upstream_gene_variant	rs328426066	2:7281702_upstream_gene_variant	65	97	59	89	68	50	107	136	130	120	136	805	252	7e-65	0.313043	HeteroAlt	23	ENSSSCG00000045555
2:7281702	2	7281702	G	C	+	20073	34,52,35,48,27	31,45,24,41,41	50,107,136,130,120,66	0,0,0,0,0,70	0	0	0.523,0.536,0.593,0.539,0.397	1.0,1.0,1.0,1.0,1.0,0.485	-0.396	rs328426066	G>C	0.0725521	0.210248	0.2828	synonymous_variant	rs328426066	2:7281702_synonymous_variant	65	97	59	89	68	50	107	136	130	120	136	805	252	7e-65	0.313043	HeteroAlt	24	ATG2A
2:7281702	2	7281702	G	C	+	20073	34,52,35,48,27	31,45,24,41,41	50,107,136,130,120,66	0,0,0,0,0,70	0	0	0.523,0.536,0.593,0.539,0.397	1.0,1.0,1.0,1.0,1.0,0.485	-0.396	rs328426066	G>C	0.0725521	0.210248	0.2828	downstream_gene_variant	rs328426066	2:7281702_downstream_gene_variant	65	97	59	89	68	50	107	136	130	120	136	805	252	7e-65	0.313043	HeteroAlt	25	ENSSSCG00000046741
2:7281783	2	7281783	T	C	+	25052	38,64,32,46,54	29,47,28,48,53	63,113,152,136,150,71	1,0,0,0,0,83	0	0	0.567,0.577,0.533,0.489,0.505	0.984,1.0,1.0,1.0,1.0,0.461	-0.373	rs81213061	T>C	0.0380946	0.218833	0.256928	downstream_gene_variant	rs81213061	2:7281783_downstream_gene_variant	67	111	60	94	107	64	113	152	136	150	154	919	289	1.98e-73	0.314472	HeteroAlt	26	ENSSSCG00000046741
2:7281783	2	7281783	T	C	+	25052	38,64,32,46,54	29,47,28,48,53	63,113,152,136,150,71	1,0,0,0,0,83	0	0	0.567,0.577,0.533,0.489,0.505	0.984,1.0,1.0,1.0,1.0,0.461	-0.373	rs81213061	T>C	0.0380946	0.218833	0.256928	upstream_gene_variant	rs81213061	2:7281783_upstream_gene_variant	67	111	60	94	107	64	113	152	136	150	154	919	289	1.98e-73	0.314472	HeteroAlt	27	ENSSSCG00000045555
2:7281783	2	7281783	T	C	+	25052	38,64,32,46,54	29,47,28,48,53	63,113,152,136,150,71	1,0,0,0,0,83	0	0	0.567,0.577,0.533,0.489,0.505	0.984,1.0,1.0,1.0,1.0,0.461	-0.373	rs81213061	T>C	0.0380946	0.218833	0.256928	synonymous_variant	rs81213061	2:7281783_synonymous_variant	67	111	60	94	107	64	113	152	136	150	154	919	289	1.98e-73	0.314472	HeteroAlt	28	ATG2A
2:7319039	2	7319039	T	C	+	46385.1	155,125,277,219,224	0,0,0,0,0	52,89,171,141,94,182	64,112,0,195,75,0	0	0	1.0,1.0,1.0,1.0,1.0	0.448,0.443,1.0,0.42,0.556,1.0	0.356	rs319466855	T>C	0	0.279359	0.279359	synonymous_variant	rs319466855	2:7319039_synonymous_variant	155	125	277	219	224	116	201	171	336	169	182	1729	446	1.32e-166	0.257953	HeteroAlt	29	EHD1
2:7320117	2	7320117	G	A	+	3821.09	0,0,0,1,1	68,80,67,85,114	23,40,0,64,30,0	21,33,55,47,19,71	0	0	0.0,0.0,0.0,0.012,0.009	0.523,0.548,0.0,0.577,0.612,0.0	-0.373	rs703603910	G>A	0.00584808	0.293271	0.299119	3_prime_UTR_variant	rs703603910	2:7320117_3_prime_UTR_variant	68	80	67	86	115	44	73	55	111	49	71	159	660	1.28e-68	4.15094	HeteroRef	30	EHD1
2:7320490	2	7320490	C	T	+	19923.1	63,79,104,84,119	0,0,0,0,0	20,32,79,43,36,76	37,40,0,65,22,0	0	0	1.0,1.0,1.0,1.0,1.0	0.351,0.444,1.0,0.398,0.621,1.0	0.364	rs325302151	C>T	0	0.296631	0.296631	3_prime_UTR_variant	rs325302151	2:7320490_3_prime_UTR_variant	63	79	104	84	119	57	72	79	108	58	76	735	164	7.38e-81	0.223129	HeteroAlt	31	EHD1
2:7320490	2	7320490	C	T	+	19923.1	63,79,104,84,119	0,0,0,0,0	20,32,79,43,36,76	37,40,0,65,22,0	0	0	1.0,1.0,1.0,1.0,1.0	0.351,0.444,1.0,0.398,0.621,1.0	0.364	rs325302151	C>T	0	0.296631	0.296631	intron_variant	rs325302151	2:7320490_intron_variant	63	79	104	84	119	57	72	79	108	58	76	735	164	7.38e-81	0.223129	HeteroAlt	32	EHD1
2:7320510	2	7320510	G	C	+	19129.1	70,71,104,98,123	0,0,0,0,0	22,29,81,53,36,75	35,47,0,75,25,0	0	0	1.0,1.0,1.0,1.0,1.0	0.386,0.382,1.0,0.414,0.59,1.0	0.371	rs332308426	G>C	0	0.297686	0.297686	3_prime_UTR_variant	rs332308426	2:7320510_3_prime_UTR_variant	70	71	104	98	123	57	76	81	128	61	75	762	182	1.75e-79	0.238845	HeteroAlt	33	EHD1
2:7320510	2	7320510	G	C	+	19129.1	70,71,104,98,123	0,0,0,0,0	22,29,81,53,36,75	35,47,0,75,25,0	0	0	1.0,1.0,1.0,1.0,1.0	0.386,0.382,1.0,0.414,0.59,1.0	0.371	rs332308426	G>C	0	0.297686	0.297686	intron_variant	rs332308426	2:7320510_intron_variant	70	71	104	98	123	57	76	81	128	61	75	762	182	1.75e-79	0.238845	HeteroAlt	34	EHD1
2:7336869	2	7336869	T	C	+	18372.2	68,13,87,84,5	0,0,0,0,0	5,51,113,45,87,119	2,74,0,48,86,0	0	0	1.0,1.0,1.0,1.0,1.0	0.714,0.408,1.0,0.484,0.503,1.0	0.315	rs340796852	T>C	0	0.264403	0.264403	synonymous_variant	rs340796852	2:7336869_synonymous_variant	68	13	87	84	5	7	125	113	93	173	119	677	210	2.06e-55	0.310192	HeteroAlt	35	CDC42BPG
2:7345365	2	7345365	C	T	+	22335.1	90,15,92,59,14	0,0,1,0,0	10,58,121,49,75,216	4,70,0,55,89,0	0	0	1.0,1.0,0.989,1.0,1.0	0.714,0.453,1.0,0.471,0.457,1.0	0.315	rs332342561	C>T	0.00491935	0.264899	0.269818	missense_variant	rs332342561	2:7345365_missense_variant	90	15	93	59	14	14	128	121	104	164	216	799	219	7.66e-74	0.274093	HeteroAlt	36	CDC42BPG
2:7346369	2	7346369	G	A	+	26498.1	108,18,118,74,19	0,0,0,0,0	14,73,159,72,91,255	6,79,0,69,100,0	0	0	1.0,1.0,1.0,1.0,1.0	0.7,0.48,1.0,0.511,0.476,1.0	0.305	rs345061860	G>A	0	0.250645	0.250645	synonymous_variant	rs345061860	2:7346369_synonymous_variant	108	18	118	74	19	20	152	159	141	191	255	1001	254	1.06e-98	0.253746	HeteroAlt	37	CDC42BPG
2:8235141	2	8235141	T	C	-	9267.09	27,30,27,38,36	0,0,0,0,0	23,28,51,50,28,28	29,27,0,0,41,31	0	0	1.0,1.0,1.0,1.0,1.0	0.442,0.509,1.0,1.0,0.406,0.475	0.361	rs343302011	A>G	0	0.28197	0.28197	synonymous_variant	rs343302011	2:8235141_synonymous_variant	27	30	27	38	36	52	55	51	50	69	59	366	128	9.32e-27	0.349727	HeteroAlt	38	SPINDOC
2:8898362	2	8898362	G	C	-	15869	0,0,0,0,0	220,177,272,195,350	91,190,118,228,115,265	89,166,141,253,138,220	0	0	0.0,0.0,0.0,0.0,0.0	0.506,0.534,0.456,0.474,0.455,0.546	-0.495	rs196958559	C>G	0	0.0395091	0.0395091	synonymous_variant	rs196958559	2:8898362_synonymous_variant	220	177	272	195	350	180	356	259	481	253	485	1007	2221	2.69e-101	2.20556	HeteroRef	39	SLC3A2
2:8898362	2	8898362	G	C	-	15869	0,0,0,0,0	220,177,272,195,350	91,190,118,228,115,265	89,166,141,253,138,220	0	0	0.0,0.0,0.0,0.0,0.0	0.506,0.534,0.456,0.474,0.455,0.546	-0.495	rs196958559	C>G	0	0.0395091	0.0395091	upstream_gene_variant	rs196958559	2:8898362_upstream_gene_variant	220	177	272	195	350	180	356	259	481	253	485	1007	2221	2.69e-101	2.20556	HeteroRef	40	SLC3A2
2:9748951	2	9748951	C	T	+	2078.02	0,0,10,0,0	40,25,42,30,77	9,28,8,0,9,24	15,20,12,65,14,18	463	5.95891e-12	0.0,0.0,0.192,0.0,0.0	0.375,0.583,0.4,0.0,0.391,0.571	-0.348	rs319825213	C>T	0.085865	0.210888	0.296753	downstream_gene_variant	rs319825213	2:9748951_downstream_gene_variant	40	25	52	30	77	24	48	20	65	23	42	88	358	1.99e-37	4.06818	HeteroRef	41	FEN1
2:9748951	2	9748951	C	T	+	2078.02	0,0,10,0,0	40,25,42,30,77	9,28,8,0,9,24	15,20,12,65,14,18	463	5.95891e-12	0.0,0.0,0.192,0.0,0.0	0.375,0.583,0.4,0.0,0.391,0.571	-0.348	rs319825213	C>T	0.085865	0.210888	0.296753	3_prime_UTR_variant	rs319825213	2:9748951_3_prime_UTR_variant	40	25	52	30	77	24	48	20	65	23	42	88	358	1.99e-37	4.06818	HeteroRef	42	FADS1
2:11401886	2	11401886	G	A	-	3526.02	17,17,37,42,12	12,14,38,24,12	0,0,24,0,0,0	22,47,23,25,56,51	0	0	0.586,0.548,0.493,0.636,0.5	0.0,0.0,0.511,0.0,0.0,0.0	0.468	rs337919294	C>T	0.0600233	0.208615	0.268638	3_prime_UTR_variant	rs337919294	2:11401886_3_prime_UTR_variant	29	31	75	66	24	22	47	47	25	56	51	149	324	8.52e-16	2.1745	HeteroRef	43	MS4A2
2:11401886	2	11401886	G	A	-	3526.02	17,17,37,42,12	12,14,38,24,12	0,0,24,0,0,0	22,47,23,25,56,51	0	0	0.586,0.548,0.493,0.636,0.5	0.0,0.0,0.511,0.0,0.0,0.0	0.468	rs337919294	C>T	0.0600233	0.208615	0.268638	downstream_gene_variant	rs337919294	2:11401886_downstream_gene_variant	29	31	75	66	24	22	47	47	25	56	51	149	324	8.52e-16	2.1745	HeteroRef	44	MS4A2
2:11401894	2	11401894	G	A	-	3635.02	19,18,41,43,11	12,14,38,26,13	0,0,23,0,0,0	21,47,24,26,56,49	0	0	0.613,0.563,0.519,0.623,0.458	0.0,0.0,0.489,0.0,0.0,0.0	0.474	rs319746528	C>T	0.0684777	0.199633	0.268111	downstream_gene_variant	rs319746528	2:11401894_downstream_gene_variant	31	32	79	69	24	21	47	47	26	56	49	155	326	6.34e-15	2.10323	HeteroRef	45	MS4A2
2:11401894	2	11401894	G	A	-	3635.02	19,18,41,43,11	12,14,38,26,13	0,0,23,0,0,0	21,47,24,26,56,49	0	0	0.613,0.563,0.519,0.623,0.458	0.0,0.0,0.489,0.0,0.0,0.0	0.474	rs319746528	C>T	0.0684777	0.199633	0.268111	3_prime_UTR_variant	rs319746528	2:11401894_3_prime_UTR_variant	31	32	79	69	24	21	47	47	26	56	49	155	326	6.34e-15	2.10323	HeteroRef	46	MS4A2
2:11402880	2	11402880	A	C	-	2791.02	13,16,27,35,10	6,9,32,39,14	0,0,13,0,0,0	10,50,25,22,41,47	0	0	0.684,0.64,0.458,0.473,0.417	0.0,0.0,0.342,0.0,0.0,0.0	0.477	rs318251011	T>G	0.119291	0.139621	0.258912	3_prime_UTR_variant	rs318251011	2:11402880_3_prime_UTR_variant	19	25	59	74	24	10	50	38	22	41	47	114	295	3.56e-19	2.58772	HeteroRef	47	MS4A2
2:11402880	2	11402880	A	C	-	2791.02	13,16,27,35,10	6,9,32,39,14	0,0,13,0,0,0	10,50,25,22,41,47	0	0	0.684,0.64,0.458,0.473,0.417	0.0,0.0,0.342,0.0,0.0,0.0	0.477	rs318251011	T>G	0.119291	0.139621	0.258912	downstream_gene_variant	rs318251011	2:11402880_downstream_gene_variant	19	25	59	74	24	10	50	38	22	41	47	114	295	3.56e-19	2.58772	HeteroRef	48	MS4A2
2:11403137	2	11403137	G	T	-	1854.03	7,9,21,27,6	7,8,17,26,7	0,0,10,0,0,0	10,32,22,12,31,22	427	5.91943e-13	0.5,0.529,0.553,0.509,0.462	0.0,0.0,0.313,0.0,0.0,0.0	0.459	rs328915660	C>A	0.0339603	0.127782	0.161742	synonymous_variant	rs328915660	2:11403137_synonymous_variant	14	17	38	53	13	10	32	32	12	31	22	80	194	5.69845e-12	2.425	HeteroRef	49	MS4A2
2:42292678	2	42292678	C	T	+	1303.08	0,0,0,0,0	26,20,17,31,7	26,9,6,3,5,7	17,8,8,7,9,7	0	0	0.0,0.0,0.0,0.0,0.0	0.605,0.529,0.429,0.3,0.357,0.5	-0.453	rs1111752218	C>T	0	0.113393	0.113393	synonymous_variant	rs1111752218	2:42292678_synonymous_variant	26	20	17	31	7	43	17	14	10	14	14	56	157	4.50351e-12	2.80357	HeteroRef	50	PLEKHA7
2:42300127	2	42300127	A	G	+	6611.53	20,30,19,43,17	0,0,0,0,0	35,17,32,13,13,28	30,18,0,5,12,14	3.33	5.27e-15	1.0,1.0,1.0,1.0,1.0	0.538,0.486,1.0,0.722,0.52,0.667	0.344	rs327331970	A>G	0	0.191902	0.191902	intron_variant	rs327331970	2:42300127_intron_variant	20	30	19	43	17	65	35	32	18	25	42	267	79	5.15e-24	0.29588	HeteroAlt	51	PLEKHA7
2:42300127	2	42300127	A	G	+	6611.53	20,30,19,43,17	0,0,0,0,0	35,17,32,13,13,28	30,18,0,5,12,14	3.33	5.27e-15	1.0,1.0,1.0,1.0,1.0	0.538,0.486,1.0,0.722,0.52,0.667	0.344	rs327331970	A>G	0	0.191902	0.191902	synonymous_variant	rs327331970	2:42300127_synonymous_variant	20	30	19	43	17	65	35	32	18	25	42	267	79	5.15e-24	0.29588	HeteroAlt	52	PLEKHA7
2:47863671	2	47863671	G	A	+	15972.5	60,57,70,71,19	0,0,0,0,0	2,72,38,36,106,46	7,81,67,67,0,54	0	0	1.0,1.0,1.0,1.0,1.0	0.222,0.471,0.362,0.35,1.0,0.46	0.523	rs343523465	G>A	0	0.271379	0.271379	5_prime_UTR_variant	rs343523465	2:47863671_5_prime_UTR_variant	60	57	70	71	19	9	153	105	103	106	100	577	276	6.62e-25	0.478336	HeteroAlt	53	GALNT18
2:136287223	2	136287223	A	G	-	50550.8	238,136,140,88,104	0,0,155,94,97	133,246,156,224,196,253	0,0,0,0,0,0	0	0	1.0,1.0,0.475,0.484,0.517	1.0,1.0,1.0,1.0,1.0,1.0	-0.305	rs330754437	T>C	0.278682	0	0.278682	3_prime_UTR_variant	rs330754437	2:136287223_3_prime_UTR_variant	238	136	295	182	201	133	246	156	224	196	253	1914	346	1.42e-238	0.180773	HeteroAlt	54	C5orf15
2:136287234	2	136287234	T	C	-	51792.8	235,129,128,89,95	0,0,142,93,88	138,239,155,221,186,245	0,0,0,0,0,0	0	0	1.0,1.0,0.474,0.489,0.519	1.0,1.0,1.0,1.0,1.0,1.0	-0.304	rs340552228	A>G	0.277621	0	0.277621	3_prime_UTR_variant	rs340552228	2:136287234_3_prime_UTR_variant	235	129	270	182	183	138	239	155	221	186	245	1860	323	2.48e-237	0.173656	HeteroAlt	55	C5orf15
2:136454412	2	136454412	A	G	+	13426	101,47,25,17,19	0,0,38,19,18	4,74,59,38,52,50	0,0,0,0,0,0	0	0	1.0,1.0,0.397,0.472,0.514	1.0,1.0,1.0,1.0,1.0,1.0	-0.323	rs342862785	A>G	0.298182	0	0.298182	3_prime_UTR_variant	rs342862785	2:136454412_3_prime_UTR_variant	101	47	63	36	37	4	74	59	38	52	50	486	75	1.89e-67	0.154321	HeteroAlt	56	TCF7
2:136454412	2	136454412	A	G	+	13426	101,47,25,17,19	0,0,38,19,18	4,74,59,38,52,50	0,0,0,0,0,0	0	0	1.0,1.0,0.397,0.472,0.514	1.0,1.0,1.0,1.0,1.0,1.0	-0.323	rs342862785	A>G	0.298182	0	0.298182	downstream_gene_variant	rs342862785	2:136454412_downstream_gene_variant	101	47	63	36	37	4	74	59	38	52	50	486	75	1.89e-67	0.154321	HeteroAlt	57	TCF7
2:136455592	2	136455592	A	G	+	13261.9	71,59,23,19,21	0,0,23,16,27	5,60,43,29,75,60	0,0,0,0,0,0	0.222	3.54e-15	1.0,1.0,0.5,0.543,0.438	1.0,1.0,1.0,1.0,1.0,1.0	-0.304	rs320715073	A>G	0.279831	0	0.279831	downstream_gene_variant	rs320715073	2:136455592_downstream_gene_variant	71	59	46	35	48	5	60	43	29	75	60	465	66	3.62e-67	0.141935	HeteroAlt	58	TCF7
2:136455592	2	136455592	A	G	+	13261.9	71,59,23,19,21	0,0,23,16,27	5,60,43,29,75,60	0,0,0,0,0,0	0.222	3.54e-15	1.0,1.0,0.5,0.543,0.438	1.0,1.0,1.0,1.0,1.0,1.0	-0.304	rs320715073	A>G	0.279831	0	0.279831	3_prime_UTR_variant	rs320715073	2:136455592_3_prime_UTR_variant	71	59	46	35	48	5	60	43	29	75	60	465	66	3.62e-67	0.141935	HeteroAlt	59	TCF7
2:136455599	2	136455599	T	C	+	12599.9	69,59,22,20,19	0,0,22,17,28	5,65,47,27,70,61	0,0,0,0,0,0	0	0	1.0,1.0,0.5,0.541,0.404	1.0,1.0,1.0,1.0,1.0,1.0	-0.311	rs339386499	T>C	0.288224	0	0.288224	3_prime_UTR_variant	rs339386499	2:136455599_3_prime_UTR_variant	69	59	44	37	47	5	65	47	27	70	61	464	67	1.63e-66	0.144397	HeteroAlt	60	TCF7
2:136455599	2	136455599	T	C	+	12599.9	69,59,22,20,19	0,0,22,17,28	5,65,47,27,70,61	0,0,0,0,0,0	0	0	1.0,1.0,0.5,0.541,0.404	1.0,1.0,1.0,1.0,1.0,1.0	-0.311	rs339386499	T>C	0.288224	0	0.288224	downstream_gene_variant	rs339386499	2:136455599_downstream_gene_variant	69	59	44	37	47	5	65	47	27	70	61	464	67	1.63e-66	0.144397	HeteroAlt	61	TCF7
2:136813770	2	136813770	T	C	+	14149.8	53,59,27,17,13	0,0,27,16,15	41,70,72,37,66,39	0,0,0,0,0,0	1.11	1.79e-15	1.0,1.0,0.5,0.515,0.464	1.0,1.0,1.0,1.0,1.0,1.0	-0.304	rs329714532	T>C	0.278313	0	0.278313	synonymous_variant	rs329714532	2:136813770_synonymous_variant	53	59	54	33	28	41	70	72	37	66	39	494	58	7.11e-77	0.117409	HeteroAlt	62	JADE2
2:136830275	2	136830275	T	C	+	35725.8	141,131,59,55,49	0,1,67,55,56	117,170,198,85,148,168	0,0,0,0,0,0	0	0	1.0,0.992,0.468,0.5,0.467	1.0,1.0,1.0,1.0,1.0,1.0	-0.315	rs81365921	T>C	0.283862	0	0.283862	3_prime_UTR_variant	rs81365921	2:136830275_3_prime_UTR_variant	141	132	126	110	105	117	170	198	85	148	168	1321	179	4.31e-191	0.135503	HeteroAlt	63	JADE2
2:136830275	2	136830275	T	C	+	35725.8	141,131,59,55,49	0,1,67,55,56	117,170,198,85,148,168	0,0,0,0,0,0	0	0	1.0,0.992,0.468,0.5,0.467	1.0,1.0,1.0,1.0,1.0,1.0	-0.315	rs81365921	T>C	0.283862	0	0.283862	downstream_gene_variant	rs81365921	2:136830275_downstream_gene_variant	141	132	126	110	105	117	170	198	85	148	168	1321	179	4.31e-191	0.135503	HeteroAlt	64	JADE2
2:137047791	2	137047791	G	A	+	42469.8	151,127,47,62,72	0,1,61,55,80	92,227,187,128,192,187	0,0,0,0,0,0	0	0	1.0,0.992,0.435,0.53,0.474	1.0,1.0,1.0,1.0,1.0,1.0	-0.314	rs341682860	G>A	0.28483	0	0.28483	3_prime_UTR_variant	rs341682860	2:137047791_3_prime_UTR_variant	151	128	108	117	152	92	227	187	128	192	187	1472	197	8e-214	0.133832	HeteroAlt	65	C5orf24
2:137047936	2	137047936	T	C	+	38526.8	121,154,51,72,71	0,0,57,72,85	106,246,194,123,198,250	0,0,0,0,0,0	0	0	1.0,1.0,0.472,0.5,0.455	1.0,1.0,1.0,1.0,1.0,1.0	-0.315	rs321957352	T>C	0.287638	0	0.287638	3_prime_UTR_variant	rs321957352	2:137047936_3_prime_UTR_variant	121	154	108	144	156	106	246	194	123	198	250	1586	214	2.02e-229	0.134931	HeteroAlt	66	C5orf24
2:138104055	2	138104055	A	G	+	5954.9	26,75,6,15,16	0,0,7,15,19	22,30,16,14,12,7	0,0,0,0,0,0	3510000000	2.55727e-06	1.0,1.0,0.462,0.5,0.457	1.0,1.0,1.0,1.0,1.0,1.0	-0.316	rs692036141	A>G	0.289128	0	0.289128	3_prime_UTR_variant	rs692036141	2:138104055_3_prime_UTR_variant	26	75	13	30	35	22	30	16	14	12	7	239	41	2.64e-32	0.171548	HeteroAlt	67	ENSSSCG00000014314
2:140524367	2	140524367	T	C	-	8536.84	133,1,208,209,1	143,257,196,203,414	0,0,0,0,0,0	1015,427,320,474,365,504	0	0	0.482,0.004,0.515,0.507,0.002	0.0,0.0,0.0,0.0,0.0,0.0	0.302	rs328006879	A>G	0.273221	0	0.273221	synonymous_variant	rs328006879	2:140524367_synonymous_variant	276	258	404	412	415	1015	427	320	474	365	504	552	4318	0	7.82246	HeteroRef	68	HSPA9
2:147404525	2	147404525	A	G	+	6994.84	16,21,9,16,11	0,0,10,24,11	39,39,27,37,19,35	0,0,0,0,0,0	0	0	1.0,1.0,0.474,0.4,0.5	1.0,1.0,1.0,1.0,1.0,1.0	-0.325	rs334594108	A>G	0.299124	0	0.299124	synonymous_variant	rs334594108	2:147404525_synonymous_variant	16	21	19	40	22	39	39	27	37	19	35	269	45	1.25e-36	0.167286	HeteroAlt	69	SH3RF2
2:147509163	2	147509163	C	T	-	16763.8	53,40,39,31,30	0,0,53,28,35	56,97,51,60,49,79	0,0,0,0,0,0	0	0	1.0,1.0,0.424,0.525,0.462	1.0,1.0,1.0,1.0,1.0,1.0	-0.318	rs330806218	G>A	0.292344	0	0.292344	synonymous_variant	rs330806218	2:147509163_synonymous_variant	53	40	92	59	65	56	97	51	60	49	79	585	116	3.28e-70	0.198291	HeteroAlt	70	LARS1
2:147534902	2	147534902	C	T	-	19128.8	78,41,34,29,30	0,1,44,44,24	56,98,82,60,87,87	0,0,0,0,0,0	0	0	1.0,0.976,0.436,0.397,0.556	1.0,1.0,1.0,1.0,1.0,1.0	-0.327	rs323435566	G>A	0.293586	0	0.293586	synonymous_variant	rs323435566	2:147534902_synonymous_variant	78	42	78	73	54	56	98	82	60	87	87	682	113	1.46e-90	0.165689	HeteroAlt	71	LARS1
2:147534902	2	147534902	C	T	-	19128.8	78,41,34,29,30	0,1,44,44,24	56,98,82,60,87,87	0,0,0,0,0,0	0	0	1.0,0.976,0.436,0.397,0.556	1.0,1.0,1.0,1.0,1.0,1.0	-0.327	rs323435566	G>A	0.293586	0	0.293586	downstream_gene_variant	rs323435566	2:147534902_downstream_gene_variant	78	42	78	73	54	56	98	82	60	87	87	682	113	1.46e-90	0.165689	HeteroAlt	72	LARS1
2:148688969	2	148688969	A	G	-	28784.8	53,196,135,156,80	0,1,122,184,84	237,96,97,42,35,44	0,0,0,0,0,0	0	0	1.0,0.995,0.525,0.459,0.488	1.0,1.0,1.0,1.0,1.0,1.0	-0.307	rs711584289	T>C	0.278593	0	0.278593	synonymous_variant	rs711584289	2:148688969_synonymous_variant	53	197	257	340	164	237	96	97	42	35	44	1171	391	1.06e-86	0.333903	HeteroAlt	73	DPYSL3
3:10358677	3	10358677	T	C	+	12425.8	33,29,436,244,50	15,26,446,255,49	84,46,43,33,0,65	70,145,132,490,779,510	0	0	0.688,0.527,0.494,0.489,0.505	0.545,0.241,0.246,0.063,0.0,0.113	0.339	rs709518399	T>C	0.0836857	0.194499	0.278185	missense_variant	rs709518399	3:10358677_missense_variant	48	55	882	499	99	154	191	175	523	779	575	1063	2917	7.85e-190	2.74412	HeteroRef	1	ENSSSCG00000035736
3:11598207	3	11598207	A	G	+	1897.7	12,6,9,12,6	0,0,0,0,0	3,2,5,10,2,8	8,6,4,0,2,7	419000000	3.41149e-07	1.0,1.0,1.0,1.0,1.0	0.273,0.25,0.556,1.0,0.5,0.533	0.481	rs318648888	A>G	0	0.270615	0.270615	synonymous_variant	rs318648888	3:11598207_synonymous_variant	12	6	9	12	6	11	8	9	10	4	15	75	27	2.0071e-06	0.36	HeteroAlt	2	GTF2IRD1
3:17187989	3	17187989	T	G	-	28421	45,24,0,58,34	47,18,130,60,30	8,187,191,197,204,133	0,0,0,0,0,0	0	0	0.489,0.571,0.0,0.492,0.531	1.0,1.0,1.0,1.0,1.0,1.0	-0.583	rs81376384	A>C	0.235271	0	0.235271	intron_variant	rs81376384	3:17187989_intron_variant	92	42	130	118	64	8	187	191	197	204	133	1081	285	6.99e-103	0.263645	HeteroAlt	3	ITGAM
3:17187989	3	17187989	T	G	-	28421	45,24,0,58,34	47,18,130,60,30	8,187,191,197,204,133	0,0,0,0,0,0	0	0	0.489,0.571,0.0,0.492,0.531	1.0,1.0,1.0,1.0,1.0,1.0	-0.583	rs81376384	A>C	0.235271	0	0.235271	synonymous_variant	rs81376384	3:17187989_synonymous_variant	92	42	130	118	64	8	187	191	197	204	133	1081	285	6.99e-103	0.263645	HeteroAlt	4	ITGAM
3:17364251	3	17364251	A	G	-	3184.25	7,14,4,6,3	9,6,0,4,4	10,9,15,19,9,12	0,0,0,0,0,0	100000000	8.72255e-08	0.438,0.7,1.0,0.6,0.429	1.0,1.0,1.0,1.0,1.0,1.0	-0.367	rs323055342	T>C	0.234471	0	0.234471	intron_variant	rs323055342	3:17364251_intron_variant	16	20	4	10	7	10	9	15	19	9	12	108	23	1.11522e-13	0.212963	HeteroAlt	5	KAT8
3:17364251	3	17364251	A	G	-	3184.25	7,14,4,6,3	9,6,0,4,4	10,9,15,19,9,12	0,0,0,0,0,0	100000000	8.72255e-08	0.438,0.7,1.0,0.6,0.429	1.0,1.0,1.0,1.0,1.0,1.0	-0.367	rs323055342	T>C	0.234471	0	0.234471	downstream_gene_variant	rs323055342	3:17364251_downstream_gene_variant	16	20	4	10	7	10	9	15	19	9	12	108	23	1.11522e-13	0.212963	HeteroAlt	6	PRSS8
3:17366985	3	17366985	T	C	-	4286.11	8,7,7,4,5	7,2,0,3,5	10,16,35,24,19,22	0,0,0,0,0,0	214000000	1.80578e-07	0.533,0.778,1.0,0.571,0.5	1.0,1.0,1.0,1.0,1.0,1.0	-0.323	rs81376873	A>G	0.210849	0	0.210849	downstream_gene_variant	rs81376873	3:17366985_downstream_gene_variant	15	9	7	7	10	10	16	35	24	19	22	157	17	2.58e-26	0.10828	HeteroAlt	7	PRSS8
3:17366985	3	17366985	T	C	-	4286.11	8,7,7,4,5	7,2,0,3,5	10,16,35,24,19,22	0,0,0,0,0,0	214000000	1.80578e-07	0.533,0.778,1.0,0.571,0.5	1.0,1.0,1.0,1.0,1.0,1.0	-0.323	rs81376873	A>G	0.210849	0	0.210849	splice_polypyrimidine_tract_variant,splice_region_variant,intron_variant	rs81376873	3:17366985_splice_polypyrimidine_tract_variant,splice_region_variant,intron_variant	15	9	7	7	10	10	16	35	24	19	22	157	17	2.58e-26	0.10828	HeteroAlt	8	KAT8
3:17367803	3	17367803	C	A	-	4622.15	9,5,13,3,3	10,9,0,5,1	16,27,31,9,39,18	0,0,0,0,0,0	1130	1.40773e-11	0.474,0.357,1.0,0.375,0.75	1.0,1.0,1.0,1.0,1.0,1.0	-0.409	rs321520564	G>T	0.277337	0	0.277337	intron_variant	rs321520564	3:17367803_intron_variant	19	14	13	8	4	16	27	31	9	39	18	173	25	7.14e-26	0.144509	HeteroAlt	9	KAT8
3:26039736	3	26039736	T	G	-	2839.15	11,10,10,4,11	0,25,8,6,9	11,11,7,12,7,11	0,0,0,0,0,0	37800	4.52981e-11	1.0,0.286,0.556,0.4,0.55	1.0,1.0,1.0,1.0,1.0,1.0	-0.442	rs702202030	A>C	0.271284	0	0.271284	downstream_gene_variant	rs702202030	3:26039736_downstream_gene_variant	11	35	18	10	20	11	11	7	12	7	11	105	48	4.06215e-06	0.457143	HeteroAlt	10	KNOP1
3:26039736	3	26039736	T	G	-	2839.15	11,10,10,4,11	0,25,8,6,9	11,11,7,12,7,11	0,0,0,0,0,0	37800	4.52981e-11	1.0,0.286,0.556,0.4,0.55	1.0,1.0,1.0,1.0,1.0,1.0	-0.442	rs702202030	A>C	0.271284	0	0.271284	3_prime_UTR_variant	rs702202030	3:26039736_3_prime_UTR_variant	11	35	18	10	20	11	11	7	12	7	11	105	48	4.06215e-06	0.457143	HeteroAlt	11	VPS35L
3:26044677	3	26044677	C	A	-	254.71	4,1,3,3,2	1,6,9,3,2	0,0,0,0,0,0	1,12,9,3,9,2	94500000000	0.000476079	0.8,0.143,0.25,0.5,0.5	0.0,0.0,0.0,0.0,0.0,0.0	0.439	rs1108372984	G>T	0.255489	0	0.255489	3_prime_UTR_variant	rs1108372984	3:26044677_3_prime_UTR_variant	5	7	12	6	4	1	12	9	3	9	2	13	57	1.44836e-07	4.38462	HeteroRef	12	VPS35L
3:26044677	3	26044677	C	A	-	254.71	4,1,3,3,2	1,6,9,3,2	0,0,0,0,0,0	1,12,9,3,9,2	94500000000	0.000476079	0.8,0.143,0.25,0.5,0.5	0.0,0.0,0.0,0.0,0.0,0.0	0.439	rs1108372984	G>T	0.255489	0	0.255489	intron_variant	rs1108372984	3:26044677_intron_variant	5	7	12	6	4	1	12	9	3	9	2	13	57	1.44836e-07	4.38462	HeteroRef	13	VPS35L
3:26047320	3	26047320	G	A	-	304.57	1,2,3,5,4	2,5,3,2,1	0,0,0,0,0,0	1,5,9,4,10,5	2070000000	1.3637e-05	0.333,0.286,0.5,0.714,0.8	0.0,0.0,0.0,0.0,0.0,0.0	0.527	rs1110671266	C>T	0.226905	0	0.226905	intron_variant	rs1110671266	3:26047320_intron_variant	3	7	6	7	5	1	5	9	4	10	5	15	47	4.8238e-05	3.13333	HeteroRef	14	VPS35L
3:26102266	3	26102266	A	G	-	5302.53	48,41,40,50,36	51,46,49,39,22	0,0,0,0,0,0	67,110,103,45,94,79	0	0	0.485,0.471,0.449,0.562,0.621	0.0,0.0,0.0,0.0,0.0,0.0	0.518	rs711372029	T>C	0.0717691	0	0.0717691	3_prime_UTR_variant	rs711372029	3:26102266_3_prime_UTR_variant	99	87	89	89	58	67	110	103	45	94	79	215	705	1.05e-58	3.27907	HeteroRef	15	VPS35L
3:26102266	3	26102266	A	G	-	5302.53	48,41,40,50,36	51,46,49,39,22	0,0,0,0,0,0	67,110,103,45,94,79	0	0	0.485,0.471,0.449,0.562,0.621	0.0,0.0,0.0,0.0,0.0,0.0	0.518	rs711372029	T>C	0.0717691	0	0.0717691	synonymous_variant	rs711372029	3:26102266_synonymous_variant	99	87	89	89	58	67	110	103	45	94	79	215	705	1.05e-58	3.27907	HeteroRef	16	VPS35L
3:26110686	3	26110686	A	G	-	4380.53	38,24,53,51,32	32,39,35,27,27	0,0,0,0,0,0	61,98,70,37,79,75	0	0	0.543,0.381,0.602,0.654,0.542	0.0,0.0,0.0,0.0,0.0,0.0	0.544	rs710462183	T>C	0.102515	0	0.102515	3_prime_UTR_variant	rs710462183	3:26110686_3_prime_UTR_variant	70	63	88	78	59	61	98	70	37	79	75	198	580	1.08e-42	2.92929	HeteroRef	17	VPS35L
3:26110686	3	26110686	A	G	-	4380.53	38,24,53,51,32	32,39,35,27,27	0,0,0,0,0,0	61,98,70,37,79,75	0	0	0.543,0.381,0.602,0.654,0.542	0.0,0.0,0.0,0.0,0.0,0.0	0.544	rs710462183	T>C	0.102515	0	0.102515	synonymous_variant	rs710462183	3:26110686_synonymous_variant	70	63	88	78	59	61	98	70	37	79	75	198	580	1.08e-42	2.92929	HeteroRef	18	VPS35L
3:26201882	3	26201882	T	C	+	552.88	13,2,1,6,6	8,2,2,3,6	0,0,0,0,0,0	8,22,13,6,6,8	6970	8.17789e-11	0.619,0.5,0.333,0.667,0.5	0.0,0.0,0.0,0.0,0.0,0.0	0.524	rs327625043	T>C	0.129525	0	0.129525	intron_variant	rs327625043	3:26201882_intron_variant	21	4	3	9	12	8	22	13	6	6	8	28	84	1.21315e-07	3	HeteroRef	19	GDE1
3:26201932	3	26201932	C	T	+	493.9	6,2,3,7,4	7,4,1,4,5	0,0,0,0,0,0	5,20,15,4,7,11	11400000	1.094e-08	0.462,0.333,0.75,0.636,0.444	0.0,0.0,0.0,0.0,0.0,0.0	0.525	rs344165528	C>T	0.166087	0	0.166087	intron_variant	rs344165528	3:26201932_intron_variant	13	6	4	11	9	5	20	15	4	7	11	22	83	2.63287e-09	3.77273	HeteroRef	20	GDE1
3:26202061	3	26202061	C	G	+	149.53	2,1,1,2,3	3,5,1,4,3	0,0,0,0,0,0	4,13,13,8,14,10	7280000000	0.000373993	0.4,0.167,0.5,0.333,0.5	0.0,0.0,0.0,0.0,0.0,0.0	0.38	rs337246101	C>G	0.138544	0	0.138544	intron_variant	rs337246101	3:26202061_intron_variant	5	6	2	6	6	4	13	13	8	14	10	9	78	1.38692e-13	8.66667	HeteroRef	21	GDE1
3:26202062	3	26202062	A	G	+	171.44	2,1,1,2,3	3,5,1,4,3	0,0,0,0,0,0	3,13,13,8,13,10	81300000000	0.000414151	0.4,0.167,0.5,0.333,0.5	0.0,0.0,0.0,0.0,0.0,0.0	0.38	rs320447097	A>G	0.138544	0	0.138544	intron_variant	rs320447097	3:26202062_intron_variant	5	6	2	6	6	3	13	13	8	13	10	9	76	3.67096e-13	8.44444	HeteroRef	22	GDE1
3:26202212	3	26202212	T	C	+	523.6	9,3,4,5,3	2,7,2,4,5	0,0,0,0,0,0	9,17,10,17,20,10	33800	4.06644e-11	0.818,0.3,0.667,0.556,0.375	0.0,0.0,0.0,0.0,0.0,0.0	0.543	rs335494431	T>C	0.211212	0	0.211212	intron_variant	rs335494431	3:26202212_intron_variant	11	10	6	9	8	9	17	10	17	20	10	24	103	2.3812e-12	4.29167	HeteroRef	23	GDE1
3:26202236	3	26202236	G	A	+	709.63	9,6,6,6,5	3,7,3,4,5	0,0,0,0,0,0	5,18,11,17,16,10	200	2.82943e-13	0.75,0.462,0.667,0.6,0.5	0.0,0.0,0.0,0.0,0.0,0.0	0.596	rs319433160	G>A	0.118263	0	0.118263	intron_variant	rs319433160	3:26202236_intron_variant	12	13	9	10	10	5	18	11	17	16	10	32	99	4.80417e-09	3.09375	HeteroRef	24	GDE1
3:26202260	3	26202260	A	T	+	700.64	10,5,6,5,5	3,5,4,4,4	0,0,0,0,0,0	5,20,11,16,16,9	141	2.01738e-13	0.769,0.5,0.6,0.556,0.556	0.0,0.0,0.0,0.0,0.0,0.0	0.596	rs330557262	A>T	0.102909	0	0.102909	intron_variant	rs330557262	3:26202260_intron_variant	13	10	10	9	9	5	20	11	16	16	9	31	97	5.4234e-09	3.12903	HeteroRef	25	GDE1
3:26202314	3	26202314	G	A	+	460.03	5,6,4,2,3	4,8,2,2,4	0,0,0,0,0,0	4,17,12,14,9,5	4860000	4.37491e-08	0.556,0.429,0.667,0.5,0.429	0.0,0.0,0.0,0.0,0.0,0.0	0.516	rs341953506	G>A	0.0997432	0	0.0997432	intron_variant	rs341953506	3:26202314_intron_variant	9	14	6	4	7	4	17	12	14	9	5	20	81	1.28128e-09	4.05	HeteroRef	26	GDE1
3:26202895	3	26202895	C	T	+	489.14	7,1,2,6,7	4,0,3,2,6	0,0,0,0,0,0	5,8,1,15,9,4	2320000	2.15654e-08	0.636,1.0,0.4,0.75,0.538	0.0,0.0,0.0,0.0,0.0,0.0	0.665	rs328411684	C>T	0.227291	0	0.227291	intron_variant	rs328411684	3:26202895_intron_variant	11	1	5	8	13	5	8	1	15	9	4	23	57	0.00014393	2.47826	HeteroRef	27	GDE1
3:26203509	3	26203509	A	G	+	756.46	14,3,4,9,3	13,0,3,5,6	0,0,0,0,0,0	8,11,7,22,9,13	641	8.15122e-12	0.519,1.0,0.571,0.643,0.333	0.0,0.0,0.0,0.0,0.0,0.0	0.613	rs323513283	A>G	0.24478	0	0.24478	intron_variant	rs323513283	3:26203509_intron_variant	27	3	7	14	9	8	11	7	22	9	13	33	97	1.98652e-08	2.93939	HeteroRef	28	GDE1
3:26204248	3	26204248	A	G	+	375.49	13,2,3,2,2	9,7,8,5,1	0,0,0,0,0,0	3,5,10,14,10,21	302000000	2.49955e-07	0.591,0.222,0.273,0.286,0.667	0.0,0.0,0.0,0.0,0.0,0.0	0.408	rs332031380	A>G	0.205107	0	0.205107	intron_variant	rs332031380	3:26204248_intron_variant	22	9	11	7	3	3	5	10	14	10	21	22	93	3.57298e-11	4.22727	HeteroRef	29	GDE1
3:26204840	3	26204840	C	T	+	325.08	5,2,3,4,1	2,3,3,1,3	0,0,0,0,0,0	4,5,11,19,6,12	20900000	1.76075e-07	0.714,0.4,0.5,0.8,0.25	0.0,0.0,0.0,0.0,0.0,0.0	0.533	rs336065112	C>T	0.225231	0	0.225231	intron_variant	rs336065112	3:26204840_intron_variant	7	5	6	5	4	4	5	11	19	6	12	15	69	3.81819e-09	4.6	HeteroRef	30	GDE1
3:26205636	3	26205636	A	G	+	9608.53	88,88,101,74,90	88,89,86,96,121	0,0,1,0,0,0	258,260,232,284,178,309	0	0	0.5,0.497,0.54,0.435,0.427	0.0,0.0,0.004,0.0,0.0,0.0	0.479	rs328822925	A>G	0.0477567	0.00163299	0.0493897	3_prime_UTR_variant	rs328822925	3:26205636_3_prime_UTR_variant	176	177	187	170	211	258	260	233	284	178	309	442	2001	2.33e-218	4.52715	HeteroRef	31	GDE1
3:26205636	3	26205636	A	G	+	9608.53	88,88,101,74,90	88,89,86,96,121	0,0,1,0,0,0	258,260,232,284,178,309	0	0	0.5,0.497,0.54,0.435,0.427	0.0,0.0,0.004,0.0,0.0,0.0	0.479	rs328822925	A>G	0.0477567	0.00163299	0.0493897	downstream_gene_variant	rs328822925	3:26205636_downstream_gene_variant	176	177	187	170	211	258	260	233	284	178	309	442	2001	2.33e-218	4.52715	HeteroRef	32	TMC5
3:26206525	3	26206525	A	G	+	602.15	7,3,10,2,3	0,1,0,0,0	0,0,0,0,0,0	3,6,6,8,8,6	1.89	2.85461e-14	1.0,0.75,1.0,1.0,1.0	0.0,0.0,0.0,0.0,0.0,0.0	0.95	rs322659520	A>G	0.111803	0	0.111803	downstream_gene_variant	rs322659520	3:26206525_downstream_gene_variant	7	4	10	2	3	3	6	6	8	8	6	25	38	0.101454	1.52	HeteroRef	33	TMC5
3:26366123	3	26366123	G	C	+	3776.53	32,30,36,30,40	26,26,46,35,34	0,0,0,0,0,0	188,80,60,40,65,76	0	0	0.552,0.536,0.439,0.462,0.541	0.0,0.0,0.0,0.0,0.0,0.0	0.506	rs323027598	G>C	0.0516382	0	0.0516382	5_prime_UTR_variant	rs323027598	3:26366123_5_prime_UTR_variant	58	56	82	65	74	188	80	60	40	65	76	168	676	1.83e-68	4.02381	HeteroRef	34	COQ7
3:26366123	3	26366123	G	C	+	3776.53	32,30,36,30,40	26,26,46,35,34	0,0,0,0,0,0	188,80,60,40,65,76	0	0	0.552,0.536,0.439,0.462,0.541	0.0,0.0,0.0,0.0,0.0,0.0	0.506	rs323027598	G>C	0.0516382	0	0.0516382	upstream_gene_variant	rs323027598	3:26366123_upstream_gene_variant	58	56	82	65	74	188	80	60	40	65	76	168	676	1.83e-68	4.02381	HeteroRef	35	COQ7
3:26366123	3	26366123	G	C	+	3776.53	32,30,36,30,40	26,26,46,35,34	0,0,0,0,0,0	188,80,60,40,65,76	0	0	0.552,0.536,0.439,0.462,0.541	0.0,0.0,0.0,0.0,0.0,0.0	0.506	rs323027598	G>C	0.0516382	0	0.0516382	missense_variant	rs323027598	3:26366123_missense_variant	58	56	82	65	74	188	80	60	40	65	76	168	676	1.83e-68	4.02381	HeteroRef	36	COQ7
3:26754791	3	26754791	G	A	+	3304.53	46,26,7,24,31	58,20,16,23,20	0,0,0,0,0,0	35,120,93,100,107,117	0	0	0.442,0.565,0.304,0.511,0.608	0.0,0.0,0.0,0.0,0.0,0.0	0.486	rs1111644437	G>A	0.119174	0	0.119174	3_prime_UTR_variant	rs1111644437	3:26754791_3_prime_UTR_variant	104	46	23	47	51	35	120	93	100	107	117	134	709	2.75e-87	5.29104	HeteroRef	37	SMG1
3:26754791	3	26754791	G	A	+	3304.53	46,26,7,24,31	58,20,16,23,20	0,0,0,0,0,0	35,120,93,100,107,117	0	0	0.442,0.565,0.304,0.511,0.608	0.0,0.0,0.0,0.0,0.0,0.0	0.486	rs1111644437	G>A	0.119174	0	0.119174	intron_variant	rs1111644437	3:26754791_intron_variant	104	46	23	47	51	35	120	93	100	107	117	134	709	2.75e-87	5.29104	HeteroRef	38	ARL6IP1
3:26754791	3	26754791	G	A	+	3304.53	46,26,7,24,31	58,20,16,23,20	0,0,0,0,0,0	35,120,93,100,107,117	0	0	0.442,0.565,0.304,0.511,0.608	0.0,0.0,0.0,0.0,0.0,0.0	0.486	rs1111644437	G>A	0.119174	0	0.119174	downstream_gene_variant	rs1111644437	3:26754791_downstream_gene_variant	104	46	23	47	51	35	120	93	100	107	117	134	709	2.75e-87	5.29104	HeteroRef	39	SMG1
3:26755412	3	26755412	A	G	+	3679.53	43,21,19,42,30	55,18,13,27,27	0,0,0,0,0,0	26,113,74,111,65,76	0	0	0.439,0.538,0.594,0.609,0.526	0.0,0.0,0.0,0.0,0.0,0.0	0.541	rs1113403973	A>G	0.0672138	0	0.0672138	intron_variant	rs1113403973	3:26755412_intron_variant	98	39	32	69	57	26	113	74	111	65	76	155	605	6.75e-60	3.90323	HeteroRef	40	ARL6IP1
3:26755412	3	26755412	A	G	+	3679.53	43,21,19,42,30	55,18,13,27,27	0,0,0,0,0,0	26,113,74,111,65,76	0	0	0.439,0.538,0.594,0.609,0.526	0.0,0.0,0.0,0.0,0.0,0.0	0.541	rs1113403973	A>G	0.0672138	0	0.0672138	downstream_gene_variant	rs1113403973	3:26755412_downstream_gene_variant	98	39	32	69	57	26	113	74	111	65	76	155	605	6.75e-60	3.90323	HeteroRef	41	SMG1
3:26755412	3	26755412	A	G	+	3679.53	43,21,19,42,30	55,18,13,27,27	0,0,0,0,0,0	26,113,74,111,65,76	0	0	0.439,0.538,0.594,0.609,0.526	0.0,0.0,0.0,0.0,0.0,0.0	0.541	rs1113403973	A>G	0.0672138	0	0.0672138	upstream_gene_variant	rs1113403973	3:26755412_upstream_gene_variant	98	39	32	69	57	26	113	74	111	65	76	155	605	6.75e-60	3.90323	HeteroRef	42	ARL6IP1
3:26756467	3	26756467	G	T	+	5177.53	74,30,17,40,47	63,47,34,45,34	0,0,0,0,1,0	75,172,142,167,133,142	0	0	0.54,0.39,0.333,0.471,0.58	0.0,0.0,0.0,0.0,0.007,0.0	0.462	rs1107469036	G>T	0.102361	0.00285774	0.105218	intron_variant	rs1107469036	3:26756467_intron_variant	137	77	51	85	81	75	172	142	167	134	142	209	1054	5.79e-125	5.04306	HeteroRef	43	ARL6IP1
3:26756467	3	26756467	G	T	+	5177.53	74,30,17,40,47	63,47,34,45,34	0,0,0,0,1,0	75,172,142,167,133,142	0	0	0.54,0.39,0.333,0.471,0.58	0.0,0.0,0.0,0.0,0.007,0.0	0.462	rs1107469036	G>T	0.102361	0.00285774	0.105218	upstream_gene_variant	rs1107469036	3:26756467_upstream_gene_variant	137	77	51	85	81	75	172	142	167	134	142	209	1054	5.79e-125	5.04306	HeteroRef	44	ARL6IP1
3:26756467	3	26756467	G	T	+	5177.53	74,30,17,40,47	63,47,34,45,34	0,0,0,0,1,0	75,172,142,167,133,142	0	0	0.54,0.39,0.333,0.471,0.58	0.0,0.0,0.0,0.0,0.007,0.0	0.462	rs1107469036	G>T	0.102361	0.00285774	0.105218	downstream_gene_variant	rs1107469036	3:26756467_downstream_gene_variant	137	77	51	85	81	75	172	142	167	134	142	209	1054	5.79e-125	5.04306	HeteroRef	45	SMG1
3:26765740	3	26765740	G	A	+	621.92	17,7,1,1,2	12,2,4,5,2	0,0,0,0,0,0	22,26,29,13,22,9	4.55	6.71767e-14	0.586,0.778,0.2,0.167,0.5	0.0,0.0,0.0,0.0,0.0,0.0	0.446	rs1113519841	G>A	0.260335	0	0.260335	intron_variant	rs1113519841	3:26765740_intron_variant	29	9	5	6	4	22	26	29	13	22	9	28	146	3.7e-19	5.21429	HeteroRef	46	ARL6IP1
3:26767475	3	26767475	C	G	+	885.6	26,3,5,6,3	20,14,3,1,6	0,0,0,0,0,0	9,25,23,18,27,17	0	0	0.565,0.176,0.625,0.857,0.333	0.0,0.0,0.0,0.0,0.0,0.0	0.511	rs1108588999	C>G	0.264356	0	0.264356	intron_variant	rs1108588999	3:26767475_intron_variant	46	17	8	7	9	9	25	23	18	27	17	43	163	6.23e-17	3.7907	HeteroRef	47	ARL6IP1
3:26767842	3	26767842	T	C	+	340.82	2,4,2,7,1	8,4,7,2,3	0,0,0,0,0,0	5,18,11,11,11,15	2660000000	1.96687e-06	0.2,0.5,0.222,0.778,0.25	0.0,0.0,0.0,0.0,0.0,0.0	0.39	rs1107594558	T>C	0.248278	0	0.248278	intron_variant	rs1107594558	3:26767842_intron_variant	10	8	9	9	4	5	18	11	11	11	15	16	95	6.46271e-14	5.9375	HeteroRef	48	ARL6IP1
3:26768373	3	26768373	T	C	+	3919.53	78,29,14,23,14	53,19,13,16,11	0,0,0,0,0,0	41,87,101,53,98,78	0	0	0.595,0.604,0.519,0.59,0.56	0.0,0.0,0.0,0.0,0.0,0.0	0.574	rs1110419489	T>C	0.034703	0	0.034703	intron_variant	rs1110419489	3:26768373_intron_variant	131	48	27	39	25	41	87	101	53	98	78	158	570	1.22e-52	3.60759	HeteroRef	49	ARL6IP1
3:26769843	3	26769843	A	G	+	14308.5	424,195,509,283,199	371,173,490,298,168	0,0,0,0,0,0	276,927,637,524,592,815	0	0	0.533,0.53,0.51,0.487,0.542	0.0,0.0,0.0,0.0,0.0,0.0	0.52	rs55618869	A>G	0.0220295	0	0.0220295	downstream_gene_variant	rs55618869	3:26769843_downstream_gene_variant	795	368	999	581	367	276	927	637	524	592	815	1610	5271	0	3.27391	HeteroRef	50	ARL6IP1
3:26769843	3	26769843	A	G	+	14308.5	424,195,509,283,199	371,173,490,298,168	0,0,0,0,0,0	276,927,637,524,592,815	0	0	0.533,0.53,0.51,0.487,0.542	0.0,0.0,0.0,0.0,0.0,0.0	0.52	rs55618869	A>G	0.0220295	0	0.0220295	3_prime_UTR_variant	rs55618869	3:26769843_3_prime_UTR_variant	795	368	999	581	367	276	927	637	524	592	815	1610	5271	0	3.27391	HeteroRef	51	ARL6IP1
3:26783624	3	26783624	T	G	+	815.98	1,3,9,6,13	6,6,3,11,6	0,0,0,0,0,0	7,14,4,4,3,3	1280000000	9.8466e-07	0.143,0.333,0.75,0.353,0.684	0.0,0.0,0.0,0.0,0.0,0.0	0.453	rs699434677	T>G	0.255963	0	0.255963	3_prime_UTR_variant	rs699434677	3:26783624_3_prime_UTR_variant	7	9	12	17	19	7	14	4	4	3	3	32	67	0.000435415	2.09375	HeteroRef	52	RPS15A
3:28224367	3	28224367	T	C	-	27849.8	73,92,45,51,37	0,0,61,55,37	165,104,114,74,108,93	0,0,0,0,0,0	0	0	1.0,1.0,0.425,0.481,0.5	1.0,1.0,1.0,1.0,1.0,1.0	-0.319	rs710942519	A>G	0.292326	0	0.292326	synonymous_variant	rs710942519	3:28224367_synonymous_variant	73	92	106	106	74	165	104	114	74	108	93	956	153	1.83e-128	0.160042	HeteroAlt	53	ENSSSCG00000025565
3:31570120	3	31570120	T	C	+	14742.4	85,119,135,160,146	83,99,169,179,155	49,213,0,0,0,0	50,251,345,659,351,272	0	0	0.506,0.546,0.444,0.472,0.485	0.495,0.459,0.0,0.0,0.0,0.0	0.332	rs55619291	T>C	0.0382596	0.246585	0.284844	synonymous_variant	rs55619291	3:31570120_synonymous_variant	168	218	304	339	301	99	464	345	659	351	272	907	2613	7.93e-182	2.88093	HeteroRef	54	LITAF
3:31570120	3	31570120	T	C	+	14742.4	85,119,135,160,146	83,99,169,179,155	49,213,0,0,0,0	50,251,345,659,351,272	0	0	0.506,0.546,0.444,0.472,0.485	0.495,0.459,0.0,0.0,0.0,0.0	0.332	rs55619291	T>C	0.0382596	0.246585	0.284844	intron_variant	rs55619291	3:31570120_intron_variant	168	218	304	339	301	99	464	345	659	351	272	907	2613	7.93e-182	2.88093	HeteroRef	55	LITAF
3:46280609	3	46280609	C	T	-	5746.02	28,23,56,45,18	27,20,33,37,18	0,0,0,0,0,57	26,60,50,41,42,50	0	0	0.509,0.535,0.629,0.549,0.5	0.0,0.0,0.0,0.0,0.0,0.533	0.456	rs712385110	G>A	0.0512133	0.217596	0.26881	downstream_gene_variant	rs712385110	3:46280609_downstream_gene_variant	55	43	89	82	36	26	60	50	41	42	107	227	404	1.83792e-12	1.77974	HeteroRef	56	NPHP1
3:53887124	3	53887124	A	G	+	9212.85	34,54,30,25,20	0,0,20,31,26	68,32,23,9,9,13	0,0,0,0,0,0	0.777	1.20334e-14	1.0,1.0,0.6,0.446,0.435	1.0,1.0,1.0,1.0,1.0,1.0	-0.304	rs329692362	A>G	0.284899	0	0.284899	missense_variant	rs329692362	3:53887124_missense_variant	34	54	50	56	46	68	32	23	9	9	13	317	77	1.18e-33	0.242902	HeteroAlt	57	CHST10
3:56816575	3	56816575	A	T	-	9736.09	9,18,28,26,10	21,0,22,11,15	15,47,60,22,46,55	0,0,0,0,0,0	0	0	0.3,1.0,0.56,0.703,0.4	1.0,1.0,1.0,1.0,1.0,1.0	-0.407	rs320688355	T>A	0.274743	0	0.274743	3_prime_UTR_variant	rs320688355	3:56816575_3_prime_UTR_variant	30	18	50	37	25	15	47	60	22	46	55	336	69	3.58e-40	0.205357	HeteroAlt	58	CNNM4
3:56816575	3	56816575	A	T	-	9736.09	9,18,28,26,10	21,0,22,11,15	15,47,60,22,46,55	0,0,0,0,0,0	0	0	0.3,1.0,0.56,0.703,0.4	1.0,1.0,1.0,1.0,1.0,1.0	-0.407	rs320688355	T>A	0.274743	0	0.274743	upstream_gene_variant	rs320688355	3:56816575_upstream_gene_variant	30	18	50	37	25	15	47	60	22	46	55	336	69	3.58e-40	0.205357	HeteroAlt	59	CNNM3
3:92269478	3	92269478	T	C	-	18929.8	58,52,30,31,31	0,0,34,24,39	25,125,81,83,67,78	0,0,0,0,0,0	0	0	1.0,1.0,0.469,0.564,0.443	1.0,1.0,1.0,1.0,1.0,1.0	-0.305	rs324600344	A>G	0.281865	0	0.281865	downstream_gene_variant	rs324600344	3:92269478_downstream_gene_variant	58	52	64	55	70	25	125	81	83	67	78	661	97	2.91e-93	0.146747	HeteroAlt	60	FOXN2
3:92269478	3	92269478	T	C	-	18929.8	58,52,30,31,31	0,0,34,24,39	25,125,81,83,67,78	0,0,0,0,0,0	0	0	1.0,1.0,0.469,0.564,0.443	1.0,1.0,1.0,1.0,1.0,1.0	-0.305	rs324600344	A>G	0.281865	0	0.281865	3_prime_UTR_variant	rs324600344	3:92269478_3_prime_UTR_variant	58	52	64	55	70	25	125	81	83	67	78	661	97	2.91e-93	0.146747	HeteroAlt	61	FOXN2
3:92271657	3	92271657	G	A	-	2005.53	21,15,21,12,12	19,11,12,11,17	0,0,0,0,0,0	17,71,72,66,45,56	0	0	0.525,0.577,0.636,0.522,0.414	0.0,0.0,0.0,0.0,0.0,0.0	0.535	rs324613481	C>T	0.0819677	0	0.0819677	downstream_gene_variant	rs324613481	3:92271657_downstream_gene_variant	40	26	33	23	29	17	71	72	66	45	56	81	397	2.38e-47	4.90123	HeteroRef	62	FOXN2
3:92271657	3	92271657	G	A	-	2005.53	21,15,21,12,12	19,11,12,11,17	0,0,0,0,0,0	17,71,72,66,45,56	0	0	0.525,0.577,0.636,0.522,0.414	0.0,0.0,0.0,0.0,0.0,0.0	0.535	rs324613481	C>T	0.0819677	0	0.0819677	3_prime_UTR_variant	rs324613481	3:92271657_3_prime_UTR_variant	40	26	33	23	29	17	71	72	66	45	56	81	397	2.38e-47	4.90123	HeteroRef	63	FOXN2
3:100242385	3	100242385	G	T	+	7934.58	31,81,38,53,57	0,0,0,0,0	0,0,0,0,0,0	615,45,32,23,38,27	0	0	1.0,1.0,1.0,1.0,1.0	0.0,0.0,0.0,0.0,0.0,0.0	1	rs326957614	G>T	0	0	0	3_prime_UTR_variant	rs326957614	3:100242385_3_prime_UTR_variant	31	81	38	53	57	615	45	32	23	38	27	260	780	1.72e-58	3	HeteroRef	64	SLC8A1
3:100244465	3	100244465	G	T	+	9207.58	22,90,51,42,112	0,0,0,0,0	0,0,0,0,0,0	413,70,43,35,35,39	0	0	1.0,1.0,1.0,1.0,1.0	0.0,0.0,0.0,0.0,0.0,0.0	1	rs342808768	G>T	0	0	0	3_prime_UTR_variant	rs342808768	3:100244465_3_prime_UTR_variant	22	90	51	42	112	413	70	43	35	35	39	317	635	6.59e-25	2.00315	HeteroRef	65	SLC8A1
3:100597389	3	100597389	T	C	+	3338.73	19,0,0,0,0	19,43,22,28,23	13,20,24,18,19,29	0,0,0,0,0,0	0	0	0.5,0.0,0.0,0.0,0.0	1.0,1.0,1.0,1.0,1.0,1.0	-0.9	rs55618582	T>C	0.223607	0	0.223607	3_prime_UTR_variant	rs55618582	3:100597389_3_prime_UTR_variant	38	43	22	28	23	13	20	24	18	19	29	142	135	0.674055	0.950704	50:50:00	66	THUMPD2
3:100614439	3	100614439	A	T	-	1796.6	0,0,0,0,0	5,3,11,13,8	15,12,9,10,8,10	0,0,0,0,0,0	0	0	0.0,0.0,0.0,0.0,0.0	1.0,1.0,1.0,1.0,1.0,1.0	-1	rs330537481	T>A	0	0	0	3_prime_UTR_variant	rs330537481	3:100614439_3_prime_UTR_variant	5	3	11	13	8	15	12	9	10	8	10	64	40	0.0186029	0.625	HeteroAlt	67	TMEM178A
3:102561035	3	102561035	G	C	+	53412.1	46,298,145,75,146	59,0,138,89,161	157,185,264,156,278,267	0,0,0,0,0,0	0	0	0.438,1.0,0.512,0.457,0.476	1.0,1.0,1.0,1.0,1.0,1.0	-0.423	rs81214718	G>C	0.238262	0	0.238262	missense_variant	rs81214718	3:102561035_missense_variant	105	298	283	164	307	157	185	264	156	278	267	2017	447	1.5e-219	0.221616	HeteroAlt	68	CDC42EP3
3:102561503	3	102561503	A	G	+	52548.1	93,332,130,105,154	111,2,223,137,270	155,232,272,172,248,294	0,0,0,0,0,0	0	0	0.456,0.994,0.368,0.434,0.363	1.0,1.0,1.0,1.0,1.0,1.0	-0.477	rs55618707	A>G	0.2664	0	0.2664	3_prime_UTR_variant	rs55618707	3:102561503_3_prime_UTR_variant	204	334	353	242	424	155	232	272	172	248	294	2187	743	8.75e-157	0.339735	HeteroAlt	69	CDC42EP3
3:112032330	3	112032330	T	C	-	38391.4	96,160,137,122,304	90,161,121,112,238	61,182,84,90,174,226	0,0,95,81,0,0	0	0	0.516,0.498,0.531,0.521,0.561	1.0,1.0,0.469,0.526,1.0,1.0	-0.307	rs81376108	A>G	0.0232228	0.260115	0.283338	stop_retained_variant	rs81376108	3:112032330_stop_retained_variant	186	321	258	234	542	61	182	179	171	174	226	1636	898	1.15e-48	0.5489	HeteroAlt	70	EMILIN1
3:112032330	3	112032330	T	C	-	38391.4	96,160,137,122,304	90,161,121,112,238	61,182,84,90,174,226	0,0,95,81,0,0	0	0	0.516,0.498,0.531,0.521,0.561	1.0,1.0,0.469,0.526,1.0,1.0	-0.307	rs81376108	A>G	0.0232228	0.260115	0.283338	upstream_gene_variant	rs81376108	3:112032330_upstream_gene_variant	186	321	258	234	542	61	182	179	171	174	226	1636	898	1.15e-48	0.5489	HeteroAlt	71	KHK
3:112034120	3	112034120	C	T	-	37946.4	119,177,169,143,338	93,163,184,153,269	84,228,109,93,169,260	0,0,104,95,0,1	0	0	0.561,0.521,0.479,0.483,0.557	1.0,1.0,0.512,0.495,1.0,0.996	-0.314	rs340861305	G>A	0.0390538	0.255936	0.29499	synonymous_variant	rs340861305	3:112034120_synonymous_variant	212	340	353	296	607	84	228	213	188	169	261	1889	1062	2.46e-52	0.562202	HeteroAlt	72	EMILIN1
3:112034120	3	112034120	C	T	-	37946.4	119,177,169,143,338	93,163,184,153,269	84,228,109,93,169,260	0,0,104,95,0,1	0	0	0.561,0.521,0.479,0.483,0.557	1.0,1.0,0.512,0.495,1.0,0.996	-0.314	rs340861305	G>A	0.0390538	0.255936	0.29499	upstream_gene_variant	rs340861305	3:112034120_upstream_gene_variant	212	340	353	296	607	84	228	213	188	169	261	1889	1062	2.46e-52	0.562202	HeteroAlt	73	KHK
3:112035754	3	112035754	C	T	-	12346	42,111,94,84,121	56,96,115,89,147	0,0,86,0,0,0	27,120,53,80,86,141	0	0	0.429,0.536,0.45,0.486,0.451	0.0,0.0,0.619,0.0,0.0,0.0	0.367	rs327990364	G>A	0.0419917	0.252706	0.294697	upstream_gene_variant	rs327990364	3:112035754_upstream_gene_variant	98	207	209	173	268	27	120	139	80	86	141	538	1010	3.7e-33	1.87732	HeteroRef	74	KHK
3:112035754	3	112035754	C	T	-	12346	42,111,94,84,121	56,96,115,89,147	0,0,86,0,0,0	27,120,53,80,86,141	0	0	0.429,0.536,0.45,0.486,0.451	0.0,0.0,0.619,0.0,0.0,0.0	0.367	rs327990364	G>A	0.0419917	0.252706	0.294697	synonymous_variant	rs327990364	3:112035754_synonymous_variant	98	207	209	173	268	27	120	139	80	86	141	538	1010	3.7e-33	1.87732	HeteroRef	75	EMILIN1
3:112036150	3	112036150	A	G	-	9384.02	45,75,76,80,113	49,87,66,72,146	0,0,49,0,0,0	33,121,41,96,85,105	0	0	0.479,0.463,0.535,0.526,0.436	0.0,0.0,0.544,0.0,0.0,0.0	0.397	rs342324457	T>C	0.0420202	0.222087	0.264107	synonymous_variant	rs342324457	3:112036150_synonymous_variant	94	162	142	152	259	33	121	90	96	85	105	438	901	1.08e-36	2.05708	HeteroRef	76	EMILIN1
3:112036150	3	112036150	A	G	-	9384.02	45,75,76,80,113	49,87,66,72,146	0,0,49,0,0,0	33,121,41,96,85,105	0	0	0.479,0.463,0.535,0.526,0.436	0.0,0.0,0.544,0.0,0.0,0.0	0.397	rs342324457	T>C	0.0420202	0.222087	0.264107	upstream_gene_variant	rs342324457	3:112036150_upstream_gene_variant	94	162	142	152	259	33	121	90	96	85	105	438	901	1.08e-36	2.05708	HeteroRef	77	KHK
3:112037678	3	112037678	C	G	-	5694.53	31,59,54,54,85	42,103,75,72,157	0,0,0,0,0,0	52,128,119,91,136,124	0	0	0.425,0.364,0.419,0.429,0.351	0.0,0.0,0.0,0.0,0.0,0.0	0.397	rs335600974	G>C	0.0370648	0	0.0370648	upstream_gene_variant	rs335600974	3:112037678_upstream_gene_variant	73	162	129	126	242	52	128	119	91	136	124	283	1099	8.64e-107	3.88339	HeteroRef	78	EMILIN1
3:112037678	3	112037678	C	G	-	5694.53	31,59,54,54,85	42,103,75,72,157	0,0,0,0,0,0	52,128,119,91,136,124	0	0	0.425,0.364,0.419,0.429,0.351	0.0,0.0,0.0,0.0,0.0,0.0	0.397	rs335600974	G>C	0.0370648	0	0.0370648	synonymous_variant	rs335600974	3:112037678_synonymous_variant	73	162	129	126	242	52	128	119	91	136	124	283	1099	8.64e-107	3.88339	HeteroRef	79	EMILIN1
3:112038388	3	112038388	C	T	-	1086.64	5,5,5,7,24	2,12,3,7,19	0,0,0,0,0,0	8,16,12,29,9,14	13.3	2.03278e-14	0.714,0.294,0.625,0.5,0.558	0.0,0.0,0.0,0.0,0.0,0.0	0.538	rs319767869	G>A	0.158054	0	0.158054	intron_variant	rs319767869	3:112038388_intron_variant	7	17	8	14	43	8	16	12	29	9	14	46	131	1.66984e-10	2.84783	HeteroRef	80	EMILIN1
3:112038388	3	112038388	C	T	-	1086.64	5,5,5,7,24	2,12,3,7,19	0,0,0,0,0,0	8,16,12,29,9,14	13.3	2.03278e-14	0.714,0.294,0.625,0.5,0.558	0.0,0.0,0.0,0.0,0.0,0.0	0.538	rs319767869	G>A	0.158054	0	0.158054	upstream_gene_variant	rs319767869	3:112038388_upstream_gene_variant	7	17	8	14	43	8	16	12	29	9	14	46	131	1.66984e-10	2.84783	HeteroRef	81	EMILIN1
3:112038603	3	112038603	G	A	-	548.92	4,7,1,7,6	2,3,1,2,10	0,0,0,0,0,0	1,11,16,21,13,8	3820	4.57129e-11	0.667,0.7,0.5,0.778,0.375	0.0,0.0,0.0,0.0,0.0,0.0	0.604	rs330761430	C>T	0.163339	0	0.163339	upstream_gene_variant	rs330761430	3:112038603_upstream_gene_variant	6	10	2	9	16	1	11	16	21	13	8	25	88	3.09381e-09	3.52	HeteroRef	82	EMILIN1
3:112038603	3	112038603	G	A	-	548.92	4,7,1,7,6	2,3,1,2,10	0,0,0,0,0,0	1,11,16,21,13,8	3820	4.57129e-11	0.667,0.7,0.5,0.778,0.375	0.0,0.0,0.0,0.0,0.0,0.0	0.604	rs330761430	C>T	0.163339	0	0.163339	intron_variant	rs330761430	3:112038603_intron_variant	6	10	2	9	16	1	11	16	21	13	8	25	88	3.09381e-09	3.52	HeteroRef	83	EMILIN1
3:112038625	3	112038625	A	G	-	790.42	12,8,3,10,7	4,7,0,4,13	0,0,0,0,0,1	2,14,12,25,14,10	242	3.40901e-13	0.75,0.533,1.0,0.714,0.35	0.0,0.0,0.0,0.0,0.0,0.091	0.654	rs324724541	T>C	0.244133	0.0371506	0.281283	upstream_gene_variant	rs324724541	3:112038625_upstream_gene_variant	16	15	3	14	20	2	14	12	25	14	11	41	105	1.17929e-07	2.56098	HeteroRef	84	EMILIN1
3:112038625	3	112038625	A	G	-	790.42	12,8,3,10,7	4,7,0,4,13	0,0,0,0,0,1	2,14,12,25,14,10	242	3.40901e-13	0.75,0.533,1.0,0.714,0.35	0.0,0.0,0.0,0.0,0.0,0.091	0.654	rs324724541	T>C	0.244133	0.0371506	0.281283	intron_variant	rs324724541	3:112038625_intron_variant	16	15	3	14	20	2	14	12	25	14	11	41	105	1.17929e-07	2.56098	HeteroRef	85	EMILIN1
3:112038672	3	112038672	T	G	-	885.91	12,10,4,9,8	6,9,0,5,13	0,0,0,0,0,1	1,15,14,27,12,14	8.22	1.19236e-13	0.667,0.526,1.0,0.643,0.381	0.0,0.0,0.0,0.0,0.0,0.067	0.632	rs329033498	A>C	0.229324	0.0273526	0.256676	intron_variant	rs329033498	3:112038672_intron_variant	18	19	4	14	21	1	15	14	27	12	15	44	116	1.25486e-08	2.63636	HeteroRef	86	EMILIN1
3:112038672	3	112038672	T	G	-	885.91	12,10,4,9,8	6,9,0,5,13	0,0,0,0,0,1	1,15,14,27,12,14	8.22	1.19236e-13	0.667,0.526,1.0,0.643,0.381	0.0,0.0,0.0,0.0,0.0,0.067	0.632	rs329033498	A>C	0.229324	0.0273526	0.256676	upstream_gene_variant	rs329033498	3:112038672_upstream_gene_variant	18	19	4	14	21	1	15	14	27	12	15	44	116	1.25486e-08	2.63636	HeteroRef	87	EMILIN1
3:112038701	3	112038701	A	G	-	1201.86	13,11,6,9,11	7,11,0,5,17	0,0,0,0,0,2	2,14,17,28,11,16	7.55	1.09861e-13	0.65,0.5,1.0,0.643,0.393	0.0,0.0,0.0,0.0,0.0,0.111	0.619	rs323655253	T>C	0.229281	0.0453156	0.274596	upstream_gene_variant	rs323655253	3:112038701_upstream_gene_variant	20	22	6	14	28	2	14	17	28	11	18	52	128	1.47277e-08	2.46154	HeteroRef	88	EMILIN1
3:112038701	3	112038701	A	G	-	1201.86	13,11,6,9,11	7,11,0,5,17	0,0,0,0,0,2	2,14,17,28,11,16	7.55	1.09861e-13	0.65,0.5,1.0,0.643,0.393	0.0,0.0,0.0,0.0,0.0,0.111	0.619	rs323655253	T>C	0.229281	0.0453156	0.274596	intron_variant	rs323655253	3:112038701_intron_variant	20	22	6	14	28	2	14	17	28	11	18	52	128	1.47277e-08	2.46154	HeteroRef	89	EMILIN1
3:112038708	3	112038708	C	T	-	1102.86	14,8,7,9,11	8,12,0,5,17	0,0,0,0,0,2	2,14,17,30,10,14	431	5.96501e-13	0.636,0.4,1.0,0.643,0.393	0.0,0.0,0.0,0.0,0.0,0.125	0.594	rs708333168	G>A	0.247466	0.051031	0.298497	upstream_gene_variant	rs708333168	3:112038708_upstream_gene_variant	22	20	7	14	28	2	14	17	30	10	16	51	129	6.10789e-09	2.52941	HeteroRef	90	EMILIN1
3:112038708	3	112038708	C	T	-	1102.86	14,8,7,9,11	8,12,0,5,17	0,0,0,0,0,2	2,14,17,30,10,14	431	5.96501e-13	0.636,0.4,1.0,0.643,0.393	0.0,0.0,0.0,0.0,0.0,0.125	0.594	rs708333168	G>A	0.247466	0.051031	0.298497	intron_variant	rs708333168	3:112038708_intron_variant	22	20	7	14	28	2	14	17	30	10	16	51	129	6.10789e-09	2.52941	HeteroRef	91	EMILIN1
3:112038709	3	112038709	T	G	-	1127.86	14,8,7,9,11	7,12,0,5,17	0,0,0,0,0,2	2,15,17,29,10,14	28.1	3.93873e-13	0.667,0.4,1.0,0.643,0.393	0.0,0.0,0.0,0.0,0.0,0.125	0.6	rs693343729	A>C	0.248528	0.051031	0.299559	intron_variant	rs693343729	3:112038709_intron_variant	21	20	7	14	28	2	15	17	29	10	16	51	128	8.65136e-09	2.5098	HeteroRef	92	EMILIN1
3:112038709	3	112038709	T	G	-	1127.86	14,8,7,9,11	7,12,0,5,17	0,0,0,0,0,2	2,15,17,29,10,14	28.1	3.93873e-13	0.667,0.4,1.0,0.643,0.393	0.0,0.0,0.0,0.0,0.0,0.125	0.6	rs693343729	A>C	0.248528	0.051031	0.299559	upstream_gene_variant	rs693343729	3:112038709_upstream_gene_variant	21	20	7	14	28	2	15	17	29	10	16	51	128	8.65136e-09	2.5098	HeteroRef	93	EMILIN1
3:112038734	3	112038734	G	A	-	1140.2	16,13,7,8,11	9,8,1,6,16	0,0,0,0,0,2	2,13,15,28,9,16	16.7	2.52713e-14	0.64,0.619,0.875,0.571,0.407	0.0,0.0,0.0,0.0,0.0,0.111	0.604	rs335670845	C>T	0.168202	0.0453156	0.213517	upstream_gene_variant	rs335670845	3:112038734_upstream_gene_variant	25	21	8	14	27	2	13	15	28	9	18	57	123	8.68323e-07	2.15789	HeteroRef	94	EMILIN1
3:112038734	3	112038734	G	A	-	1140.2	16,13,7,8,11	9,8,1,6,16	0,0,0,0,0,2	2,13,15,28,9,16	16.7	2.52713e-14	0.64,0.619,0.875,0.571,0.407	0.0,0.0,0.0,0.0,0.0,0.111	0.604	rs335670845	C>T	0.168202	0.0453156	0.213517	intron_variant	rs335670845	3:112038734_intron_variant	25	21	8	14	27	2	13	15	28	9	18	57	123	8.68323e-07	2.15789	HeteroRef	95	EMILIN1
3:112039610	3	112039610	A	G	-	2983.54	4,26,29,17,44	10,34,32,30,56	0,1,0,0,0,0	10,51,46,22,29,49	0	0	0.286,0.433,0.475,0.362,0.44	0.0,0.019,0.0,0.0,0.0,0.0	0.396	rs344871598	T>C	0.0754168	0.00775672	0.0831736	intron_variant	rs344871598	3:112039610_intron_variant	14	60	61	47	100	10	52	46	22	29	49	121	369	3.92e-29	3.04959	HeteroRef	96	EMILIN1
3:112039610	3	112039610	A	G	-	2983.54	4,26,29,17,44	10,34,32,30,56	0,1,0,0,0,0	10,51,46,22,29,49	0	0	0.286,0.433,0.475,0.362,0.44	0.0,0.019,0.0,0.0,0.0,0.0	0.396	rs344871598	T>C	0.0754168	0.00775672	0.0831736	missense_variant	rs344871598	3:112039610_missense_variant	14	60	61	47	100	10	52	46	22	29	49	121	369	3.92e-29	3.04959	HeteroRef	97	EMILIN1
3:112039610	3	112039610	A	G	-	2983.54	4,26,29,17,44	10,34,32,30,56	0,1,0,0,0,0	10,51,46,22,29,49	0	0	0.286,0.433,0.475,0.362,0.44	0.0,0.019,0.0,0.0,0.0,0.0	0.396	rs344871598	T>C	0.0754168	0.00775672	0.0831736	upstream_gene_variant	rs344871598	3:112039610_upstream_gene_variant	14	60	61	47	100	10	52	46	22	29	49	121	369	3.92e-29	3.04959	HeteroRef	98	EMILIN1
3:112039610	3	112039610	A	G	-	2983.54	4,26,29,17,44	10,34,32,30,56	0,1,0,0,0,0	10,51,46,22,29,49	0	0	0.286,0.433,0.475,0.362,0.44	0.0,0.019,0.0,0.0,0.0,0.0	0.396	rs344871598	T>C	0.0754168	0.00775672	0.0831736	5_prime_UTR_variant	rs344871598	3:112039610_5_prime_UTR_variant	14	60	61	47	100	10	52	46	22	29	49	121	369	3.92e-29	3.04959	HeteroRef	99	EMILIN1
3:112039622	3	112039622	T	C	-	3212.53	5,25,31,19,51	11,25,41,35,62	0,0,0,0,0,0	12,53,47,32,34,48	0	0	0.313,0.5,0.431,0.352,0.451	0.0,0.0,0.0,0.0,0.0,0.0	0.409	rs328558838	A>G	0.0758175	0	0.0758175	upstream_gene_variant	rs328558838	3:112039622_upstream_gene_variant	16	50	72	54	113	12	53	47	32	34	48	131	400	1.74e-31	3.05344	HeteroRef	100	EMILIN1
3:112039622	3	112039622	T	C	-	3212.53	5,25,31,19,51	11,25,41,35,62	0,0,0,0,0,0	12,53,47,32,34,48	0	0	0.313,0.5,0.431,0.352,0.451	0.0,0.0,0.0,0.0,0.0,0.0	0.409	rs328558838	A>G	0.0758175	0	0.0758175	missense_variant	rs328558838	3:112039622_missense_variant	16	50	72	54	113	12	53	47	32	34	48	131	400	1.74e-31	3.05344	HeteroRef	101	EMILIN1
3:112039622	3	112039622	T	C	-	3212.53	5,25,31,19,51	11,25,41,35,62	0,0,0,0,0,0	12,53,47,32,34,48	0	0	0.313,0.5,0.431,0.352,0.451	0.0,0.0,0.0,0.0,0.0,0.0	0.409	rs328558838	A>G	0.0758175	0	0.0758175	5_prime_UTR_variant	rs328558838	3:112039622_5_prime_UTR_variant	16	50	72	54	113	12	53	47	32	34	48	131	400	1.74e-31	3.05344	HeteroRef	102	EMILIN1
3:112039622	3	112039622	T	C	-	3212.53	5,25,31,19,51	11,25,41,35,62	0,0,0,0,0,0	12,53,47,32,34,48	0	0	0.313,0.5,0.431,0.352,0.451	0.0,0.0,0.0,0.0,0.0,0.0	0.409	rs328558838	A>G	0.0758175	0	0.0758175	intron_variant	rs328558838	3:112039622_intron_variant	16	50	72	54	113	12	53	47	32	34	48	131	400	1.74e-31	3.05344	HeteroRef	103	EMILIN1
3:112039786	3	112039786	C	T	-	3026.54	14,22,20,29,45	14,49,41,38,64	0,0,0,0,0,0	13,52,54,27,32,30	0	0	0.5,0.31,0.328,0.433,0.413	0.0,0.0,0.0,0.0,0.0,0.0	0.397	rs328170640	G>A	0.0782477	0	0.0782477	synonymous_variant	rs328170640	3:112039786_synonymous_variant	28	71	61	67	109	13	52	54	27	32	30	130	414	4.15e-34	3.18462	HeteroRef	104	EMILIN1
3:112039786	3	112039786	C	T	-	3026.54	14,22,20,29,45	14,49,41,38,64	0,0,0,0,0,0	13,52,54,27,32,30	0	0	0.5,0.31,0.328,0.433,0.413	0.0,0.0,0.0,0.0,0.0,0.0	0.397	rs328170640	G>A	0.0782477	0	0.0782477	upstream_gene_variant	rs328170640	3:112039786_upstream_gene_variant	28	71	61	67	109	13	52	54	27	32	30	130	414	4.15e-34	3.18462	HeteroRef	105	EMILIN1
3:112039786	3	112039786	C	T	-	3026.54	14,22,20,29,45	14,49,41,38,64	0,0,0,0,0,0	13,52,54,27,32,30	0	0	0.5,0.31,0.328,0.433,0.413	0.0,0.0,0.0,0.0,0.0,0.0	0.397	rs328170640	G>A	0.0782477	0	0.0782477	intron_variant	rs328170640	3:112039786_intron_variant	28	71	61	67	109	13	52	54	27	32	30	130	414	4.15e-34	3.18462	HeteroRef	106	EMILIN1
3:112039786	3	112039786	C	T	-	3026.54	14,22,20,29,45	14,49,41,38,64	0,0,0,0,0,0	13,52,54,27,32,30	0	0	0.5,0.31,0.328,0.433,0.413	0.0,0.0,0.0,0.0,0.0,0.0	0.397	rs328170640	G>A	0.0782477	0	0.0782477	5_prime_UTR_variant	rs328170640	3:112039786_5_prime_UTR_variant	28	71	61	67	109	13	52	54	27	32	30	130	414	4.15e-34	3.18462	HeteroRef	107	EMILIN1
3:112041532	3	112041532	T	C	+	1662.29	11,20,2,13,16	4,13,1,4,18	0,0,0,0,0,0	1,14,9,2,8,12	2930	3.82216e-12	0.733,0.606,0.667,0.765,0.471	0.0,0.0,0.0,0.0,0.0,0.0	0.648	rs330456575	T>C	0.116584	0	0.116584	intron_variant	rs330456575	3:112041532_intron_variant	15	33	3	17	34	1	14	9	2	8	12	62	86	0.0485197	1.3871	HeteroRef	108	EMILIN1
3:112041532	3	112041532	T	C	+	1662.29	11,20,2,13,16	4,13,1,4,18	0,0,0,0,0,0	1,14,9,2,8,12	2930	3.82216e-12	0.733,0.606,0.667,0.765,0.471	0.0,0.0,0.0,0.0,0.0,0.0	0.648	rs330456575	T>C	0.116584	0	0.116584	upstream_gene_variant	rs330456575	3:112041532_upstream_gene_variant	15	33	3	17	34	1	14	9	2	8	12	62	86	0.0485197	1.3871	HeteroRef	109	EMILIN1
3:112041532	3	112041532	T	C	+	1662.29	11,20,2,13,16	4,13,1,4,18	0,0,0,0,0,0	1,14,9,2,8,12	2930	3.82216e-12	0.733,0.606,0.667,0.765,0.471	0.0,0.0,0.0,0.0,0.0,0.0	0.648	rs330456575	T>C	0.116584	0	0.116584	downstream_gene_variant	rs330456575	3:112041532_downstream_gene_variant	15	33	3	17	34	1	14	9	2	8	12	62	86	0.0485197	1.3871	HeteroRef	110	AGBL5
3:112042183	3	112042183	T	G	+	1650.56	9,23,3,14,24	12,24,6,19,34	0,0,0,0,0,0	7,12,29,13,19,8	7.99	1.16131e-13	0.429,0.489,0.333,0.424,0.414	0.0,0.0,0.0,0.0,0.0,0.0	0.418	rs324582081	T>G	0.0557647	0	0.0557647	5_prime_UTR_variant	rs324582081	3:112042183_5_prime_UTR_variant	21	47	9	33	58	7	12	29	13	19	8	73	183	6.19899e-12	2.50685	HeteroRef	111	EMILIN1
3:112042183	3	112042183	T	G	+	1650.56	9,23,3,14,24	12,24,6,19,34	0,0,0,0,0,0	7,12,29,13,19,8	7.99	1.16131e-13	0.429,0.489,0.333,0.424,0.414	0.0,0.0,0.0,0.0,0.0,0.0	0.418	rs324582081	T>G	0.0557647	0	0.0557647	downstream_gene_variant	rs324582081	3:112042183_downstream_gene_variant	21	47	9	33	58	7	12	29	13	19	8	73	183	6.19899e-12	2.50685	HeteroRef	112	AGBL5
3:112042183	3	112042183	T	G	+	1650.56	9,23,3,14,24	12,24,6,19,34	0,0,0,0,0,0	7,12,29,13,19,8	7.99	1.16131e-13	0.429,0.489,0.333,0.424,0.414	0.0,0.0,0.0,0.0,0.0,0.0	0.418	rs324582081	T>G	0.0557647	0	0.0557647	upstream_gene_variant	rs324582081	3:112042183_upstream_gene_variant	21	47	9	33	58	7	12	29	13	19	8	73	183	6.19899e-12	2.50685	HeteroRef	113	EMILIN1
3:112042215	3	112042215	C	T	+	2231.58	8,27,3,17,34	12,27,6,23,40	0,0,0,0,0,0	6,15,33,14,25,13	0	0	0.4,0.5,0.333,0.425,0.459	0.0,0.0,0.0,0.0,0.0,0.0	0.424	rs336307513	C>T	0.0629627	0	0.0629627	downstream_gene_variant	rs336307513	3:112042215_downstream_gene_variant	20	54	9	40	74	6	15	33	14	25	13	89	214	6.91718e-13	2.40449	HeteroRef	114	AGBL5
3:112042215	3	112042215	C	T	+	2231.58	8,27,3,17,34	12,27,6,23,40	0,0,0,0,0,0	6,15,33,14,25,13	0	0	0.4,0.5,0.333,0.425,0.459	0.0,0.0,0.0,0.0,0.0,0.0	0.424	rs336307513	C>T	0.0629627	0	0.0629627	5_prime_UTR_variant	rs336307513	3:112042215_5_prime_UTR_variant	20	54	9	40	74	6	15	33	14	25	13	89	214	6.91718e-13	2.40449	HeteroRef	115	EMILIN1
3:112042215	3	112042215	C	T	+	2231.58	8,27,3,17,34	12,27,6,23,40	0,0,0,0,0,0	6,15,33,14,25,13	0	0	0.4,0.5,0.333,0.425,0.459	0.0,0.0,0.0,0.0,0.0,0.0	0.424	rs336307513	C>T	0.0629627	0	0.0629627	upstream_gene_variant	rs336307513	3:112042215_upstream_gene_variant	20	54	9	40	74	6	15	33	14	25	13	89	214	6.91718e-13	2.40449	HeteroRef	116	EMILIN1
3:112045769	3	112045769	C	G	+	449.74	5,4,3,7,7	5,6,0,14,20	0,0,0,0,0,0	4,21,19,48,6,12	351000	3.54141e-09	0.5,0.4,1.0,0.333,0.259	0.0,0.0,0.0,0.0,0.0,0.0	0.499	rs696290465	C>G	0.294091	0	0.294091	intron_variant	rs696290465	3:112045769_intron_variant	10	10	3	21	27	4	21	19	48	6	12	26	155	8.94e-22	5.96154	HeteroRef	117	EMILIN1
3:112045769	3	112045769	C	G	+	449.74	5,4,3,7,7	5,6,0,14,20	0,0,0,0,0,0	4,21,19,48,6,12	351000	3.54141e-09	0.5,0.4,1.0,0.333,0.259	0.0,0.0,0.0,0.0,0.0,0.0	0.499	rs696290465	C>G	0.294091	0	0.294091	downstream_gene_variant	rs696290465	3:112045769_downstream_gene_variant	10	10	3	21	27	4	21	19	48	6	12	26	155	8.94e-22	5.96154	HeteroRef	118	AGBL5
3:112045866	3	112045866	G	A	+	250.97	2,2,2,2,4	1,1,0,2,12	0,0,0,0,0,0	1,7,11,24,5,3	64700000000	3.95631e-05	0.667,0.667,1.0,0.5,0.25	0.0,0.0,0.0,0.0,0.0,0.0	0.617	rs323372096	G>A	0.273892	0	0.273892	intron_variant	rs323372096	3:112045866_intron_variant	3	3	2	4	16	1	7	11	24	5	3	12	67	6.09387e-10	5.58333	HeteroRef	119	EMILIN1
3:112045866	3	112045866	G	A	+	250.97	2,2,2,2,4	1,1,0,2,12	0,0,0,0,0,0	1,7,11,24,5,3	64700000000	3.95631e-05	0.667,0.667,1.0,0.5,0.25	0.0,0.0,0.0,0.0,0.0,0.0	0.617	rs323372096	G>A	0.273892	0	0.273892	downstream_gene_variant	rs323372096	3:112045866_downstream_gene_variant	3	3	2	4	16	1	7	11	24	5	3	12	67	6.09387e-10	5.58333	HeteroRef	120	AGBL5
3:112053845	3	112053845	G	A	+	432.99	4,5,1,5,3	7,6,1,4,6	0,0,0,0,0,0	4,11,11,8,19,8	1350000000	1.03806e-06	0.364,0.455,0.5,0.556,0.333	0.0,0.0,0.0,0.0,0.0,0.0	0.441	rs344176004	G>A	0.0928617	0	0.0928617	downstream_gene_variant	rs344176004	3:112053845_downstream_gene_variant	11	11	2	9	9	4	11	11	8	19	8	18	85	4.06453e-11	4.72222	HeteroRef	121	AGBL5
3:112053845	3	112053845	G	A	+	432.99	4,5,1,5,3	7,6,1,4,6	0,0,0,0,0,0	4,11,11,8,19,8	1350000000	1.03806e-06	0.364,0.455,0.5,0.556,0.333	0.0,0.0,0.0,0.0,0.0,0.0	0.441	rs344176004	G>A	0.0928617	0	0.0928617	intron_variant	rs344176004	3:112053845_intron_variant	11	11	2	9	9	4	11	11	8	19	8	18	85	4.06453e-11	4.72222	HeteroRef	122	AGBL5
3:112054156	3	112054156	A	G	+	428.05	4,6,1,5,4	4,9,3,4,4	0,0,0,0,0,0	1,9,17,6,15,14	215000000	1.80676e-07	0.5,0.4,0.25,0.556,0.5	0.0,0.0,0.0,0.0,0.0,0.0	0.441	rs331759496	A>G	0.120777	0	0.120777	downstream_gene_variant	rs331759496	3:112054156_downstream_gene_variant	8	15	4	9	8	1	9	17	6	15	14	20	86	1.45056e-10	4.3	HeteroRef	123	AGBL5
3:112054156	3	112054156	A	G	+	428.05	4,6,1,5,4	4,9,3,4,4	0,0,0,0,0,0	1,9,17,6,15,14	215000000	1.80676e-07	0.5,0.4,0.25,0.556,0.5	0.0,0.0,0.0,0.0,0.0,0.0	0.441	rs331759496	A>G	0.120777	0	0.120777	intron_variant	rs331759496	3:112054156_intron_variant	8	15	4	9	8	1	9	17	6	15	14	20	86	1.45056e-10	4.3	HeteroRef	124	AGBL5
3:112054638	3	112054638	C	T	+	400.96	3,4,1,4,2	5,6,3,13,4	0,0,0,0,0,0	3,10,12,18,17,13	113000000000	6.63828e-05	0.375,0.4,0.25,0.235,0.333	0.0,0.0,0.0,0.0,0.0,0.0	0.319	rs332215810	C>T	0.0736702	0	0.0736702	intron_variant	rs332215810	3:112054638_intron_variant	8	10	4	17	6	3	10	12	18	17	13	14	104	1.18e-16	7.42857	HeteroRef	125	AGBL5
3:112054638	3	112054638	C	T	+	400.96	3,4,1,4,2	5,6,3,13,4	0,0,0,0,0,0	3,10,12,18,17,13	113000000000	6.63828e-05	0.375,0.4,0.25,0.235,0.333	0.0,0.0,0.0,0.0,0.0,0.0	0.319	rs332215810	C>T	0.0736702	0	0.0736702	downstream_gene_variant	rs332215810	3:112054638_downstream_gene_variant	8	10	4	17	6	3	10	12	18	17	13	14	104	1.18e-16	7.42857	HeteroRef	126	AGBL5
3:112054653	3	112054653	C	T	+	473.97	3,3,1,6,3	7,4,3,12,4	0,0,0,0,0,0	3,8,12,17,17,12	1960000000	1.29582e-05	0.3,0.429,0.25,0.333,0.429	0.0,0.0,0.0,0.0,0.0,0.0	0.348	rs345753964	C>T	0.0794588	0	0.0794588	downstream_gene_variant	rs345753964	3:112054653_downstream_gene_variant	10	7	4	18	7	3	8	12	17	17	12	16	99	9.96e-15	6.1875	HeteroRef	127	AGBL5
3:112054653	3	112054653	C	T	+	473.97	3,3,1,6,3	7,4,3,12,4	0,0,0,0,0,0	3,8,12,17,17,12	1960000000	1.29582e-05	0.3,0.429,0.25,0.333,0.429	0.0,0.0,0.0,0.0,0.0,0.0	0.348	rs345753964	C>T	0.0794588	0	0.0794588	intron_variant	rs345753964	3:112054653_intron_variant	10	7	4	18	7	3	8	12	17	17	12	16	99	9.96e-15	6.1875	HeteroRef	128	AGBL5
3:112054657	3	112054657	G	A	+	445.97	3,4,1,6,3	7,5,3,12,5	0,0,0,0,0,0	3,8,12,17,18,16	870000000	6.02507e-06	0.3,0.444,0.25,0.333,0.375	0.0,0.0,0.0,0.0,0.0,0.0	0.341	rs693387952	G>A	0.0738058	0	0.0738058	downstream_gene_variant	rs693387952	3:112054657_downstream_gene_variant	10	9	4	18	8	3	8	12	17	18	16	17	106	1.02e-15	6.23529	HeteroRef	129	AGBL5
3:112054657	3	112054657	G	A	+	445.97	3,4,1,6,3	7,5,3,12,5	0,0,0,0,0,0	3,8,12,17,18,16	870000000	6.02507e-06	0.3,0.444,0.25,0.333,0.375	0.0,0.0,0.0,0.0,0.0,0.0	0.341	rs693387952	G>A	0.0738058	0	0.0738058	intron_variant	rs693387952	3:112054657_intron_variant	10	9	4	18	8	3	8	12	17	18	16	17	106	1.02e-15	6.23529	HeteroRef	130	AGBL5
3:112054660	3	112054660	A	G	+	447.98	3,4,1,6,3	7,5,3,13,5	0,0,0,0,0,0	3,8,12,17,18,16	11300000000	7.7182e-06	0.3,0.444,0.25,0.316,0.375	0.0,0.0,0.0,0.0,0.0,0.0	0.337	rs323521088	A>G	0.074619	0	0.074619	downstream_gene_variant	rs323521088	3:112054660_downstream_gene_variant	10	9	4	19	8	3	8	12	17	18	16	17	107	6.36e-16	6.29412	HeteroRef	131	AGBL5
3:112054660	3	112054660	A	G	+	447.98	3,4,1,6,3	7,5,3,13,5	0,0,0,0,0,0	3,8,12,17,18,16	11300000000	7.7182e-06	0.3,0.444,0.25,0.316,0.375	0.0,0.0,0.0,0.0,0.0,0.0	0.337	rs323521088	A>G	0.074619	0	0.074619	intron_variant	rs323521088	3:112054660_intron_variant	10	9	4	19	8	3	8	12	17	18	16	17	107	6.36e-16	6.29412	HeteroRef	132	AGBL5
3:112054668	3	112054668	C	G	+	397.97	3,3,1,5,3	7,5,3,13,6	0,0,0,0,0,0	3,8,12,18,19,16	7340000000	4.44998e-05	0.3,0.375,0.25,0.278,0.333	0.0,0.0,0.0,0.0,0.0,0.0	0.307	rs335458047	C>G	0.0485767	0	0.0485767	downstream_gene_variant	rs335458047	3:112054668_downstream_gene_variant	10	8	4	18	9	3	8	12	18	19	16	15	110	1.94e-17	7.33333	HeteroRef	133	AGBL5
3:112054668	3	112054668	C	G	+	397.97	3,3,1,5,3	7,5,3,13,6	0,0,0,0,0,0	3,8,12,18,19,16	7340000000	4.44998e-05	0.3,0.375,0.25,0.278,0.333	0.0,0.0,0.0,0.0,0.0,0.0	0.307	rs335458047	C>G	0.0485767	0	0.0485767	intron_variant	rs335458047	3:112054668_intron_variant	10	8	4	18	9	3	8	12	18	19	16	15	110	1.94e-17	7.33333	HeteroRef	134	AGBL5
3:112054990	3	112054990	C	T	+	6438.53	46,45,59,68,47	43,55,52,79,38	0,0,0,0,0,1	79,55,81,37,73,72	0	0	0.517,0.45,0.532,0.463,0.553	0.0,0.0,0.0,0.0,0.0,0.014	0.5	rs319711532	C>T	0.0445702	0.00571548	0.0502856	downstream_gene_variant	rs319711532	3:112054990_downstream_gene_variant	89	100	111	147	85	79	55	81	37	73	73	266	664	6.28e-39	2.49624	HeteroRef	135	AGBL5
3:112054990	3	112054990	C	T	+	6438.53	46,45,59,68,47	43,55,52,79,38	0,0,0,0,0,1	79,55,81,37,73,72	0	0	0.517,0.45,0.532,0.463,0.553	0.0,0.0,0.0,0.0,0.0,0.014	0.5	rs319711532	C>T	0.0445702	0.00571548	0.0502856	intron_variant	rs319711532	3:112054990_intron_variant	89	100	111	147	85	79	55	81	37	73	73	266	664	6.28e-39	2.49624	HeteroRef	136	AGBL5
3:112055109	3	112055109	G	A	+	5556.53	46,41,50,56,35	26,58,45,52,36	0,0,0,0,0,2	56,62,56,37,52,53	0	0	0.639,0.414,0.526,0.519,0.493	0.0,0.0,0.0,0.0,0.0,0.036	0.512	rs328001498	G>A	0.0808499	0.0146969	0.0955468	downstream_gene_variant	rs328001498	3:112055109_downstream_gene_variant	72	99	95	108	71	56	62	56	37	52	55	230	533	5.37e-28	2.31739	HeteroRef	137	AGBL5
3:112055109	3	112055109	G	A	+	5556.53	46,41,50,56,35	26,58,45,52,36	0,0,0,0,0,2	56,62,56,37,52,53	0	0	0.639,0.414,0.526,0.519,0.493	0.0,0.0,0.0,0.0,0.0,0.036	0.512	rs328001498	G>A	0.0808499	0.0146969	0.0955468	intron_variant	rs328001498	3:112055109_intron_variant	72	99	95	108	71	56	62	56	37	52	55	230	533	5.37e-28	2.31739	HeteroRef	138	AGBL5
3:112055179	3	112055179	G	A	+	4371.53	28,39,40,53,30	28,59,60,57,44	0,0,0,0,0,1	62,63,63,40,61,44	0	0	0.5,0.398,0.4,0.482,0.405	0.0,0.0,0.0,0.0,0.0,0.022	0.433	rs339064630	G>A	0.0497695	0.00898146	0.0587509	intron_variant	rs339064630	3:112055179_intron_variant	56	98	100	110	74	62	63	63	40	61	45	191	581	9.33e-45	3.04188	HeteroRef	139	AGBL5
3:112055179	3	112055179	G	A	+	4371.53	28,39,40,53,30	28,59,60,57,44	0,0,0,0,0,1	62,63,63,40,61,44	0	0	0.5,0.398,0.4,0.482,0.405	0.0,0.0,0.0,0.0,0.0,0.022	0.433	rs339064630	G>A	0.0497695	0.00898146	0.0587509	downstream_gene_variant	rs339064630	3:112055179_downstream_gene_variant	56	98	100	110	74	62	63	63	40	61	45	191	581	9.33e-45	3.04188	HeteroRef	140	AGBL5
3:112055285	3	112055285	G	C	+	2370.53	13,33,23,35,18	25,35,23,28,23	0,0,0,0,0,1	32,27,41,22,22,23	0	0	0.342,0.485,0.5,0.556,0.439	0.0,0.0,0.0,0.0,0.0,0.042	0.457	rs329852038	G>C	0.0801704	0.0171464	0.0973169	downstream_gene_variant	rs329852038	3:112055285_downstream_gene_variant	38	68	46	63	41	32	27	41	22	22	24	123	301	5.41e-18	2.44715	HeteroRef	141	AGBL5
3:112055285	3	112055285	G	C	+	2370.53	13,33,23,35,18	25,35,23,28,23	0,0,0,0,0,1	32,27,41,22,22,23	0	0	0.342,0.485,0.5,0.556,0.439	0.0,0.0,0.0,0.0,0.0,0.042	0.457	rs329852038	G>C	0.0801704	0.0171464	0.0973169	intron_variant	rs329852038	3:112055285_intron_variant	38	68	46	63	41	32	27	41	22	22	24	123	301	5.41e-18	2.44715	HeteroRef	142	AGBL5
3:112062445	3	112062445	G	A	-	1357.53	27,7,6,7,10	19,8,18,15,11	0,0,0,0,0,0	30,35,38,30,24,39	0	0	0.587,0.467,0.25,0.318,0.476	0.0,0.0,0.0,0.0,0.0,0.0	0.42	rs196951571	C>T	0.134664	0	0.134664	synonymous_variant	rs196951571	3:112062445_synonymous_variant	46	15	24	22	21	30	35	38	30	24	39	57	267	1.89e-31	4.68421	HeteroRef	143	AGBL5
3:112071362	3	112071362	C	T	-	2241.53	26,8,13,23,22	22,16,16,10,9	0,0,0,0,0,0	18,54,35,83,54,43	0	0	0.542,0.333,0.448,0.697,0.71	0.0,0.0,0.0,0.0,0.0,0.0	0.546	rs327615659	G>A	0.161776	0	0.161776	upstream_gene_variant	rs327615659	3:112071362_upstream_gene_variant	48	24	29	33	31	18	54	35	83	54	43	92	360	1.97e-36	3.91304	HeteroRef	144	AGBL5
3:112071362	3	112071362	C	T	-	2241.53	26,8,13,23,22	22,16,16,10,9	0,0,0,0,0,0	18,54,35,83,54,43	0	0	0.542,0.333,0.448,0.697,0.71	0.0,0.0,0.0,0.0,0.0,0.0	0.546	rs327615659	G>A	0.161776	0	0.161776	3_prime_UTR_variant	rs327615659	3:112071362_3_prime_UTR_variant	48	24	29	33	31	18	54	35	83	54	43	92	360	1.97e-36	3.91304	HeteroRef	145	TMEM214
3:112071859	3	112071859	G	A	-	2044.55	27,11,16,12,16	15,12,10,12,4	0,0,0,0,0,0	10,24,29,53,37,28	0	0	0.643,0.478,0.615,0.5,0.8	0.0,0.0,0.0,0.0,0.0,0.0	0.607	rs329819440	C>T	0.129131	0	0.129131	3_prime_UTR_variant	rs329819440	3:112071859_3_prime_UTR_variant	42	23	26	24	20	10	24	29	53	37	28	82	234	1.22e-17	2.85366	HeteroRef	146	TMEM214
3:112071859	3	112071859	G	A	-	2044.55	27,11,16,12,16	15,12,10,12,4	0,0,0,0,0,0	10,24,29,53,37,28	0	0	0.643,0.478,0.615,0.5,0.8	0.0,0.0,0.0,0.0,0.0,0.0	0.607	rs329819440	C>T	0.129131	0	0.129131	upstream_gene_variant	rs329819440	3:112071859_upstream_gene_variant	42	23	26	24	20	10	24	29	53	37	28	82	234	1.22e-17	2.85366	HeteroRef	147	AGBL5
3:112071860	3	112071860	G	C	-	2071.55	27,11,17,11,16	15,12,10,12,5	0,0,0,0,0,0	10,22,30,52,37,25	0	0	0.643,0.478,0.63,0.478,0.762	0.0,0.0,0.0,0.0,0.0,0.0	0.598	rs340584763	C>G	0.121187	0	0.121187	3_prime_UTR_variant	rs340584763	3:112071860_3_prime_UTR_variant	42	23	27	23	21	10	22	30	52	37	25	82	230	5.34e-17	2.80488	HeteroRef	148	TMEM214
3:112071860	3	112071860	G	C	-	2071.55	27,11,17,11,16	15,12,10,12,5	0,0,0,0,0,0	10,22,30,52,37,25	0	0	0.643,0.478,0.63,0.478,0.762	0.0,0.0,0.0,0.0,0.0,0.0	0.598	rs340584763	C>G	0.121187	0	0.121187	upstream_gene_variant	rs340584763	3:112071860_upstream_gene_variant	42	23	27	23	21	10	22	30	52	37	25	82	230	5.34e-17	2.80488	HeteroRef	149	AGBL5
3:112071861	3	112071861	G	A	-	2002.55	27,11,16,12,15	15,12,10,12,3	0,0,0,0,0,0	10,23,29,51,37,25	0	0	0.643,0.478,0.615,0.5,0.833	0.0,0.0,0.0,0.0,0.0,0.0	0.614	rs694016809	C>T	0.141682	0	0.141682	3_prime_UTR_variant	rs694016809	3:112071861_3_prime_UTR_variant	42	23	26	24	18	10	23	29	51	37	25	81	227	8.86e-17	2.80247	HeteroRef	150	TMEM214
3:112071861	3	112071861	G	A	-	2002.55	27,11,16,12,15	15,12,10,12,3	0,0,0,0,0,0	10,23,29,51,37,25	0	0	0.643,0.478,0.615,0.5,0.833	0.0,0.0,0.0,0.0,0.0,0.0	0.614	rs694016809	C>T	0.141682	0	0.141682	upstream_gene_variant	rs694016809	3:112071861_upstream_gene_variant	42	23	26	24	18	10	23	29	51	37	25	81	227	8.86e-17	2.80247	HeteroRef	151	AGBL5
3:112074494	3	112074494	C	T	-	9307.53	73,75,92,89,81	68,79,127,116,100	0,0,0,0,0,0	104,158,186,187,197,209	0	0	0.518,0.487,0.42,0.434,0.448	0.0,0.0,0.0,0.0,0.0,0.0	0.461	rs321156514	G>A	0.0403212	0	0.0403212	synonymous_variant	rs321156514	3:112074494_synonymous_variant	141	154	219	205	181	104	158	186	187	197	209	410	1531	8.13e-143	3.73415	HeteroRef	152	TMEM214
3:112074513	3	112074513	G	A	-	769.74	13,4,5,9,5	11,12,1,16,14	0,0,0,0,0,0	4,12,23,31,19,26	645	8.20024e-12	0.542,0.25,0.833,0.36,0.263	0.0,0.0,0.0,0.0,0.0,0.0	0.45	rs325394676	C>T	0.24404	0	0.24404	splice_polypyrimidine_tract_variant,intron_variant	rs325394676	3:112074513_splice_polypyrimidine_tract_variant,intron_variant	24	16	6	25	19	4	12	23	31	19	26	36	169	1.56e-20	4.69444	HeteroRef	153	TMEM214
3:112074694	3	112074694	A	G	-	805.85	11,11,3,14,2	9,12,2,15,11	0,0,0,0,0,0	11,10,30,24,27,28	0.222	3.54e-15	0.55,0.478,0.6,0.483,0.154	0.0,0.0,0.0,0.0,0.0,0.0	0.453	rs341764996	T>C	0.174602	0	0.174602	intron_variant	rs341764996	3:112074694_intron_variant	20	23	5	29	13	11	10	30	24	27	28	41	179	1.35e-20	4.36585	HeteroRef	154	TMEM214
3:112076978	3	112076978	C	T	-	10100.5	76,68,114,111,85	102,61,114,119,91	0,0,0,0,0,0	139,199,205,189,252,222	0	0	0.427,0.527,0.5,0.483,0.483	0.0,0.0,0.0,0.0,0.0,0.0	0.484	rs323849113	G>A	0.0365923	0	0.0365923	missense_variant	rs323849113	3:112076978_missense_variant	178	129	228	230	176	139	199	205	189	252	222	454	1693	1.63e-157	3.72907	HeteroRef	155	TMEM214
3:112079126	3	112079126	C	T	-	467.77	3,10,2,8,2	4,6,4,9,17	0,0,0,0,0,0	6,26,18,8,12,16	26100000	2.41688e-08	0.429,0.625,0.333,0.471,0.105	0.0,0.0,0.0,0.0,0.0,0.0	0.393	rs335326238	G>A	0.192189	0	0.192189	downstream_gene_variant	rs335326238	3:112079126_downstream_gene_variant	7	16	6	17	19	6	26	18	8	12	16	25	126	2.05e-16	5.04	HeteroRef	156	MAPRE3
3:112079126	3	112079126	C	T	-	467.77	3,10,2,8,2	4,6,4,9,17	0,0,0,0,0,0	6,26,18,8,12,16	26100000	2.41688e-08	0.429,0.625,0.333,0.471,0.105	0.0,0.0,0.0,0.0,0.0,0.0	0.393	rs335326238	G>A	0.192189	0	0.192189	intron_variant	rs335326238	3:112079126_intron_variant	7	16	6	17	19	6	26	18	8	12	16	25	126	2.05e-16	5.04	HeteroRef	157	TMEM214
3:112084617	3	112084617	G	T	-	2667.53	22,27,18,25,28	29,33,26,21,17	0,0,0,0,0,0	124,68,75,70,41,104	0	0	0.431,0.45,0.409,0.543,0.622	0.0,0.0,0.0,0.0,0.0,0.0	0.491	rs196956006	C>A	0.0892609	0	0.0892609	3_prime_UTR_variant	rs196956006	3:112084617_3_prime_UTR_variant	51	60	44	46	45	124	68	75	70	41	104	120	608	4.07e-73	5.06667	HeteroRef	158	MAPRE3
3:112084617	3	112084617	G	T	-	2667.53	22,27,18,25,28	29,33,26,21,17	0,0,0,0,0,0	124,68,75,70,41,104	0	0	0.431,0.45,0.409,0.543,0.622	0.0,0.0,0.0,0.0,0.0,0.0	0.491	rs196956006	C>A	0.0892609	0	0.0892609	upstream_gene_variant	rs196956006	3:112084617_upstream_gene_variant	51	60	44	46	45	124	68	75	70	41	104	120	608	4.07e-73	5.06667	HeteroRef	159	TMEM214
3:112087189	3	112087189	C	T	-	274.3	4,2,2,2,2	7,3,3,1,1	0,0,0,0,0,0	2,12,7,6,15,14	259000000	1.68043e-05	0.364,0.4,0.4,0.667,0.667	0.0,0.0,0.0,0.0,0.0,0.0	0.499	rs334377342	G>A	0.15352	0	0.15352	intron_variant	rs334377342	3:112087189_intron_variant	11	5	5	3	3	2	12	7	6	15	14	12	71	9.41291e-11	5.91667	HeteroRef	160	MAPRE3
3:122181777	3	122181777	C	G	+	2741.02	16,21,28,29,28	22,20,40,32,30	0,0,0,7,0,0	46,34,39,9,40,55	0	0	0.421,0.512,0.412,0.475,0.483	0.0,0.0,0.0,0.438,0.0,0.0	0.388	rs325779929	C>G	0.042665	0.178813	0.221478	missense_variant	rs325779929	3:122181777_missense_variant	38	41	68	61	58	46	34	39	16	40	55	129	367	1.18e-26	2.84496	HeteroRef	161	NBAS
3:125267399	3	125267399	G	C	+	14223	20,16,29,27,16	20,13,18,22,23	98,74,51,56,72,38	0,0,0,0,0,42	0	0	0.5,0.552,0.617,0.551,0.41	1.0,1.0,1.0,1.0,1.0,0.475	-0.386	rs330020605	G>C	0.0769968	0.21433	0.291327	synonymous_variant	rs330020605	3:125267399_synonymous_variant	40	29	47	49	39	98	74	51	56	72	80	497	138	4.71e-46	0.277666	HeteroAlt	162	E2F6
3:125267427	3	125267427	T	C	+	13744	16,18,31,28,20	19,14,18,16,23	88,79,45,61,78,43	0,0,0,0,0,37	0	0	0.457,0.563,0.633,0.636,0.465	1.0,1.0,1.0,1.0,1.0,0.537	-0.372	rs340026999	T>C	0.0870701	0.189019	0.276089	synonymous_variant	rs340026999	3:125267427_synonymous_variant	35	32	49	44	43	88	79	45	61	78	80	507	127	1.84e-51	0.250493	HeteroAlt	163	E2F6
3:125268711	3	125268711	A	G	+	12333	22,17,14,14,17	14,15,20,16,19	103,52,61,52,71,35	0,0,0,0,0,28	0	0	0.611,0.531,0.412,0.467,0.472	1.0,1.0,1.0,1.0,1.0,0.556	-0.427	rs321893973	A>G	0.0756459	0.181262	0.256908	3_prime_UTR_variant	rs321893973	3:125268711_3_prime_UTR_variant	36	32	34	30	36	103	52	61	52	71	63	458	112	1.35e-47	0.244541	HeteroAlt	164	E2F6
3:125269117	3	125269117	G	A	+	13310	17,22,26,19,27	18,14,21,22,26	83,64,42,62,67,43	0,0,0,0,0,39	0	0	0.486,0.611,0.553,0.463,0.509	1.0,1.0,1.0,1.0,1.0,0.524	-0.396	rs333133716	G>A	0.058735	0.194326	0.253061	3_prime_UTR_variant	rs333133716	3:125269117_3_prime_UTR_variant	35	36	47	41	53	83	64	42	62	67	82	472	140	4.6e-41	0.29661	HeteroAlt	165	E2F6
3:125269941	3	125269941	C	T	+	24593	26,62,39,39,48	36,34,39,29,53	187,129,86,110,129,66	0,0,0,0,0,64	0	0	0.419,0.646,0.5,0.574,0.475	1.0,1.0,1.0,1.0,1.0,0.508	-0.395	rs320857201	C>T	0.0885703	0.200858	0.289428	3_prime_UTR_variant	rs320857201	3:125269941_3_prime_UTR_variant	62	96	78	68	101	187	129	86	110	129	130	921	255	5.13e-84	0.276873	HeteroAlt	166	E2F6
3:125270084	3	125270084	G	C	+	19806	35,39,39,37,29	33,33,24,33,39	143,100,66,83,100,56	0,0,0,0,0,65	0	0	0.515,0.542,0.619,0.529,0.426	1.0,1.0,1.0,1.0,1.0,0.463	-0.384	rs319787493	G>C	0.0689833	0.219229	0.288213	3_prime_UTR_variant	rs319787493	3:125270084_3_prime_UTR_variant	68	72	63	70	68	143	100	66	83	100	121	727	227	6.12e-59	0.312242	HeteroAlt	167	E2F6
3:125270563	3	125270563	A	T	+	15160	21,26,24,19,14	18,27,20,17,35	100,84,60,94,69,45	0,0,0,0,0,39	0	0	0.538,0.491,0.545,0.528,0.286	1.0,1.0,1.0,1.0,1.0,0.536	-0.445	rs319970722	A>T	0.109111	0.189427	0.298539	3_prime_UTR_variant	rs319970722	3:125270563_3_prime_UTR_variant	39	53	44	36	49	100	84	60	94	69	84	556	156	8.45e-51	0.280576	HeteroAlt	168	E2F6
3:125270735	3	125270735	G	C	+	20725	29,27,35,26,50	20,34,30,35,25	124,72,99,109,107,78	0,0,0,0,0,67	0	0	0.592,0.443,0.538,0.426,0.667	1.0,1.0,1.0,1.0,1.0,0.538	-0.39	rs340383704	G>C	0.101256	0.188611	0.289866	3_prime_UTR_variant	rs340383704	3:125270735_3_prime_UTR_variant	49	61	65	61	75	124	72	99	109	107	145	756	211	9.07e-69	0.279101	HeteroAlt	169	E2F6
3:125270801	3	125270801	C	G	+	18323	25,30,32,28,42	18,33,22,36,32	128,83,80,97,95,67	0,0,0,0,0,54	0	0	0.581,0.476,0.593,0.438,0.568	1.0,1.0,1.0,1.0,1.0,0.554	-0.395	rs320100991	C>G	0.0696182	0.182079	0.251697	3_prime_UTR_variant	rs320100991	3:125270801_3_prime_UTR_variant	43	63	54	64	74	128	83	80	97	95	121	707	195	3.63e-65	0.275813	HeteroAlt	170	E2F6
3:127468323	3	127468323	C	T	+	34002.8	118,41,22,44,63	0,47,34,40,0	154,162,141,97,218,133	0,0,0,0,0,0	0	0	1.0,0.466,0.393,0.524,1.0	1.0,1.0,1.0,1.0,1.0,1.0	-0.323	rs339944639	C>T	0.298849	0	0.298849	missense_variant	rs339944639	3:127468323_missense_variant	118	88	56	84	63	154	162	141	97	218	133	1193	121	3.31e-192	0.101425	HeteroAlt	171	KIDINS220
3:127501557	3	127501557	C	T	-	11342.1	52,81,19,29,47	0,66,15,24,55	10,71,59,72,49,65	0,0,0,0,1,0	0	0	1.0,0.551,0.559,0.547,0.461	1.0,1.0,1.0,1.0,0.98,1.0	-0.373	rs334610018	G>A	0.214142	0.00816497	0.222307	upstream_gene_variant	rs334610018	3:127501557_upstream_gene_variant	52	147	34	53	102	10	71	59	72	50	65	554	161	6.7e-49	0.290614	HeteroAlt	172	ENSSSCG00000048192
3:127501557	3	127501557	C	T	-	11342.1	52,81,19,29,47	0,66,15,24,55	10,71,59,72,49,65	0,0,0,0,1,0	0	0	1.0,0.551,0.559,0.547,0.461	1.0,1.0,1.0,1.0,0.98,1.0	-0.373	rs334610018	G>A	0.214142	0.00816497	0.222307	intron_variant	rs334610018	3:127501557_intron_variant	52	147	34	53	102	10	71	59	72	50	65	554	161	6.7e-49	0.290614	HeteroAlt	173	ID2
3:127502214	3	127502214	A	G	-	8730.24	39,58,11,20,34	1,48,21,20,56	4,45,43,31,24,39	0,0,0,0,0,0	0	0	0.975,0.547,0.344,0.5,0.378	1.0,1.0,1.0,1.0,1.0,1.0	-0.451	rs345274019	T>C	0.25256	0	0.25256	intron_variant	rs345274019	3:127502214_intron_variant	40	106	32	40	90	4	45	43	31	24	39	348	146	1e-19	0.41954	HeteroAlt	174	ID2
3:127502214	3	127502214	A	G	-	8730.24	39,58,11,20,34	1,48,21,20,56	4,45,43,31,24,39	0,0,0,0,0,0	0	0	0.975,0.547,0.344,0.5,0.378	1.0,1.0,1.0,1.0,1.0,1.0	-0.451	rs345274019	T>C	0.25256	0	0.25256	upstream_gene_variant	rs345274019	3:127502214_upstream_gene_variant	40	106	32	40	90	4	45	43	31	24	39	348	146	1e-19	0.41954	HeteroAlt	175	ENSSSCG00000048192
4:2514207	4	2514207	A	G	+	5279.1	9,5,8,21,12	9,8,17,0,20	8,47,24,13,40,30	0,0,0,0,0,0	0	0	0.5,0.385,0.32,1.0,0.375	1.0,1.0,1.0,1.0,1.0,1.0	-0.484	rs320630159	A>G	0.278375	0	0.278375	synonymous_variant	rs320630159	4:2514207_synonymous_variant	18	13	25	21	32	8	47	24	13	40	30	217	54	4.1e-23	0.248848	HeteroAlt	1	SLC45A4
4:2515404	4	2515404	G	A	+	11070.1	17,11,11,43,27	23,21,32,0,21	15,84,62,50,66,24	0,0,0,0,0,0	0	0	0.425,0.344,0.256,1.0,0.563	1.0,1.0,1.0,1.0,1.0,1.0	-0.483	rs319898695	G>A	0.292368	0	0.292368	synonymous_variant	rs319898695	4:2515404_synonymous_variant	40	32	43	43	48	15	84	62	50	66	24	410	97	6.26e-44	0.236585	HeteroAlt	2	SLC45A4
4:2539828	4	2539828	T	C	-	6058.16	16,3,3,17,2	11,4,8,0,4	6,41,23,29,36,26	0,0,0,0,0,0	540	6.90363e-12	0.593,0.429,0.273,1.0,0.333	1.0,1.0,1.0,1.0,1.0,1.0	-0.475	rs337809110	A>G	0.291475	0	0.291475	intron_variant	rs337809110	4:2539828_intron_variant	27	7	11	17	6	6	41	23	29	36	26	202	27	6.25e-31	0.133663	HeteroAlt	3	DENND3
4:2543561	4	2543561	T	C	-	3738.66	8,2,4,11,3	5,2,2,0,3	3,24,12,21,37,17	0,0,0,0,0,0	8110000000	4.88615e-05	0.615,0.5,0.667,1.0,0.5	1.0,1.0,1.0,1.0,1.0,1.0	-0.344	rs326730281	A>G	0.205432	0	0.205432	intron_variant	rs326730281	4:2543561_intron_variant	13	4	6	11	6	3	24	12	21	37	17	142	12	1.12e-25	0.084507	HeteroAlt	4	DENND3
4:3019812	4	3019812	A	G	+	8396.84	14,21,7,24,6	13,0,8,0,8	27,31,34,65,60,23	0,0,0,0,0,0	135000	1.55057e-10	0.519,1.0,0.467,1.0,0.429	1.0,1.0,1.0,1.0,1.0,1.0	-0.317	rs334168528	A>G	0.291138	0	0.291138	non_coding_transcript_exon_variant	rs334168528	4:3019812_non_coding_transcript_exon_variant	27	21	15	24	14	27	31	34	65	60	23	312	29	5.18e-53	0.0929487	HeteroAlt	5	ENSSSCG00000051090
4:3019812	4	3019812	A	G	+	8396.84	14,21,7,24,6	13,0,8,0,8	27,31,34,65,60,23	0,0,0,0,0,0	135000	1.55057e-10	0.519,1.0,0.467,1.0,0.429	1.0,1.0,1.0,1.0,1.0,1.0	-0.317	rs334168528	A>G	0.291138	0	0.291138	downstream_gene_variant	rs334168528	4:3019812_downstream_gene_variant	27	21	15	24	14	27	31	34	65	60	23	312	29	5.18e-53	0.0929487	HeteroAlt	6	CHRAC1
4:3026244	4	3026244	A	C	-	54034.8	100,171,112,140,140	109,0,139,0,145	130,233,220,297,188,264	0,0,0,0,0,0	0	0	0.478,1.0,0.446,1.0,0.491	1.0,1.0,1.0,1.0,1.0,1.0	-0.317	rs196957571	T>G	0.289843	0	0.289843	upstream_gene_variant	rs196957571	4:3026244_upstream_gene_variant	209	171	251	140	285	130	233	220	297	188	264	1995	393	1.04e-235	0.196992	HeteroAlt	7	ENSSSCG00000049098
4:3026244	4	3026244	A	C	-	54034.8	100,171,112,140,140	109,0,139,0,145	130,233,220,297,188,264	0,0,0,0,0,0	0	0	0.478,1.0,0.446,1.0,0.491	1.0,1.0,1.0,1.0,1.0,1.0	-0.317	rs196957571	T>G	0.289843	0	0.289843	downstream_gene_variant	rs196957571	4:3026244_downstream_gene_variant	209	171	251	140	285	130	233	220	297	188	264	1995	393	1.04e-235	0.196992	HeteroAlt	8	ENSSSCG00000041166
4:3026244	4	3026244	A	C	-	54034.8	100,171,112,140,140	109,0,139,0,145	130,233,220,297,188,264	0,0,0,0,0,0	0	0	0.478,1.0,0.446,1.0,0.491	1.0,1.0,1.0,1.0,1.0,1.0	-0.317	rs196957571	T>G	0.289843	0	0.289843	3_prime_UTR_variant	rs196957571	4:3026244_3_prime_UTR_variant	209	171	251	140	285	130	233	220	297	188	264	1995	393	1.04e-235	0.196992	HeteroAlt	9	CHRAC1
4:3026402	4	3026402	A	G	-	57657.8	132,228,172,215,176	158,1,158,0,184	182,342,328,372,285,431	0,0,0,0,0,0	0	0	0.455,0.996,0.521,1.0,0.489	1.0,1.0,1.0,1.0,1.0,1.0	-0.308	rs329724639	T>C	0.280133	0	0.280133	upstream_gene_variant	rs329724639	4:3026402_upstream_gene_variant	290	229	330	215	360	182	342	328	372	285	431	2863	501	0	0.174991	HeteroAlt	10	ENSSSCG00000049098
4:3026402	4	3026402	A	G	-	57657.8	132,228,172,215,176	158,1,158,0,184	182,342,328,372,285,431	0,0,0,0,0,0	0	0	0.455,0.996,0.521,1.0,0.489	1.0,1.0,1.0,1.0,1.0,1.0	-0.308	rs329724639	T>C	0.280133	0	0.280133	downstream_gene_variant	rs329724639	4:3026402_downstream_gene_variant	290	229	330	215	360	182	342	328	372	285	431	2863	501	0	0.174991	HeteroAlt	11	ENSSSCG00000041166
4:3026402	4	3026402	A	G	-	57657.8	132,228,172,215,176	158,1,158,0,184	182,342,328,372,285,431	0,0,0,0,0,0	0	0	0.455,0.996,0.521,1.0,0.489	1.0,1.0,1.0,1.0,1.0,1.0	-0.308	rs329724639	T>C	0.280133	0	0.280133	3_prime_UTR_variant	rs329724639	4:3026402_3_prime_UTR_variant	290	229	330	215	360	182	342	328	372	285	431	2863	501	0	0.174991	HeteroAlt	12	CHRAC1
4:3026402	4	3026402	A	G	-	57657.8	132,228,172,215,176	158,1,158,0,184	182,342,328,372,285,431	0,0,0,0,0,0	0	0	0.455,0.996,0.521,1.0,0.489	1.0,1.0,1.0,1.0,1.0,1.0	-0.308	rs329724639	T>C	0.280133	0	0.280133	intron_variant	rs329724639	4:3026402_intron_variant	290	229	330	215	360	182	342	328	372	285	431	2863	501	0	0.174991	HeteroAlt	13	CHRAC1
4:15985948	4	15985948	A	G	-	19996.4	113,52,182,123,90	0,0,0,0,0	83,44,0,19,44,53	82,62,81,17,44,50	0	0	1.0,1.0,1.0,1.0,1.0	0.503,0.415,0.0,0.528,0.5,0.515	0.59	rs55618588	T>C	0	0.204853	0.204853	synonymous_variant	rs55618588	4:15985948_synonymous_variant	113	52	182	123	90	165	106	81	36	88	103	803	336	1.52e-43	0.418431	HeteroAlt	14	WDYHV1
4:15986741	4	15986741	T	C	-	883.35	5,4,3,12,4	0,0,0,0,0	2,4,0,0,2,2	5,7,12,3,3,4	54400	5.91395e-10	1.0,1.0,1.0,1.0,1.0	0.286,0.364,0.0,0.0,0.4,0.333	0.77	rs338952868	A>G	0	0.182428	0.182428	intron_variant	rs338952868	4:15986741_intron_variant	5	4	3	12	4	7	11	12	3	5	6	38	34	0.637352	0.894737	50:50:00	15	WDYHV1
4:18724080	4	18724080	C	T	-	50543.5	153,857,741,1171,614	0,0,0,0,0	264,286,195,25,70,93	231,1,239,37,76,110	0	0	1.0,1.0,1.0,1.0,1.0	0.533,0.997,0.449,0.403,0.479,0.458	0.447	rs322929304	G>A	0	0.221519	0.221519	synonymous_variant	rs322929304	4:18724080_synonymous_variant	153	857	741	1171	614	495	287	434	62	146	203	4469	694	0	0.155292	HeteroAlt	16	COL14A1
4:18859908	4	18859908	A	C	-	25316.5	50,185,141,256,146	0,0,0,0,0	68,104,75,8,21,13	80,0,101,11,27,17	0	0	1.0,1.0,1.0,1.0,1.0	0.459,1.0,0.426,0.421,0.438,0.433	0.47	rs342160577	T>G	0	0.230872	0.230872	synonymous_variant	rs342160577	4:18859908_synonymous_variant	50	185	141	256	146	148	104	176	19	48	30	1067	236	2.86e-117	0.221181	HeteroAlt	17	COL14A1
4:34433455	4	34433455	T	C	+	5966.84	1,1,67,100,104	117,144,73,87,105	0,0,2,0,0,0	52,192,156,236,194,137	0	0	0.008,0.007,0.479,0.535,0.498	0.0,0.0,0.013,0.0,0.0,0.0	0.303	rs334868721	T>C	0.272689	0.00530723	0.277996	missense_variant	rs334868721	4:34433455_missense_variant	118	145	140	187	209	52	192	158	236	194	137	275	1493	1.71e-184	5.42909	HeteroRef	18	KLF10
4:61960402	4	61960402	A	T	-	1149.46	7,4,4,7,21	8,9,2,4,0	0,0,0,0,0,0	3,22,17,24,18,15	0	0	0.467,0.308,0.667,0.636,1.0	0.0,0.0,0.0,0.0,0.0,0.0	0.615	rs321208324	T>A	0.258612	0	0.258612	intron_variant	rs321208324	4:61960402_intron_variant	15	13	6	11	21	3	22	17	24	18	15	43	122	7.74138e-10	2.83721	HeteroRef	19	TMEM70
4:65596535	4	65596535	T	C	-	9194.53	39,46,64,65,29	0,0,0,0,0	6,6,23,39,12,34	12,14,0,37,23,26	0	0	1.0,1.0,1.0,1.0,1.0	0.333,0.3,1.0,0.513,0.343,0.567	0.491	rs321044957	A>G	0	0.263315	0.263315	3_prime_UTR_variant	rs321044957	4:65596535_3_prime_UTR_variant	39	46	64	65	29	18	20	23	76	35	60	363	112	1.09e-30	0.30854	HeteroAlt	20	SULF1
4:65614096	4	65614096	C	T	-	4348.02	22,29,37,50,25	22,28,45,64,33	0,0,0,0,0,22	20,37,34,82,61,23	0	0	0.5,0.509,0.451,0.439,0.431	0.0,0.0,0.0,0.0,0.0,0.489	0.384	rs340258427	G>A	0.036	0.199633	0.235633	synonymous_variant	rs340258427	4:65614096_synonymous_variant	44	57	82	114	58	20	37	34	82	61	45	185	449	1.01e-25	2.42703	HeteroRef	21	SULF1
4:66860625	4	66860625	G	A	-	2240.98	16,5,5,15,4	0,0,0,0,0	4,8,6,7,11,7	1,7,7,16,13,15	3630	4.35487e-11	1.0,1.0,1.0,1.0,1.0	0.8,0.533,0.462,0.304,0.458,0.318	0.521	rs329470405	C>T	0	0.180684	0.180684	synonymous_variant	rs329470405	4:66860625_synonymous_variant	16	5	5	15	4	5	15	13	23	24	22	88	59	0.0167623	0.670455	50:50:00	22	PREX2
4:66860625	4	66860625	G	A	-	2240.98	16,5,5,15,4	0,0,0,0,0	4,8,6,7,11,7	1,7,7,16,13,15	3630	4.35487e-11	1.0,1.0,1.0,1.0,1.0	0.8,0.533,0.462,0.304,0.458,0.318	0.521	rs329470405	C>T	0	0.180684	0.180684	intron_variant	rs329470405	4:66860625_intron_variant	16	5	5	15	4	5	15	13	23	24	22	88	59	0.0167623	0.670455	50:50:00	23	PREX2
4:74410096	4	74410096	A	G	-	336.23	8,1,4,2,4	7,16,11,5,6	0,0,0,0,0,0	6,22,9,32,9,24	399000000	2.88464e-06	0.533,0.059,0.267,0.286,0.4	0.0,0.0,0.0,0.0,0.0,0.0	0.309	rs80847350	T>C	0.175535	0	0.175535	3_prime_UTR_variant	rs80847350	4:74410096_3_prime_UTR_variant	15	17	15	7	10	6	22	9	32	9	24	19	147	2.94e-23	7.73684	HeteroRef	24	UBXN2B
4:83583668	4	83583668	G	C	+	26638.2	185,30,76,47,26	0,43,79,44,45	9,120,108,73,96,140	1,0,0,0,0,0	0	0	1.0,0.411,0.49,0.516,0.366	0.9,1.0,1.0,1.0,1.0,1.0	-0.427	rs321281248	G>C	0.255056	0.0408248	0.295881	downstream_gene_variant	rs321281248	4:83583668_downstream_gene_variant	185	73	155	91	71	10	120	108	73	96	140	910	212	1.95e-96	0.232967	HeteroAlt	25	CD247
4:83583668	4	83583668	G	C	+	26638.2	185,30,76,47,26	0,43,79,44,45	9,120,108,73,96,140	1,0,0,0,0,0	0	0	1.0,0.411,0.49,0.516,0.366	0.9,1.0,1.0,1.0,1.0,1.0	-0.427	rs321281248	G>C	0.255056	0.0408248	0.295881	3_prime_UTR_variant	rs321281248	4:83583668_3_prime_UTR_variant	185	73	155	91	71	10	120	108	73	96	140	910	212	1.95e-96	0.232967	HeteroAlt	26	CD247
4:83584349	4	83584349	T	C	+	16333.1	143,24,57,27,21	0,21,61,37,14	14,78,84,41,89,107	0,0,0,0,0,0	0	0	1.0,0.533,0.483,0.422,0.6	1.0,1.0,1.0,1.0,1.0,1.0	-0.392	rs344948185	T>C	0.228896	0	0.228896	3_prime_UTR_variant	rs344948185	4:83584349_3_prime_UTR_variant	143	45	118	64	35	14	78	84	41	89	107	685	133	5.35e-83	0.194161	HeteroAlt	27	CD247
4:83584349	4	83584349	T	C	+	16333.1	143,24,57,27,21	0,21,61,37,14	14,78,84,41,89,107	0,0,0,0,0,0	0	0	1.0,0.533,0.483,0.422,0.6	1.0,1.0,1.0,1.0,1.0,1.0	-0.392	rs344948185	T>C	0.228896	0	0.228896	downstream_gene_variant	rs344948185	4:83584349_downstream_gene_variant	143	45	118	64	35	14	78	84	41	89	107	685	133	5.35e-83	0.194161	HeteroAlt	28	CD247
4:83584430	4	83584430	C	T	+	4393.66	36,2,10,6,4	0,2,11,6,4	2,21,19,10,11,32	0,0,0,0,0,0	3430000000	2.50265e-06	1.0,0.5,0.476,0.5,0.5	1.0,1.0,1.0,1.0,1.0,1.0	-0.405	rs324333215	C>T	0.226529	0	0.226529	downstream_gene_variant	rs324333215	4:83584430_downstream_gene_variant	36	4	21	12	8	2	21	19	10	11	32	153	23	1.14e-22	0.150327	HeteroAlt	29	CD247
4:83584430	4	83584430	C	T	+	4393.66	36,2,10,6,4	0,2,11,6,4	2,21,19,10,11,32	0,0,0,0,0,0	3430000000	2.50265e-06	1.0,0.5,0.476,0.5,0.5	1.0,1.0,1.0,1.0,1.0,1.0	-0.405	rs324333215	C>T	0.226529	0	0.226529	3_prime_UTR_variant	rs324333215	4:83584430_3_prime_UTR_variant	36	4	21	12	8	2	21	19	10	11	32	153	23	1.14e-22	0.150327	HeteroAlt	30	CD247
4:94112992	4	94112992	C	A	+	3962.85	20,11,3,4,4	0,9,2,2,5	7,21,21,8,23,21	1,0,0,0,0,0	4080000000	2.56824e-05	1.0,0.55,0.6,0.667,0.444	0.875,1.0,1.0,1.0,1.0,1.0	-0.327	rs342348667	C>A	0.210773	0.051031	0.261804	intron_variant	rs342348667	4:94112992_intron_variant	20	20	5	6	9	8	21	21	8	23	21	143	19	1.99e-22	0.132867	HeteroAlt	31	KHDC4
4:100441352	4	100441352	A	G	-	1349.09	3,10,12,18,20	51,18,30,16,19	0,0,0,0,0,0	20,56,48,51,61,63	0	0	0.056,0.357,0.286,0.529,0.513	0.0,0.0,0.0,0.0,0.0,0.0	0.348	rs322467110	T>C	0.193116	0	0.193116	upstream_gene_variant	rs322467110	4:100441352_upstream_gene_variant	54	28	42	34	39	20	56	48	51	61	63	63	433	5.57e-62	6.87302	HeteroRef	32	CHD1L
4:100441693	4	100441693	T	C	-	12522.7	39,13,61,41,29	34,11,23,42,39	21,54,72,39,54,48	0,15,0,0,9,19	50	7.35429e-14	0.534,0.542,0.726,0.494,0.426	1.0,0.783,1.0,1.0,0.857,0.716	-0.348	rs321232078	A>G	0.111413	0.125755	0.237168	intergenic_variant	rs321232078	4:100441693_intergenic_variant	73	24	84	83	68	21	69	72	39	63	67	471	192	2.34e-27	0.407643	HeteroAlt	33	-
4:100442192	4	100442192	T	A	-	9295.09	25,8,28,13,14	16,4,1,17,14	24,44,63,30,25,59	0,0,0,0,0,0	0	0	0.61,0.667,0.966,0.433,0.5	1.0,1.0,1.0,1.0,1.0,1.0	-0.365	rs332158623	A>T	0.2063	0	0.2063	downstream_gene_variant	rs332158623	4:100442192_downstream_gene_variant	41	12	29	30	28	24	44	63	30	25	59	333	52	1.62e-46	0.156156	HeteroAlt	34	ENSSSCG00000006704
4:100442196	4	100442196	A	G	-	9458.09	26,9,31,12,14	18,4,1,17,14	24,41,60,33,30,57	0,0,0,0,0,0	0	0	0.591,0.692,0.969,0.414,0.5	1.0,1.0,1.0,1.0,1.0,1.0	-0.367	rs338886980	T>C	0.214354	0	0.214354	downstream_gene_variant	rs338886980	4:100442196_downstream_gene_variant	44	13	32	29	28	24	41	60	33	30	57	337	54	1.84e-46	0.160237	HeteroAlt	35	ENSSSCG00000006704
4:100442262	4	100442262	G	A	-	7977.39	29,6,15,11,6	14,10,8,17,12	17,44,56,33,36,41	2,2,0,0,8,9	1480	1.9759e-12	0.674,0.375,0.652,0.393,0.333	0.895,0.957,1.0,1.0,0.818,0.82	-0.429	rs319201960	C>T	0.163766	0.0837234	0.247489	downstream_gene_variant	rs319201960	4:100442262_downstream_gene_variant	43	16	23	28	18	19	46	56	33	44	50	294	82	8.01e-28	0.278912	HeteroAlt	36	ENSSSCG00000006704
4:100444945	4	100444945	C	T	+	1969.03	14,5,1,4,2	8,2,3,13,11	2,10,16,2,12,9	0,0,0,0,0,0	6210	7.3162e-11	0.636,0.714,0.25,0.235,0.154	1.0,1.0,1.0,1.0,1.0,1.0	-0.602	rs705836842	C>T	0.257152	0	0.257152	downstream_gene_variant	rs705836842	4:100444945_downstream_gene_variant	22	7	4	17	13	2	10	16	2	12	9	77	37	0.000179431	0.480519	HeteroAlt	37	ENSSSCG00000006704
4:118715025	4	118715025	G	T	-	603.67	0,0,0,0,0	14,46,9,9,64	1,10,11,2,3,1	3,12,12,2,2,0	112	1.61469e-13	0.0,0.0,0.0,0.0,0.0	0.25,0.455,0.478,0.5,0.6,1.0	-0.547	rs333450565	C>A	0	0.249664	0.249664	3_prime_UTR_variant	rs333450565	4:118715025_3_prime_UTR_variant	14	46	9	9	64	4	22	23	4	5	1	28	173	1.49e-24	6.17857	HeteroRef	38	PLPPR4
4:118715025	4	118715025	G	T	-	603.67	0,0,0,0,0	14,46,9,9,64	1,10,11,2,3,1	3,12,12,2,2,0	112	1.61469e-13	0.0,0.0,0.0,0.0,0.0	0.25,0.455,0.478,0.5,0.6,1.0	-0.547	rs333450565	C>A	0	0.249664	0.249664	downstream_gene_variant	rs333450565	4:118715025_downstream_gene_variant	14	46	9	9	64	4	22	23	4	5	1	28	173	1.49e-24	6.17857	HeteroRef	39	FRRS1
5:3840266	5	3840266	G	A	-	8742.84	1,8,712,1189,691	780,1063,774,997,615	0,0,0,0,0,3	861,849,1070,521,710,1019	0	0	0.001,0.007,0.479,0.544,0.529	0.0,0.0,0.0,0.0,0.0,0.003	0.312	rs81383508	C>T	0.2822	0.00122474	0.283425	synonymous_variant	rs81383508	5:3840266_synonymous_variant	781	1071	1486	2186	1306	861	849	1070	521	710	1022	2604	9259	0	3.55568	HeteroRef	1	FBLN1
5:4909697	5	4909697	T	G	-	10706.8	0,0,1,0,0	36,45,42,46,25	35,46,30,108,76,111	32,38,42,0,0,0	0	0	0.0,0.0,0.023,0.0,0.0	0.522,0.548,0.417,1.0,1.0,1.0	-0.743	rs81252621	A>C	0.0102859	0.279696	0.289982	synonymous_variant	rs81252621	5:4909697_synonymous_variant	36	45	43	46	25	67	84	72	108	76	111	407	306	0.000155274	0.751843	50:50:00	2	PARVB
5:4909697	5	4909697	T	G	-	10706.8	0,0,1,0,0	36,45,42,46,25	35,46,30,108,76,111	32,38,42,0,0,0	0	0	0.0,0.0,0.023,0.0,0.0	0.522,0.548,0.417,1.0,1.0,1.0	-0.743	rs81252621	A>C	0.0102859	0.279696	0.289982	downstream_gene_variant	rs81252621	5:4909697_downstream_gene_variant	36	45	43	46	25	67	84	72	108	76	111	407	306	0.000155274	0.751843	50:50:00	3	ENSSSCG00000051710
5:5717908	5	5717908	A	G	+	41561.1	159,57,186,126,83	0,64,149,109,95	152,164,187,163,146,253	0,0,0,0,0,0	0	0	1.0,0.471,0.555,0.536,0.466	1.0,1.0,1.0,1.0,1.0,1.0	-0.394	rs321244162	A>G	0.22392	0	0.22392	3_prime_UTR_variant	rs321244162	5:5717908_3_prime_UTR_variant	159	121	335	235	178	152	164	187	163	146	253	1676	417	1.02e-166	0.248807	HeteroAlt	4	TTLL12
5:5717965	5	5717965	C	T	+	31509.1	110,45,141,79,74	1,67,147,82,75	106,107,126,100,101,166	0,0,0,0,0,0	0	0	0.991,0.402,0.49,0.491,0.497	1.0,1.0,1.0,1.0,1.0,1.0	-0.426	rs327077591	C>T	0.236298	0	0.236298	3_prime_UTR_variant	rs327077591	5:5717965_3_prime_UTR_variant	111	112	288	161	149	106	107	126	100	101	166	1155	372	2.6e-89	0.322078	HeteroAlt	5	TTLL12
5:5717971	5	5717971	T	G	+	30401.1	103,48,140,78,80	0,68,147,83,75	105,110,121,100,101,163	0,0,0,0,0,0	0	0	1.0,0.414,0.488,0.484,0.516	1.0,1.0,1.0,1.0,1.0,1.0	-0.42	rs336726119	T>G	0.237556	0	0.237556	3_prime_UTR_variant	rs336726119	5:5717971_3_prime_UTR_variant	103	116	287	161	155	105	110	121	100	101	163	1149	373	4.88e-88	0.32463	HeteroAlt	6	TTLL12
5:5718782	5	5718782	A	G	+	40852.1	178,49,142,86,91	0,64,99,80,63	145,151,144,164,147,245	0,0,0,0,0,0	0	0	1.0,0.434,0.589,0.518,0.591	1.0,1.0,1.0,1.0,1.0,1.0	-0.374	rs326002365	A>G	0.218516	0	0.218516	3_prime_UTR_variant	rs326002365	5:5718782_3_prime_UTR_variant	178	113	241	166	154	145	151	144	164	147	245	1542	306	8.56e-182	0.198444	HeteroAlt	7	TTLL12
5:5718782	5	5718782	A	G	+	40852.1	178,49,142,86,91	0,64,99,80,63	145,151,144,164,147,245	0,0,0,0,0,0	0	0	1.0,0.434,0.589,0.518,0.591	1.0,1.0,1.0,1.0,1.0,1.0	-0.374	rs326002365	A>G	0.218516	0	0.218516	downstream_gene_variant	rs326002365	5:5718782_downstream_gene_variant	178	113	241	166	154	145	151	144	164	147	245	1542	306	8.56e-182	0.198444	HeteroAlt	8	TSPO
5:5718787	5	5718787	A	C	+	41543.1	182,50,140,86,91	0,66,101,77,67	150,152,140,160,145,241	0,0,0,0,0,0	0	0	1.0,0.431,0.581,0.528,0.576	1.0,1.0,1.0,1.0,1.0,1.0	-0.377	rs332248593	A>C	0.219084	0	0.219084	3_prime_UTR_variant	rs332248593	5:5718787_3_prime_UTR_variant	182	116	241	163	158	150	152	140	160	145	241	1537	311	6.74e-179	0.202342	HeteroAlt	9	TTLL12
5:5718787	5	5718787	A	C	+	41543.1	182,50,140,86,91	0,66,101,77,67	150,152,140,160,145,241	0,0,0,0,0,0	0	0	1.0,0.431,0.581,0.528,0.576	1.0,1.0,1.0,1.0,1.0,1.0	-0.377	rs332248593	A>C	0.219084	0	0.219084	downstream_gene_variant	rs332248593	5:5718787_downstream_gene_variant	182	116	241	163	158	150	152	140	160	145	241	1537	311	6.74e-179	0.202342	HeteroAlt	10	TSPO
5:5718937	5	5718937	A	G	+	12381.1	53,13,42,30,27	0,20,24,17,21	40,37,37,48,43,73	0,0,0,0,0,0	0	0	1.0,0.394,0.636,0.638,0.563	1.0,1.0,1.0,1.0,1.0,1.0	-0.354	rs318686216	A>G	0.221288	0	0.221288	downstream_gene_variant	rs318686216	5:5718937_downstream_gene_variant	53	33	66	47	48	40	37	37	48	43	73	443	82	6.31e-56	0.185102	HeteroAlt	11	TSPO
5:5718937	5	5718937	A	G	+	12381.1	53,13,42,30,27	0,20,24,17,21	40,37,37,48,43,73	0,0,0,0,0,0	0	0	1.0,0.394,0.636,0.638,0.563	1.0,1.0,1.0,1.0,1.0,1.0	-0.354	rs318686216	A>G	0.221288	0	0.221288	3_prime_UTR_variant	rs318686216	5:5718937_3_prime_UTR_variant	53	33	66	47	48	40	37	37	48	43	73	443	82	6.31e-56	0.185102	HeteroAlt	12	TTLL12
5:5725076	5	5725076	A	G	-	2556.69	8,6,2,6,5	0,6,2,4,3	2,7,20,12,11,11	0,0,0,0,0,0	37300000000	2.36256e-05	1.0,0.5,0.5,0.6,0.625	1.0,1.0,1.0,1.0,1.0,1.0	-0.355	rs341629630	T>C	0.206458	0	0.206458	downstream_gene_variant	rs341629630	5:5725076_downstream_gene_variant	8	12	4	10	8	2	7	20	12	11	11	90	15	2.4936e-13	0.166667	HeteroAlt	13	TTLL12
5:5725076	5	5725076	A	G	-	2556.69	8,6,2,6,5	0,6,2,4,3	2,7,20,12,11,11	0,0,0,0,0,0	37300000000	2.36256e-05	1.0,0.5,0.5,0.6,0.625	1.0,1.0,1.0,1.0,1.0,1.0	-0.355	rs341629630	T>C	0.206458	0	0.206458	upstream_gene_variant	rs341629630	5:5725076_upstream_gene_variant	8	12	4	10	8	2	7	20	12	11	11	90	15	2.4936e-13	0.166667	HeteroAlt	14	TSPO
5:5725076	5	5725076	A	G	-	2556.69	8,6,2,6,5	0,6,2,4,3	2,7,20,12,11,11	0,0,0,0,0,0	37300000000	2.36256e-05	1.0,0.5,0.5,0.6,0.625	1.0,1.0,1.0,1.0,1.0,1.0	-0.355	rs341629630	T>C	0.206458	0	0.206458	intron_variant	rs341629630	5:5725076_intron_variant	8	12	4	10	8	2	7	20	12	11	11	90	15	2.4936e-13	0.166667	HeteroAlt	15	TSPO
5:6689610	5	6689610	T	C	+	5153.77	25,15,9,9,14	31,1,15,6,10	7,23,23,28,11,28	1,0,0,0,0,0	0	0	0.446,0.938,0.375,0.6,0.583	0.875,1.0,1.0,1.0,1.0,1.0	-0.391	rs706269950	T>C	0.216911	0.051031	0.267942	downstream_gene_variant	rs706269950	5:6689610_downstream_gene_variant	56	16	24	15	24	8	23	23	28	11	28	192	64	1.24e-15	0.333333	HeteroAlt	16	CENPM
5:6689610	5	6689610	T	C	+	5153.77	25,15,9,9,14	31,1,15,6,10	7,23,23,28,11,28	1,0,0,0,0,0	0	0	0.446,0.938,0.375,0.6,0.583	0.875,1.0,1.0,1.0,1.0,1.0	-0.391	rs706269950	T>C	0.216911	0.051031	0.267942	3_prime_UTR_variant	rs706269950	5:6689610_3_prime_UTR_variant	56	16	24	15	24	8	23	23	28	11	28	192	64	1.24e-15	0.333333	HeteroAlt	17	CENPM
5:8376631	5	8376631	G	A	-	3037.73	11,1,4,0,0	11,6,6,8,9	11,25,18,14,6,15	0,0,0,0,0,0	0	0	0.5,0.143,0.4,0.0,0.0	1.0,1.0,1.0,1.0,1.0,1.0	-0.791	rs321429787	C>T	0.230694	0	0.230694	3_prime_UTR_variant	rs321429787	5:8376631_3_prime_UTR_variant	22	7	10	8	9	11	25	18	14	6	15	105	40	6.74043e-08	0.380952	HeteroAlt	18	GRAP2
5:8376631	5	8376631	G	A	-	3037.73	11,1,4,0,0	11,6,6,8,9	11,25,18,14,6,15	0,0,0,0,0,0	0	0	0.5,0.143,0.4,0.0,0.0	1.0,1.0,1.0,1.0,1.0,1.0	-0.791	rs321429787	C>T	0.230694	0	0.230694	5_prime_UTR_variant	rs321429787	5:8376631_5_prime_UTR_variant	22	7	10	8	9	11	25	18	14	6	15	105	40	6.74043e-08	0.380952	HeteroAlt	19	FAM83F
5:8781919	5	8781919	C	G	-	6015.11	19,9,43,42,11	0,0,0,1,0	14,12,26,11,54,13	5,25,0,11,0,14	1930000	2.00113e-09	1.0,1.0,1.0,0.977,1.0	0.737,0.324,1.0,0.5,1.0,0.481	0.322	rs337043877	G>C	0.0102859	0.285147	0.295433	synonymous_variant	rs337043877	5:8781919_synonymous_variant	19	9	43	43	11	19	37	26	22	54	27	254	56	2.43e-29	0.220472	HeteroAlt	20	MGAT3
5:9503175	5	9503175	T	C	+	68356.8	796,805,118,363,297	0,2,156,362,297	490,799,886,426,756,773	0,0,0,0,0,1	0	0	1.0,0.998,0.431,0.501,0.5	1.0,1.0,1.0,1.0,1.0,0.999	-0.314	rs330315391	T>C	0.287135	0.000408248	0.287543	downstream_gene_variant	rs330315391	5:9503175_downstream_gene_variant	796	807	274	725	594	490	799	886	426	756	774	6509	818	0	0.125672	HeteroAlt	21	KDELR3
5:9503175	5	9503175	T	C	+	68356.8	796,805,118,363,297	0,2,156,362,297	490,799,886,426,756,773	0,0,0,0,0,1	0	0	1.0,0.998,0.431,0.501,0.5	1.0,1.0,1.0,1.0,1.0,0.999	-0.314	rs330315391	T>C	0.287135	0.000408248	0.287543	3_prime_UTR_variant	rs330315391	5:9503175_3_prime_UTR_variant	796	807	274	725	594	490	799	886	426	756	774	6509	818	0	0.125672	HeteroAlt	22	DDX17
5:9613673	5	9613673	C	A	+	1277.04	0,0,0,0,0	21,10,9,10,9	6,9,11,14,8,7	3,6,9,28,13,8	57500	6.23383e-10	0.0,0.0,0.0,0.0,0.0	0.667,0.6,0.55,0.333,0.381,0.467	-0.5	rs342017051	C>A	0	0.12925	0.12925	missense_variant	rs342017051	5:9613673_missense_variant	21	10	9	10	9	9	15	20	42	21	15	55	126	1.31038e-07	2.29091	HeteroRef	23	ENSSSCG00000000107
5:9613673	5	9613673	C	A	+	1277.04	0,0,0,0,0	21,10,9,10,9	6,9,11,14,8,7	3,6,9,28,13,8	57500	6.23383e-10	0.0,0.0,0.0,0.0,0.0	0.667,0.6,0.55,0.333,0.381,0.467	-0.5	rs342017051	C>A	0	0.12925	0.12925	intron_variant	rs342017051	5:9613673_intron_variant	21	10	9	10	9	9	15	20	42	21	15	55	126	1.31038e-07	2.29091	HeteroRef	24	ENSSSCG00000000107
5:9975426	5	9975426	A	G	-	60560.8	657,814,556,362,505	0,5,641,373,552	883,932,884,710,722,961	0,0,0,0,0,0	0	0	1.0,0.994,0.464,0.493,0.478	1.0,1.0,1.0,1.0,1.0,1.0	-0.314	rs81211664	T>C	0.284278	0	0.284278	synonymous_variant	rs81211664	5:9975426_synonymous_variant	657	819	1197	735	1057	883	932	884	710	722	961	7986	1571	0	0.196719	HeteroAlt	25	EIF3L
5:9975651	5	9975651	A	G	-	61817.8	540,562,408,242,406	0,3,489,247,378	681,709,638,550,595,636	0,0,0,0,0,0	0	0	1.0,0.995,0.455,0.495,0.518	1.0,1.0,1.0,1.0,1.0,1.0	-0.308	rs81211660	T>C	0.279251	0	0.279251	synonymous_variant	rs81211660	5:9975651_synonymous_variant	540	565	897	489	784	681	709	638	550	595	636	5967	1117	0	0.187196	HeteroAlt	26	EIF3L
5:9992243	5	9992243	T	C	-	61210.8	496,528,439,243,265	0,0,531,286,280	660,687,642,441,556,467	0,0,2,0,0,0	0	0	1.0,1.0,0.453,0.459,0.486	1.0,1.0,0.997,1.0,1.0,1.0	-0.32	rs334575534	A>G	0.292748	0.00122474	0.293973	synonymous_variant	rs334575534	5:9992243_synonymous_variant	496	528	970	529	545	660	687	644	441	556	467	5424	1099	0	0.202618	HeteroAlt	27	EIF3L
5:9992243	5	9992243	T	C	-	61210.8	496,528,439,243,265	0,0,531,286,280	660,687,642,441,556,467	0,0,2,0,0,0	0	0	1.0,1.0,0.453,0.459,0.486	1.0,1.0,0.997,1.0,1.0,1.0	-0.32	rs334575534	A>G	0.292748	0.00122474	0.293973	intron_variant	rs334575534	5:9992243_intron_variant	496	528	970	529	545	660	687	644	441	556	467	5424	1099	0	0.202618	HeteroAlt	28	EIF3L
5:9993756	5	9993756	T	C	-	60227.8	407,413,367,211,237	0,0,463,227,266	560,558,562,326,511,440	0,0,0,0,0,0	0	0	1.0,1.0,0.442,0.482,0.471	1.0,1.0,1.0,1.0,1.0,1.0	-0.321	rs323028492	A>G	0.293396	0	0.293396	synonymous_variant	rs323028492	5:9993756_synonymous_variant	407	413	830	438	503	560	558	562	326	511	440	4592	956	0	0.208188	HeteroAlt	29	EIF3L
5:9993756	5	9993756	T	C	-	60227.8	407,413,367,211,237	0,0,463,227,266	560,558,562,326,511,440	0,0,0,0,0,0	0	0	1.0,1.0,0.442,0.482,0.471	1.0,1.0,1.0,1.0,1.0,1.0	-0.321	rs323028492	A>G	0.293396	0	0.293396	missense_variant	rs323028492	5:9993756_missense_variant	407	413	830	438	503	560	558	562	326	511	440	4592	956	0	0.208188	HeteroAlt	30	EIF3L
5:9993756	5	9993756	T	C	-	60227.8	407,413,367,211,237	0,0,463,227,266	560,558,562,326,511,440	0,0,0,0,0,0	0	0	1.0,1.0,0.442,0.482,0.471	1.0,1.0,1.0,1.0,1.0,1.0	-0.321	rs323028492	A>G	0.293396	0	0.293396	splice_polypyrimidine_tract_variant,splice_region_variant,intron_variant	rs323028492	5:9993756_splice_polypyrimidine_tract_variant,splice_region_variant,intron_variant	407	413	830	438	503	560	558	562	326	511	440	4592	956	0	0.208188	HeteroAlt	31	EIF3L
5:9993870	5	9993870	A	G	-	68253.8	373,447,378,237,219	0,0,385,243,225	514,536,583,343,491,418	0,0,0,0,0,0	0	0	1.0,1.0,0.495,0.494,0.493	1.0,1.0,1.0,1.0,1.0,1.0	-0.304	rs81211649	T>C	0.277149	0	0.277149	synonymous_variant	rs81211649	5:9993870_synonymous_variant	373	447	763	480	444	514	536	583	343	491	418	4539	853	0	0.187927	HeteroAlt	32	EIF3L
5:9993870	5	9993870	A	G	-	68253.8	373,447,378,237,219	0,0,385,243,225	514,536,583,343,491,418	0,0,0,0,0,0	0	0	1.0,1.0,0.495,0.494,0.493	1.0,1.0,1.0,1.0,1.0,1.0	-0.304	rs81211649	T>C	0.277149	0	0.277149	upstream_gene_variant	rs81211649	5:9993870_upstream_gene_variant	373	447	763	480	444	514	536	583	343	491	418	4539	853	0	0.187927	HeteroAlt	33	EIF3L
5:10163444	5	10163444	A	G	-	2763.14	12,7,11,6,5	0,7,12,15,11	13,17,11,12,7,14	0,0,0,0,0,0	387	5.38272e-13	1.0,0.5,0.478,0.286,0.313	1.0,1.0,1.0,1.0,1.0,1.0	-0.485	rs335385436	T>C	0.287256	0	0.287256	3_prime_UTR_variant	rs335385436	5:10163444_3_prime_UTR_variant	12	14	23	21	16	13	17	11	12	7	14	115	45	3.13034e-08	0.391304	HeteroAlt	34	PDXP
5:10206909	5	10206909	T	C	-	20681	44,36,59,56,26	33,31,52,54,28	105,94,100,42,111,93	0,0,0,46,0,0	0	0	0.571,0.537,0.532,0.509,0.481	1.0,1.0,1.0,0.477,1.0,1.0	-0.387	rs1110886276	A>G	0.0335261	0.213514	0.24704	synonymous_variant	rs1110886276	5:10206909_synonymous_variant	77	67	111	110	54	105	94	100	88	111	93	766	244	1.26e-60	0.318538	HeteroAlt	35	GGA1
5:10325554	5	10325554	T	C	+	29126.8	162,25,69,82,27	0,2,81,70,29	25,150,149,94,135,179	0,0,0,0,0,0	0	0	1.0,0.926,0.46,0.539,0.482	1.0,1.0,1.0,1.0,1.0,1.0	-0.318	rs321380712	T>C	0.259996	0	0.259996	synonymous_variant	rs321380712	5:10325554_synonymous_variant	162	27	150	152	56	25	150	149	94	135	179	1097	182	2.24e-144	0.165907	HeteroAlt	36	MFNG
5:16074857	5	16074857	G	A	-	55852.8	188,278,100,132,123	0,3,82,158,149	62,253,198,378,231,248	2,0,0,0,0,0	0	0	1.0,0.989,0.549,0.455,0.452	0.969,1.0,1.0,1.0,1.0,1.0	-0.306	rs196950545	C>T	0.281623	0.0126557	0.294279	3_prime_UTR_variant	rs196950545	5:16074857_3_prime_UTR_variant	188	281	182	290	272	64	253	198	378	231	248	2191	394	1.23e-273	0.179827	HeteroAlt	37	LIMA1
5:16074857	5	16074857	G	A	-	55852.8	188,278,100,132,123	0,3,82,158,149	62,253,198,378,231,248	2,0,0,0,0,0	0	0	1.0,0.989,0.549,0.455,0.452	0.969,1.0,1.0,1.0,1.0,1.0	-0.306	rs196950545	C>T	0.281623	0.0126557	0.294279	upstream_gene_variant	rs196950545	5:16074857_upstream_gene_variant	188	281	182	290	272	64	253	198	378	231	248	2191	394	1.23e-273	0.179827	HeteroAlt	38	CERS5
5:16074981	5	16074981	G	A	-	53089.8	185,243,90,109,126	0,4,66,159,122	51,232,197,329,215,258	0,0,0,0,0,0	0	0	1.0,0.984,0.577,0.407,0.508	1.0,1.0,1.0,1.0,1.0,1.0	-0.305	rs196955556	C>T	0.277661	0	0.277661	upstream_gene_variant	rs196955556	5:16074981_upstream_gene_variant	185	247	156	268	248	51	232	197	329	215	258	2035	351	1.89e-260	0.172482	HeteroAlt	39	CERS5
5:16074981	5	16074981	G	A	-	53089.8	185,243,90,109,126	0,4,66,159,122	51,232,197,329,215,258	0,0,0,0,0,0	0	0	1.0,0.984,0.577,0.407,0.508	1.0,1.0,1.0,1.0,1.0,1.0	-0.305	rs196955556	C>T	0.277661	0	0.277661	3_prime_UTR_variant	rs196955556	5:16074981_3_prime_UTR_variant	185	247	156	268	248	51	232	197	329	215	258	2035	351	1.89e-260	0.172482	HeteroAlt	40	LIMA1
5:21390899	5	21390899	A	G	+	38155.8	142,171,77,77,53	0,0,86,71,69	141,172,165,124,154,128	0,0,0,0,0,0	0	0	1.0,1.0,0.472,0.52,0.434	1.0,1.0,1.0,1.0,1.0,1.0	-0.315	rs695384323	A>G	0.288983	0	0.288983	3_prime_UTR_variant	rs695384323	5:21390899_3_prime_UTR_variant	142	171	163	148	122	141	172	165	124	154	128	1404	226	3.72e-187	0.160969	HeteroAlt	41	ENSSSCG00000037396
5:21390899	5	21390899	A	G	+	38155.8	142,171,77,77,53	0,0,86,71,69	141,172,165,124,154,128	0,0,0,0,0,0	0	0	1.0,1.0,0.472,0.52,0.434	1.0,1.0,1.0,1.0,1.0,1.0	-0.315	rs695384323	A>G	0.288983	0	0.288983	upstream_gene_variant	rs695384323	5:21390899_upstream_gene_variant	142	171	163	148	122	141	172	165	124	154	128	1404	226	3.72e-187	0.160969	HeteroAlt	42	SUOX
5:59566028	5	59566028	G	T	-	53267	470,30,424,188,43	0,0,441,223,50	4,429,356,820,688,1062	0,0,0,0,0,0	0	0	1.0,1.0,0.49,0.457,0.462	1.0,1.0,1.0,1.0,1.0,1.0	-0.318	rs1112120736	C>A	0.290748	0	0.290748	3_prime_UTR_variant	rs1112120736	5:59566028_3_prime_UTR_variant	470	30	865	411	93	4	429	356	820	688	1062	4514	714	0	0.158175	HeteroAlt	43	GPRC5A
5:59566028	5	59566028	G	T	-	53267	470,30,424,188,43	0,0,441,223,50	4,429,356,820,688,1062	0,0,0,0,0,0	0	0	1.0,1.0,0.49,0.457,0.462	1.0,1.0,1.0,1.0,1.0,1.0	-0.318	rs1112120736	C>A	0.290748	0	0.290748	intron_variant	rs1112120736	5:59566028_intron_variant	470	30	865	411	93	4	429	356	820	688	1062	4514	714	0	0.158175	HeteroAlt	44	GPRC5A
5:59566621	5	59566621	A	G	-	44936.7	424,41,393,182,27	0,0,426,183,34	1,422,353,665,568,908	0,2,0,0,0,0	0	0	1.0,1.0,0.48,0.499,0.443	1.0,0.995,1.0,1.0,1.0,1.0	-0.315	rs700599061	T>C	0.288805	0.00204124	0.290846	synonymous_variant	rs700599061	5:59566621_synonymous_variant	424	41	819	365	61	1	424	353	665	568	908	3984	645	0	0.161898	HeteroAlt	45	GPRC5A
5:59566621	5	59566621	A	G	-	44936.7	424,41,393,182,27	0,0,426,183,34	1,422,353,665,568,908	0,2,0,0,0,0	0	0	1.0,1.0,0.48,0.499,0.443	1.0,0.995,1.0,1.0,1.0,1.0	-0.315	rs700599061	T>C	0.288805	0.00204124	0.290846	3_prime_UTR_variant	rs700599061	5:59566621_3_prime_UTR_variant	424	41	819	365	61	1	424	353	665	568	908	3984	645	0	0.161898	HeteroAlt	46	GPRC5A
5:59569935	5	59569935	T	C	-	45644.7	301,19,300,145,19	1,0,369,168,18	1,306,323,475,512,739	0,2,2,1,1,5	0	0	0.997,1.0,0.448,0.463,0.514	1.0,0.994,0.994,0.998,0.998,0.993	-0.312	rs81214695	A>G	0.287776	0.00285774	0.290634	missense_variant	rs81214695	5:59569935_missense_variant	302	19	669	313	37	1	308	325	476	513	744	3140	567	0	0.180573	HeteroAlt	47	GPRC5A
5:59570226	5	59570226	C	T	-	48169.3	239,15,294,123,21	0,0,321,160,23	2,274,239,350,482,570	0,0,0,0,0,0	0	0	1.0,1.0,0.478,0.435,0.477	1.0,1.0,1.0,1.0,1.0,1.0	-0.322	rs693639460	G>A	0.294456	0	0.294456	missense_variant	rs693639460	5:59570226_missense_variant	239	15	615	283	44	2	274	239	350	482	570	2609	504	1.73352244349261e-311	0.193177	HeteroAlt	48	GPRC5A
5:66901123	5	66901123	C	T	+	6088.02	32,20,78,71,16	26,25,127,92,18	0,0,49,0,0,0	49,68,62,19,74,82	0	0	0.552,0.444,0.38,0.436,0.471	0.0,0.0,0.441,0.0,0.0,0.0	0.383	rs321259842	C>T	0.0627678	0.180037	0.242805	synonymous_variant	rs321259842	5:66901123_synonymous_variant	58	45	205	163	34	49	68	111	19	74	82	266	642	9.84e-36	2.41353	HeteroRef	49	TSPAN11
5:66911107	5	66911107	C	T	+	5971.02	34,35,84,43,26	55,45,170,108,28	0,0,47,0,0,0	71,87,62,39,116,140	0	0	0.382,0.438,0.331,0.285,0.481	0.0,0.0,0.431,0.0,0.0,0.0	0.311	rs345617649	C>T	0.0789576	0.175955	0.254913	3_prime_UTR_variant	rs345617649	5:66911107_3_prime_UTR_variant	89	80	254	151	54	71	87	109	39	116	140	269	921	1.13e-79	3.42379	HeteroRef	50	TSPAN11
5:66911107	5	66911107	C	T	+	5971.02	34,35,84,43,26	55,45,170,108,28	0,0,47,0,0,0	71,87,62,39,116,140	0	0	0.382,0.438,0.331,0.285,0.481	0.0,0.0,0.431,0.0,0.0,0.0	0.311	rs345617649	C>T	0.0789576	0.175955	0.254913	downstream_gene_variant	rs345617649	5:66911107_downstream_gene_variant	89	80	254	151	54	71	87	109	39	116	140	269	921	1.13e-79	3.42379	HeteroRef	51	TSPAN11
5:67206703	5	67206703	C	T	-	6503.02	45,24,68,52,39	37,29,62,38,32	0,0,43,0,0,0	27,117,40,69,96,124	0	0	0.549,0.453,0.523,0.578,0.549	0.0,0.0,0.518,0.0,0.0,0.0	0.444	rs329328107	G>A	0.0474426	0.211473	0.258915	synonymous_variant	rs329328107	5:67206703_synonymous_variant	82	53	130	90	71	27	117	83	69	96	124	271	671	7.97e-39	2.47601	HeteroRef	52	TULP3
5:68806388	5	68806388	A	G	+	60677.8	190,174,178,130,133	0,1,187,140,131	254,396,298,263,349,430	0,0,0,0,0,0	0	0	1.0,0.994,0.488,0.481,0.504	1.0,1.0,1.0,1.0,1.0,1.0	-0.307	rs344162912	A>G	0.277281	0	0.277281	3_prime_UTR_variant	rs344162912	5:68806388_3_prime_UTR_variant	190	175	365	270	264	254	396	298	263	349	430	2795	459	0	0.164222	HeteroAlt	53	ADIPOR2
5:68806388	5	68806388	A	G	+	60677.8	190,174,178,130,133	0,1,187,140,131	254,396,298,263,349,430	0,0,0,0,0,0	0	0	1.0,0.994,0.488,0.481,0.504	1.0,1.0,1.0,1.0,1.0,1.0	-0.307	rs344162912	A>G	0.277281	0	0.277281	downstream_gene_variant	rs344162912	5:68806388_downstream_gene_variant	190	175	365	270	264	254	396	298	263	349	430	2795	459	0	0.164222	HeteroAlt	54	CACNA2D4
5:94328981	5	94328981	A	G	-	5465.02	13,15,7,4,11	10,10,8,7,18	21,38,24,13,27,35	0,1,0,11,0,1	445	5.72538e-12	0.565,0.6,0.467,0.364,0.379	1.0,0.974,1.0,0.542,1.0,0.972	-0.44	rs335473965	T>C	0.10645	0.183048	0.289498	downstream_gene_variant	rs335473965	5:94328981_downstream_gene_variant	23	25	15	11	29	21	39	24	24	27	36	208	66	9.61e-18	0.317308	HeteroAlt	55	TMTC3
5:94328981	5	94328981	A	G	-	5465.02	13,15,7,4,11	10,10,8,7,18	21,38,24,13,27,35	0,1,0,11,0,1	445	5.72538e-12	0.565,0.6,0.467,0.364,0.379	1.0,0.974,1.0,0.542,1.0,0.972	-0.44	rs335473965	T>C	0.10645	0.183048	0.289498	intron_variant	rs335473965	5:94328981_intron_variant	23	25	15	11	29	21	39	24	24	27	36	208	66	9.61e-18	0.317308	HeteroAlt	56	TMTC3
6:17069096	6	17069096	G	A	-	4580.53	0,2,0,0,0	120,390,71,66,595	12,52,66,47,22,0	13,60,83,54,20,124	0	0	0.0,0.005,0.0,0.0,0.0	0.48,0.464,0.443,0.465,0.524,0.0	-0.395	rs693676319	C>T	0.00223607	0.195883	0.198119	3_prime_UTR_variant	rs693676319	6:17069096_3_prime_UTR_variant	120	392	71	66	595	25	112	149	101	42	124	201	1596	1.69e-237	7.9403	HeteroRef	1	WWP2
6:17069911	6	17069911	G	A	-	11224.5	0,2,0,0,0	174,642,119,116,959	28,134,160,115,72,1	25,114,140,91,46,179	0	0	0.0,0.003,0.0,0.0,0.0	0.528,0.54,0.533,0.558,0.61,0.006	-0.462	rs697038267	C>T	0.00134164	0.225626	0.226968	3_prime_UTR_variant	rs697038267	6:17069911_3_prime_UTR_variant	174	644	119	116	959	53	248	300	206	118	180	512	2605	1.41e-307	5.08789	HeteroRef	2	WWP2
6:17070432	6	17070432	C	T	-	28114	101,314,80,60,534	0,0,0,0,1	9,59,76,44,25,49	13,68,103,54,24,44	0	0	1.0,1.0,1.0,1.0,0.998	0.409,0.465,0.425,0.449,0.51,0.527	0.536	rs694419648	G>A	0.000894427	0.0465979	0.0474924	3_prime_UTR_variant	rs694419648	6:17070432_3_prime_UTR_variant	101	314	80	60	535	22	127	179	98	49	93	1351	307	5.55e-145	0.227239	HeteroAlt	3	WWP2
6:27838646	6	27838646	C	T	+	6679.09	26,22,3,13,6	0,11,4,9,11	12,27,32,42,31,18	0,0,0,0,0,0	980	1.22953e-11	1.0,0.667,0.429,0.591,0.353	1.0,1.0,1.0,1.0,1.0,1.0	-0.392	rs321597670	C>T	0.25224	0	0.25224	intron_variant	rs321597670	6:27838646_intron_variant	26	33	7	22	17	12	27	32	42	31	18	232	35	1.8e-33	0.150862	HeteroAlt	4	E2F4
6:27838646	6	27838646	C	T	+	6679.09	26,22,3,13,6	0,11,4,9,11	12,27,32,42,31,18	0,0,0,0,0,0	980	1.22953e-11	1.0,0.667,0.429,0.591,0.353	1.0,1.0,1.0,1.0,1.0,1.0	-0.392	rs321597670	C>T	0.25224	0	0.25224	upstream_gene_variant	rs321597670	6:27838646_upstream_gene_variant	26	33	7	22	17	12	27	32	42	31	18	232	35	1.8e-33	0.150862	HeteroAlt	5	ELMO3
6:27840995	6	27840995	C	T	+	46435.1	153,79,72,108,108	0,85,111,104,125	59,200,234,264,190,253	0,0,0,0,0,1	0	0	1.0,0.482,0.393,0.509,0.464	1.0,1.0,1.0,1.0,1.0,0.996	-0.43	rs334839750	C>T	0.244402	0.00163299	0.246035	3_prime_UTR_variant	rs334839750	6:27840995_3_prime_UTR_variant	153	164	183	212	233	59	200	234	264	190	254	1720	426	1.06e-171	0.247674	HeteroAlt	6	E2F4
6:27840995	6	27840995	C	T	+	46435.1	153,79,72,108,108	0,85,111,104,125	59,200,234,264,190,253	0,0,0,0,0,1	0	0	1.0,0.482,0.393,0.509,0.464	1.0,1.0,1.0,1.0,1.0,0.996	-0.43	rs334839750	C>T	0.244402	0.00163299	0.246035	upstream_gene_variant	rs334839750	6:27840995_upstream_gene_variant	153	164	183	212	233	59	200	234	264	190	254	1720	426	1.06e-171	0.247674	HeteroAlt	7	ELMO3
6:27867908	6	27867908	C	T	-	58083.1	361,99,111,145,85	0,75,106,106,67	385,445,515,525,430,656	0,0,1,0,0,0	0	0	1.0,0.569,0.512,0.578,0.559	1.0,1.0,0.998,1.0,1.0,1.0	-0.356	rs81218612	G>A	0.200851	0.000816497	0.201668	downstream_gene_variant	rs81218612	6:27867908_downstream_gene_variant	361	174	217	251	152	385	445	516	525	430	656	3757	355	0	0.0944903	HeteroAlt	8	TMEM208
6:27867908	6	27867908	C	T	-	58083.1	361,99,111,145,85	0,75,106,106,67	385,445,515,525,430,656	0,0,1,0,0,0	0	0	1.0,0.569,0.512,0.578,0.559	1.0,1.0,0.998,1.0,1.0,1.0	-0.356	rs81218612	G>A	0.200851	0.000816497	0.201668	missense_variant	rs81218612	6:27867908_missense_variant	361	174	217	251	152	385	445	516	525	430	656	3757	355	0	0.0944903	HeteroAlt	9	FHOD1
6:27870463	6	27870463	T	C	-	50546.8	200,98,58,81,26	0,0,59,83,27	224,248,301,265,247,360	0,1,0,0,0,0	0	0	1.0,1.0,0.496,0.494,0.491	1.0,0.996,1.0,1.0,1.0,1.0	-0.303	rs339101063	A>G	0.277336	0.00163299	0.278969	synonymous_variant	rs339101063	6:27870463_synonymous_variant	200	98	117	164	53	224	249	301	265	247	360	2108	170	0	0.0806452	HeteroAlt	10	FHOD1
6:27870463	6	27870463	T	C	-	50546.8	200,98,58,81,26	0,0,59,83,27	224,248,301,265,247,360	0,1,0,0,0,0	0	0	1.0,1.0,0.496,0.494,0.491	1.0,0.996,1.0,1.0,1.0,1.0	-0.303	rs339101063	A>G	0.277336	0.00163299	0.278969	downstream_gene_variant	rs339101063	6:27870463_downstream_gene_variant	200	98	117	164	53	224	249	301	265	247	360	2108	170	0	0.0806452	HeteroAlt	11	TMEM208
6:28560158	6	28560158	T	C	-	6525.09	2,131,57,61,52	77,99,75,84,49	0,0,0,0,0,0	85,150,128,165,159,117	0	0	0.025,0.57,0.432,0.421,0.515	0.0,0.0,0.0,0.0,0.0,0.0	0.392	rs704293384	A>G	0.214442	0	0.214442	synonymous_variant	rs704293384	6:28560158_synonymous_variant	79	230	132	145	101	85	150	128	165	159	117	303	1188	2.97e-116	3.92079	HeteroRef	12	SLC12A4
6:30083875	6	30083875	G	A	-	8802.84	2,3,675,576,327	448,878,617,522,338	0,0,0,0,0,0	506,769,693,433,718,536	0	0	0.004,0.003,0.522,0.525,0.492	0.0,0.0,0.0,0.0,0.0,0.0	0.309	rs322047903	C>T	0.279363	0	0.279363	5_prime_UTR_variant	rs322047903	6:30083875_5_prime_UTR_variant	450	881	1292	1098	665	506	769	693	433	718	536	1583	6458	0	4.0796	HeteroRef	13	MMP2
6:30083875	6	30083875	G	A	-	8802.84	2,3,675,576,327	448,878,617,522,338	0,0,0,0,0,0	506,769,693,433,718,536	0	0	0.004,0.003,0.522,0.525,0.492	0.0,0.0,0.0,0.0,0.0,0.0	0.309	rs322047903	C>T	0.279363	0	0.279363	synonymous_variant	rs322047903	6:30083875_synonymous_variant	450	881	1292	1098	665	506	769	693	433	718	536	1583	6458	0	4.0796	HeteroRef	14	MMP2
6:44693975	6	44693975	A	C	+	3453.71	19,10,7,7,3	0,0,5,11,3	1,17,18,15,7,20	0,0,0,0,0,0	2900000000	1.86434e-05	1.0,1.0,0.583,0.389,0.5	1.0,1.0,1.0,1.0,1.0,1.0	-0.306	rs333638380	A>C	0.287338	0	0.287338	intron_variant	rs333638380	6:44693975_intron_variant	19	10	12	18	6	1	17	18	15	7	20	124	19	1.63e-18	0.153226	HeteroAlt	15	ENSSSCG00000025499
6:51426437	6	51426437	C	T	+	44779.8	133,134,127,92,67	0,0,139,92,81	210,174,186,128,179,192	0,1,0,0,0,0	0	0	1.0,1.0,0.477,0.5,0.453	1.0,0.994,1.0,1.0,1.0,1.0	-0.313	rs81211041	C>T	0.287123	0.00244949	0.289572	synonymous_variant	rs81211041	6:51426437_synonymous_variant	133	134	266	184	148	210	175	186	128	179	192	1622	313	1.38e-194	0.192972	HeteroAlt	16	CLPTM1
6:51426464	6	51426464	C	T	+	46545.8	130,130,127,90,80	0,0,142,102,85	214,170,198,140,200,203	0,0,0,0,0,0	0	0	1.0,1.0,0.472,0.469,0.485	1.0,1.0,1.0,1.0,1.0,1.0	-0.315	rs327176341	C>T	0.287435	0	0.287435	synonymous_variant	rs327176341	6:51426464_synonymous_variant	130	130	269	192	165	214	170	198	140	200	203	1682	329	5.67e-200	0.1956	HeteroAlt	17	CLPTM1
6:51426479	6	51426479	T	C	+	44577.8	123,133,135,93,84	0,0,143,104,94	207,174,200,149,197,199	0,0,0,1,0,0	0	0	1.0,1.0,0.486,0.472,0.472	1.0,1.0,1.0,0.993,1.0,1.0	-0.313	rs335789773	T>C	0.286698	0.00285774	0.289556	synonymous_variant	rs335789773	6:51426479_synonymous_variant	123	133	278	197	178	207	174	200	150	197	199	1694	342	2.96e-197	0.201889	HeteroAlt	18	CLPTM1
6:51436082	6	51436082	A	G	+	40953.8	148,147,113,87,81	0,0,143,94,75	160,166,165,156,199,169	0,0,0,0,0,0	0	0	1.0,1.0,0.441,0.481,0.519	1.0,1.0,1.0,1.0,1.0,1.0	-0.312	rs329575864	A>G	0.285966	0	0.285966	synonymous_variant	rs329575864	6:51436082_synonymous_variant	148	147	256	181	156	160	166	165	156	199	169	1591	312	5.92e-189	0.196103	HeteroAlt	19	CLPTM1
6:51436163	6	51436163	A	G	+	49756.8	187,175,132,103,81	0,0,151,116,90	220,186,195,182,220,216	0,0,0,0,0,0	0	0	1.0,1.0,0.466,0.47,0.474	1.0,1.0,1.0,1.0,1.0,1.0	-0.318	rs339785450	A>G	0.290307	0	0.290307	synonymous_variant	rs339785450	6:51436163_synonymous_variant	187	175	283	219	171	220	186	195	182	220	216	1897	357	8.2e-231	0.188192	HeteroAlt	20	CLPTM1
6:51437828	6	51437828	G	C	+	4187.88	13,25,6,5,12	0,0,4,10,11	10,7,16,18,17,22	0,0,0,0,0,0	2210000000	1.64895e-06	1.0,1.0,0.6,0.333,0.522	1.0,1.0,1.0,1.0,1.0,1.0	-0.309	rs343719082	G>C	0.298315	0	0.298315	intron_variant	rs343719082	6:51437828_intron_variant	13	25	10	15	23	10	7	16	18	17	22	151	25	2.15e-21	0.165563	HeteroAlt	21	CLPTM1
6:51439651	6	51439651	C	T	+	58957.8	210,211,156,116,107	0,1,155,139,117	239,233,224,229,263,256	0,0,0,0,0,0	0	0	1.0,0.995,0.502,0.455,0.478	1.0,1.0,1.0,1.0,1.0,1.0	-0.314	rs81211042	C>T	0.28485	0	0.28485	upstream_gene_variant	rs81211042	6:51439651_upstream_gene_variant	210	212	311	255	224	239	233	224	229	263	256	2244	412	9.02e-277	0.183601	HeteroAlt	22	RELB
6:51439651	6	51439651	C	T	+	58957.8	210,211,156,116,107	0,1,155,139,117	239,233,224,229,263,256	0,0,0,0,0,0	0	0	1.0,0.995,0.502,0.455,0.478	1.0,1.0,1.0,1.0,1.0,1.0	-0.314	rs81211042	C>T	0.28485	0	0.28485	synonymous_variant	rs81211042	6:51439651_synonymous_variant	210	212	311	255	224	239	233	224	229	263	256	2244	412	9.02e-277	0.183601	HeteroAlt	23	CLPTM1
6:52106240	6	52106240	G	A	-	37470.8	65,592,43,73,313	0,1,44,79,309	700,153,266,55,33,56	0,0,0,0,0,0	0	0	1.0,0.998,0.494,0.48,0.503	1.0,1.0,1.0,1.0,1.0,1.0	-0.305	rs707304798	C>T	0.277635	0	0.277635	synonymous_variant	rs707304798	6:52106240_synonymous_variant	65	593	87	152	622	700	153	266	55	33	56	2349	433	6.3e-289	0.184334	HeteroAlt	24	DMPK
6:52106240	6	52106240	G	A	-	37470.8	65,592,43,73,313	0,1,44,79,309	700,153,266,55,33,56	0,0,0,0,0,0	0	0	1.0,0.998,0.494,0.48,0.503	1.0,1.0,1.0,1.0,1.0,1.0	-0.305	rs707304798	C>T	0.277635	0	0.277635	3_prime_UTR_variant	rs707304798	6:52106240_3_prime_UTR_variant	65	593	87	152	622	700	153	266	55	33	56	2349	433	6.3e-289	0.184334	HeteroAlt	25	DMWD
6:79866918	6	79866918	T	C	-	56957.8	105,551,106,156,259	0,0,108,175,281	375,267,324,167,200,120	0,0,0,0,0,0	0	0	1.0,1.0,0.495,0.471,0.48	1.0,1.0,1.0,1.0,1.0,1.0	-0.311	rs339711594	A>G	0.28385	0	0.28385	missense_variant	rs339711594	6:79866918_missense_variant	105	551	214	331	540	375	267	324	167	200	120	2630	564	1.41e-292	0.214449	HeteroAlt	26	HSPG2
6:79868997	6	79868997	A	G	-	46836.8	123,504,105,148,229	0,3,107,170,233	351,224,306,142,197,99	0,0,0,0,0,1	0	0	1.0,0.994,0.495,0.465,0.496	1.0,1.0,1.0,1.0,1.0,0.99	-0.308	rs339945609	T>C	0.280536	0.00408248	0.284619	missense_variant	rs339945609	6:79868997_missense_variant	123	507	212	318	462	351	224	306	142	197	100	2428	514	9.14e-273	0.211697	HeteroAlt	27	HSPG2
6:79870623	6	79870623	T	C	-	47501.8	122,461,94,156,188	0,4,83,169,251	389,184,333,153,205,111	0,0,1,0,1,0	0	0	1.0,0.991,0.531,0.48,0.428	1.0,1.0,0.997,1.0,0.995,1.0	-0.313	rs327257719	A>G	0.284889	0.00216025	0.287049	missense_variant	rs327257719	6:79870623_missense_variant	122	465	177	325	439	389	184	334	153	206	111	2396	509	1.56e-268	0.212437	HeteroAlt	28	HSPG2
6:79871122	6	79871122	T	A	-	45395.8	115,428,72,118,193	0,3,96,140,202	354,172,331,132,167,103	0,1,0,0,0,0	0	0	1.0,0.993,0.429,0.457,0.489	1.0,0.994,1.0,1.0,1.0,1.0	-0.326	rs344482832	A>T	0.29554	0.00244949	0.297989	missense_variant	rs344482832	6:79871122_missense_variant	115	431	168	258	395	354	173	331	132	167	103	2185	442	1.76e-253	0.202288	HeteroAlt	29	HSPG2
6:79904197	6	79904197	T	C	-	3602.09	13,1,36,53,45	15,136,31,50,45	0,0,0,0,0,0	142,78,126,48,120,21	0	0	0.464,0.007,0.537,0.515,0.5	0.0,0.0,0.0,0.0,0.0,0.0	0.405	rs322349248	A>G	0.223849	0	0.223849	synonymous_variant	rs322349248	6:79904197_synonymous_variant	28	137	67	103	90	142	78	126	48	120	21	148	812	6.94e-102	5.48649	HeteroRef	30	HSPG2
6:79904345	6	79904345	T	C	-	19048.8	24,131,26,49,47	0,1,35,54,43	112,71,117,44,102,17	0,0,0,0,0,0	0	0	1.0,0.992,0.426,0.476,0.522	1.0,1.0,1.0,1.0,1.0,1.0	-0.317	rs334934127	A>G	0.287571	0	0.287571	synonymous_variant	rs334934127	6:79904345_synonymous_variant	24	132	61	103	90	112	71	117	44	102	17	740	133	8.74e-94	0.17973	HeteroAlt	31	HSPG2
6:82878922	6	82878922	A	C	+	23413.1	68,126,122,50,115	0,0,0,0,1	11,54,38,73,85,125	18,50,57,85,0,0	0	0	1.0,1.0,1.0,1.0,0.991	0.379,0.519,0.4,0.462,1.0,1.0	0.372	rs55618484	A>C	0.00402492	0.293319	0.297344	downstream_gene_variant	rs55618484	6:82878922_downstream_gene_variant	68	126	122	50	116	29	104	95	158	85	125	867	211	8.23e-89	0.243368	HeteroAlt	32	TMEM50A
6:82878922	6	82878922	A	C	+	23413.1	68,126,122,50,115	0,0,0,0,1	11,54,38,73,85,125	18,50,57,85,0,0	0	0	1.0,1.0,1.0,1.0,0.991	0.379,0.519,0.4,0.462,1.0,1.0	0.372	rs55618484	A>C	0.00402492	0.293319	0.297344	splice_polypyrimidine_tract_variant,intron_variant	rs55618484	6:82878922_splice_polypyrimidine_tract_variant,intron_variant	68	126	122	50	116	29	104	95	158	85	125	867	211	8.23e-89	0.243368	HeteroAlt	33	TMEM50A
6:98280841	6	98280841	G	A	-	7574.09	49,1,116,70,65	57,143,114,58,68	0,1,0,0,0,0	78,170,133,147,129,121	0	0	0.462,0.007,0.504,0.547,0.489	0.0,0.006,0.0,0.0,0.0,0.0	0.401	rs331734174	C>T	0.222836	0.00244949	0.225285	3_prime_UTR_variant	rs331734174	6:98280841_3_prime_UTR_variant	106	144	230	128	133	78	171	133	147	129	121	302	1218	4.6e-122	4.03311	HeteroRef	34	RAB31
6:134774850	6	134774850	C	T	-	4325.81	19,16,3,9,8	17,0,4,6,12	49,17,14,4,2,17	0,0,0,0,0,0	541	6.92273e-12	0.528,1.0,0.429,0.6,0.4	1.0,1.0,1.0,1.0,1.0,1.0	-0.409	rs328789618	G>A	0.241896	0	0.241896	synonymous_variant	rs328789618	6:134774850_synonymous_variant	36	16	7	15	20	49	17	14	4	2	17	158	39	2.28e-17	0.246835	HeteroAlt	35	PTGFR
6:150249994	6	150249994	G	A	-	3509.53	0,0,0,0,0	136,138,107,48,236	14,34,1,26,32,54	20,78,112,24,48,59	0	0	0.0,0.0,0.0,0.0,0.0	0.412,0.304,0.009,0.52,0.4,0.478	-0.354	rs1112059382	C>T	0	0.184357	0.184357	downstream_gene_variant	rs1112059382	6:150249994_downstream_gene_variant	136	138	107	48	236	34	112	113	50	80	113	161	1006	4.44e-135	6.24845	HeteroRef	36	PATJ
6:150249994	6	150249994	G	A	-	3509.53	0,0,0,0,0	136,138,107,48,236	14,34,1,26,32,54	20,78,112,24,48,59	0	0	0.0,0.0,0.0,0.0,0.0	0.412,0.304,0.009,0.52,0.4,0.478	-0.354	rs1112059382	C>T	0	0.184357	0.184357	3_prime_UTR_variant	rs1112059382	6:150249994_3_prime_UTR_variant	136	138	107	48	236	34	112	113	50	80	113	161	1006	4.44e-135	6.24845	HeteroRef	37	PATJ
6:150249994	6	150249994	G	A	-	3509.53	0,0,0,0,0	136,138,107,48,236	14,34,1,26,32,54	20,78,112,24,48,59	0	0	0.0,0.0,0.0,0.0,0.0	0.412,0.304,0.009,0.52,0.4,0.478	-0.354	rs1112059382	C>T	0	0.184357	0.184357	intron_variant	rs1112059382	6:150249994_intron_variant	136	138	107	48	236	34	112	113	50	80	113	161	1006	4.44e-135	6.24845	HeteroRef	38	PATJ
6:158319329	6	158319329	C	T	-	1193.59	5,0,0,0,0	13,40,6,15,23	4,12,6,6,11,11	8,8,5,2,8,13	12600	1.56711e-11	0.278,0.0,0.0,0.0,0.0	0.333,0.6,0.545,0.75,0.579,0.458	-0.489	rs333968627	G>A	0.124325	0.14051	0.264835	intron_variant	rs333968627	6:158319329_intron_variant	18	40	6	15	23	12	20	11	8	19	24	55	141	8.10502e-10	2.56364	HeteroRef	39	LRRC42
6:164164260	6	164164260	T	C	-	509.62	0,0,0,0,0	10,3,2,7,6	1,4,5,5,5,4	1,6,1,5,3,10	6200000000	3.80151e-05	0.0,0.0,0.0,0.0,0.0	0.5,0.4,0.833,0.5,0.625,0.286	-0.524	rs328582504	A>G	0	0.189132	0.189132	intron_variant	rs328582504	6:164164260_intron_variant	10	3	2	7	6	2	10	6	10	8	14	24	54	0.00068171	2.25	HeteroRef	40	CMPK1
6:164165834	6	164165834	G	A	-	1220.47	0,0,0,0,0	12,5,5,7,8	3,17,5,17,7,5	2,7,7,19,6,10	4730000	4.26599e-08	0.0,0.0,0.0,0.0,0.0	0.6,0.708,0.417,0.472,0.538,0.333	-0.512	rs336695778	C>T	0	0.13379	0.13379	intron_variant	rs336695778	6:164165834_intron_variant	12	5	5	7	8	5	24	12	36	13	15	54	88	0.00432791	1.62963	HeteroRef	41	CMPK1
6:165094105	6	165094105	C	T	-	9952.44	23,54,53,64,42	21,0,0,0,0	22,27,27,16,29,31	17,26,23,17,24,23	0	0	0.523,1.0,1.0,1.0,1.0	0.564,0.509,0.54,0.485,0.547,0.574	0.368	rs81394010	G>A	0.213321	0.0337446	0.247066	3_prime_UTR_variant	rs81394010	6:165094105_3_prime_UTR_variant	44	54	53	64	42	39	53	50	33	53	54	388	151	1.82e-24	0.389175	HeteroAlt	42	NSUN4
6:165094122	6	165094122	T	C	-	8807.44	20,47,47,48,32	17,0,0,0,0	21,26,22,14,23,27	17,26,21,15,22,22	0	0	0.541,1.0,1.0,1.0,1.0	0.553,0.5,0.512,0.483,0.511,0.551	0.39	rs81394009	A>G	0.205271	0.0280974	0.233368	3_prime_UTR_variant	rs81394009	6:165094122_3_prime_UTR_variant	37	47	47	48	32	38	52	43	29	45	49	327	140	5e-18	0.428135	HeteroAlt	43	NSUN4
6:165094230	6	165094230	C	G	-	8608.44	25,40,41,48,40	21,0,0,0,0	16,28,25,11,17,30	18,31,24,15,15,18	1.11	1.79e-15	0.543,1.0,1.0,1.0,1.0	0.471,0.475,0.51,0.423,0.531,0.625	0.403	rs325178408	G>C	0.204377	0.069104	0.273481	3_prime_UTR_variant	rs325178408	6:165094230_3_prime_UTR_variant	46	40	41	48	40	34	59	49	26	32	48	321	142	8.88e-17	0.442368	HeteroAlt	44	NSUN4
6:165094703	6	165094703	C	T	-	9154.09	39,37,27,40,30	0,0,0,0,0	30,57,15,10,20,17	0,0,18,13,21,29	0	0	1.0,1.0,1.0,1.0,1.0	1.0,1.0,0.455,0.435,0.488,0.37	0.376	rs342273410	G>A	0	0.293272	0.293272	3_prime_UTR_variant	rs342273410	6:165094703_3_prime_UTR_variant	39	37	27	40	30	30	57	33	23	41	46	322	81	3.34e-33	0.251553	HeteroAlt	45	NSUN4
6:165216805	6	165216805	A	G	+	30992.1	112,80,127,121,104	0,0,0,0,0	190,172,81,93,81,81	0,0,78,90,79,97	0	0	1.0,1.0,1.0,1.0,1.0	1.0,1.0,0.509,0.508,0.506,0.455	0.337	rs340106346	A>G	0	0.261837	0.261837	intron_variant	rs340106346	6:165216805_intron_variant	112	80	127	121	104	190	172	159	183	160	178	1242	344	1.38e-112	0.276973	HeteroAlt	46	POMGNT1
6:165216805	6	165216805	A	G	+	30992.1	112,80,127,121,104	0,0,0,0,0	190,172,81,93,81,81	0,0,78,90,79,97	0	0	1.0,1.0,1.0,1.0,1.0	1.0,1.0,0.509,0.508,0.506,0.455	0.337	rs340106346	A>G	0	0.261837	0.261837	synonymous_variant	rs340106346	6:165216805_synonymous_variant	112	80	127	121	104	190	172	159	183	160	178	1242	344	1.38e-112	0.276973	HeteroAlt	47	POMGNT1
6:165220990	6	165220990	T	A	+	4192.26	28,14,5,12,16	0,0,0,0,0	8,16,13,17,10,15	0,0,15,15,5,23	30600	3.6927e-11	1.0,1.0,1.0,1.0,1.0	1.0,1.0,0.464,0.531,0.667,0.395	0.324	rs337849687	T>A	0	0.266444	0.266444	intron_variant	rs337849687	6:165220990_intron_variant	28	14	5	12	16	8	16	28	32	15	38	154	58	4.30136e-11	0.376623	HeteroAlt	48	POMGNT1
6:165220990	6	165220990	T	A	+	4192.26	28,14,5,12,16	0,0,0,0,0	8,16,13,17,10,15	0,0,15,15,5,23	30600	3.6927e-11	1.0,1.0,1.0,1.0,1.0	1.0,1.0,0.464,0.531,0.667,0.395	0.324	rs337849687	T>A	0	0.266444	0.266444	downstream_gene_variant	rs337849687	6:165220990_downstream_gene_variant	28	14	5	12	16	8	16	28	32	15	38	154	58	4.30136e-11	0.376623	HeteroAlt	49	TSPAN1
6:165221172	6	165221172	A	G	+	49159.1	169,168,190,195,190	0,0,0,0,0	224,210,99,123,92,130	0,0,134,148,119,150	0	0	1.0,1.0,1.0,1.0,1.0	1.0,1.0,0.425,0.454,0.436,0.464	0.37	rs320879508	A>G	0	0.287052	0.287052	missense_variant	rs320879508	6:165221172_missense_variant	169	168	190	195	190	224	210	233	271	211	280	1790	551	1.25e-144	0.307821	HeteroAlt	50	POMGNT1
6:165221172	6	165221172	A	G	+	49159.1	169,168,190,195,190	0,0,0,0,0	224,210,99,123,92,130	0,0,134,148,119,150	0	0	1.0,1.0,1.0,1.0,1.0	1.0,1.0,0.425,0.454,0.436,0.464	0.37	rs320879508	A>G	0	0.287052	0.287052	downstream_gene_variant	rs320879508	6:165221172_downstream_gene_variant	169	168	190	195	190	224	210	233	271	211	280	1790	551	1.25e-144	0.307821	HeteroAlt	51	TSPAN1
6:166334544	6	166334544	T	G	+	25652.1	78,83,77,92,103	0,0,0,0,0	17,64,153,53,57,121	20,47,0,59,76,0	0	0	1.0,1.0,1.0,1.0,1.0	0.459,0.577,1.0,0.473,0.429,1.0	0.344	rs332505590	T>G	0	0.270828	0.270828	upstream_gene_variant	rs332505590	6:166334544_upstream_gene_variant	78	83	77	92	103	37	111	153	112	133	121	898	202	8.96e-98	0.224944	HeteroAlt	52	UROD
6:166334544	6	166334544	T	G	+	25652.1	78,83,77,92,103	0,0,0,0,0	17,64,153,53,57,121	20,47,0,59,76,0	0	0	1.0,1.0,1.0,1.0,1.0	0.459,0.577,1.0,0.473,0.429,1.0	0.344	rs332505590	T>G	0	0.270828	0.270828	synonymous_variant	rs332505590	6:166334544_synonymous_variant	78	83	77	92	103	37	111	153	112	133	121	898	202	8.96e-98	0.224944	HeteroAlt	53	HECTD3
6:166334767	6	166334767	G	A	+	9326.09	27,36,14,28,57	0,0,0,0,0	3,18,58,26,20,43	4,14,0,27,24,0	27.3	3.83375e-13	1.0,1.0,1.0,1.0,1.0	0.429,0.563,1.0,0.491,0.455,1.0	0.344	rs45435383	G>A	0	0.269991	0.269991	intron_variant	rs45435383	6:166334767_intron_variant	27	36	14	28	57	7	32	58	53	44	43	330	69	5.13e-39	0.209091	HeteroAlt	54	HECTD3
6:166334767	6	166334767	G	A	+	9326.09	27,36,14,28,57	0,0,0,0,0	3,18,58,26,20,43	4,14,0,27,24,0	27.3	3.83375e-13	1.0,1.0,1.0,1.0,1.0	0.429,0.563,1.0,0.491,0.455,1.0	0.344	rs45435383	G>A	0	0.269991	0.269991	upstream_gene_variant	rs45435383	6:166334767_upstream_gene_variant	27	36	14	28	57	7	32	58	53	44	43	330	69	5.13e-39	0.209091	HeteroAlt	55	UROD
6:166334878	6	166334878	A	G	+	7161.09	20,26,13,9,42	0,0,0,0,0	3,21,44,17,22,38	7,10,0,22,17,0	4530000	4.52826e-09	1.0,1.0,1.0,1.0,1.0	0.3,0.677,1.0,0.436,0.564,1.0	0.337	rs699862236	A>G	0	0.289977	0.289977	upstream_gene_variant	rs699862236	6:166334878_upstream_gene_variant	20	26	13	9	42	10	31	44	39	39	38	255	56	1.57e-29	0.219608	HeteroAlt	56	UROD
6:166334878	6	166334878	A	G	+	7161.09	20,26,13,9,42	0,0,0,0,0	3,21,44,17,22,38	7,10,0,22,17,0	4530000	4.52826e-09	1.0,1.0,1.0,1.0,1.0	0.3,0.677,1.0,0.436,0.564,1.0	0.337	rs699862236	A>G	0	0.289977	0.289977	intron_variant	rs699862236	6:166334878_intron_variant	20	26	13	9	42	10	31	44	39	39	38	255	56	1.57e-29	0.219608	HeteroAlt	57	HECTD3
6:166334880	6	166334880	G	C	+	7020.09	20,26,13,9,42	0,0,0,0,0	3,21,44,17,22,39	7,9,0,23,18,0	338000	3.42012e-09	1.0,1.0,1.0,1.0,1.0	0.3,0.7,1.0,0.425,0.55,1.0	0.338	rs326347012	G>C	0	0.293151	0.293151	intron_variant	rs326347012	6:166334880_intron_variant	20	26	13	9	42	10	30	44	40	40	39	256	57	2.37e-29	0.222656	HeteroAlt	58	HECTD3
6:166334880	6	166334880	G	C	+	7020.09	20,26,13,9,42	0,0,0,0,0	3,21,44,17,22,39	7,9,0,23,18,0	338000	3.42012e-09	1.0,1.0,1.0,1.0,1.0	0.3,0.7,1.0,0.425,0.55,1.0	0.338	rs326347012	G>C	0	0.293151	0.293151	upstream_gene_variant	rs326347012	6:166334880_upstream_gene_variant	20	26	13	9	42	10	30	44	40	40	39	256	57	2.37e-29	0.222656	HeteroAlt	59	UROD
6:166334893	6	166334893	A	C	+	6316.09	17,23,11,13,41	0,0,0,0,0	3,20,44,14,22,38	6,7,0,23,16,0	29000000	2.67003e-08	1.0,1.0,1.0,1.0,1.0	0.333,0.741,1.0,0.378,0.579,1.0	0.328	rs45435385	A>C	0	0.293235	0.293235	upstream_gene_variant	rs45435385	6:166334893_upstream_gene_variant	17	23	11	13	41	9	27	44	37	38	38	246	52	2.65e-29	0.211382	HeteroAlt	60	UROD
6:166334893	6	166334893	A	C	+	6316.09	17,23,11,13,41	0,0,0,0,0	3,20,44,14,22,38	6,7,0,23,16,0	29000000	2.67003e-08	1.0,1.0,1.0,1.0,1.0	0.333,0.741,1.0,0.378,0.579,1.0	0.328	rs45435385	A>C	0	0.293235	0.293235	intron_variant	rs45435385	6:166334893_intron_variant	17	23	11	13	41	9	27	44	37	38	38	246	52	2.65e-29	0.211382	HeteroAlt	61	HECTD3
6:166520673	6	166520673	T	C	-	8867.53	54,85,40,75,116	65,91,39,70,80	0,0,0,0,0,1	46,108,104,76,65,131	0	0	0.454,0.483,0.506,0.517,0.592	0.0,0.0,0.0,0.0,0.0,0.008	0.509	rs321517571	A>G	0.0516072	0.00326599	0.0548732	downstream_gene_variant	rs321517571	6:166520673_downstream_gene_variant	119	176	79	145	196	46	108	104	76	65	132	371	875	3e-46	2.35849	HeteroRef	62	BTBD19
6:169673480	6	169673480	G	T	+	799.46	0,0,1,0,0	8,1,13,3,4	2,3,4,14,8,3	3,1,5,9,7,1	1220000000	8.26679e-06	0.0,0.0,0.071,0.0,0.0	0.4,0.75,0.444,0.609,0.533,0.75	-0.567	rs1107874468	G>T	0.0317522	0.149492	0.181245	downstream_gene_variant	rs1107874468	6:169673480_downstream_gene_variant	8	1	14	3	4	5	4	9	23	15	4	35	55	0.035015	1.57143	HeteroRef	63	ENSSSCG00000047500
6:170416780	6	170416780	C	T	-	718.68	0,0,0,0,1	14,16,7,20,17	8,5,8,6,6,0	9,6,9,7,12,10	28800000	2.38597e-07	0.0,0.0,0.0,0.0,0.056	0.471,0.455,0.471,0.462,0.333,0.0	-0.354	rs330931256	G>A	0.025044	0.18667	0.211714	intron_variant	rs330931256	6:170416780_intron_variant	14	16	7	20	18	17	11	17	13	18	10	34	127	2.31139e-13	3.73529	HeteroRef	64	NFYC
7:8626040	7	8626040	T	C	+	6421.44	50,16,15,29,23	0,0,13,0,0	8,24,21,31,13,15	8,20,28,32,21,22	0	0	1.0,1.0,0.536,1.0,1.0	0.5,0.545,0.429,0.492,0.382,0.405	0.448	rs338361069	T>C	0.207507	0.0631044	0.270612	missense_variant	rs338361069	7:8626040_missense_variant	50	16	28	29	23	16	44	49	63	34	37	245	144	3.04076e-07	0.587755	HeteroAlt	1	HIVEP1
7:33722896	7	33722896	C	T	-	2606.86	12,12,7,10,7	0,0,0,0,0	11,8,6,15,4,6	9,3,6,0,1,5	102000000000	6.05927e-05	1.0,1.0,1.0,1.0,1.0	0.55,0.727,0.5,1.0,0.8,0.545	0.313	rs80925194	G>A	0	0.192997	0.192997	3_prime_UTR_variant	rs80925194	7:33722896_3_prime_UTR_variant	12	12	7	10	7	20	11	12	15	5	11	98	24	2.08926e-11	0.244898	HeteroAlt	2	BTBD9
7:33722896	7	33722896	C	T	-	2606.86	12,12,7,10,7	0,0,0,0,0	11,8,6,15,4,6	9,3,6,0,1,5	102000000000	6.05927e-05	1.0,1.0,1.0,1.0,1.0	0.55,0.727,0.5,1.0,0.8,0.545	0.313	rs80925194	G>A	0	0.192997	0.192997	downstream_gene_variant	rs80925194	7:33722896_downstream_gene_variant	12	12	7	10	7	20	11	12	15	5	11	98	24	2.08926e-11	0.244898	HeteroAlt	3	ZFAND3
7:34122528	7	34122528	T	C	-	2780.03	11,3,10,14,5	0,0,0,0,0	7,8,8,8,11,12	10,14,6,0,11,12	12000000	1.15284e-08	1.0,1.0,1.0,1.0,1.0	0.412,0.364,0.571,1.0,0.5,0.5	0.442	rs320958396	A>G	0	0.228566	0.228566	intron_variant	rs320958396	7:34122528_intron_variant	11	3	10	14	5	17	22	14	8	22	24	97	53	0.000327414	0.546392	HeteroAlt	4	ENSSSCG00000027778
7:34122528	7	34122528	T	C	-	2780.03	11,3,10,14,5	0,0,0,0,0	7,8,8,8,11,12	10,14,6,0,11,12	12000000	1.15284e-08	1.0,1.0,1.0,1.0,1.0	0.412,0.364,0.571,1.0,0.5,0.5	0.442	rs320958396	A>G	0	0.228566	0.228566	splice_region_variant,5_prime_UTR_variant	rs320958396	7:34122528_splice_region_variant,5_prime_UTR_variant	11	3	10	14	5	17	22	14	8	22	24	97	53	0.000327414	0.546392	HeteroAlt	5	BTBD9
7:34122765	7	34122765	A	G	+	1642.23	16,3,8,6,4	0,0,0,0,0	5,3,1,8,1,3	4,6,2,0,3,11	274000000	2.28115e-07	1.0,1.0,1.0,1.0,1.0	0.556,0.333,0.333,1.0,0.25,0.214	0.552	rs337362946	A>G	0	0.29556	0.29556	upstream_gene_variant	rs337362946	7:34122765_upstream_gene_variant	16	3	8	6	4	9	9	3	8	4	14	58	26	0.000480341	0.448276	HeteroAlt	6	BTBD9
7:34122765	7	34122765	A	G	+	1642.23	16,3,8,6,4	0,0,0,0,0	5,3,1,8,1,3	4,6,2,0,3,11	274000000	2.28115e-07	1.0,1.0,1.0,1.0,1.0	0.556,0.333,0.333,1.0,0.25,0.214	0.552	rs337362946	A>G	0	0.29556	0.29556	intron_variant	rs337362946	7:34122765_intron_variant	16	3	8	6	4	9	9	3	8	4	14	58	26	0.000480341	0.448276	HeteroAlt	7	ENSSSCG00000027778
7:34127560	7	34127560	T	C	-	1811.92	5,12,2,5,4	0,0,0,0,0	7,2,4,1,9,6	6,1,8,0,5,9	1960000000	1.29202e-05	1.0,1.0,1.0,1.0,1.0	0.538,0.667,0.333,1.0,0.643,0.4	0.403	rs324051967	A>G	0	0.237239	0.237239	intron_variant	rs324051967	7:34127560_intron_variant	5	12	2	5	4	13	3	12	1	14	15	57	29	0.00253345	0.508772	HeteroAlt	8	ENSSSCG00000027778
7:34127560	7	34127560	T	C	-	1811.92	5,12,2,5,4	0,0,0,0,0	7,2,4,1,9,6	6,1,8,0,5,9	1960000000	1.29202e-05	1.0,1.0,1.0,1.0,1.0	0.538,0.667,0.333,1.0,0.643,0.4	0.403	rs324051967	A>G	0	0.237239	0.237239	upstream_gene_variant	rs324051967	7:34127560_upstream_gene_variant	5	12	2	5	4	13	3	12	1	14	15	57	29	0.00253345	0.508772	HeteroAlt	9	BTBD9
7:50098824	7	50098824	G	A	+	7145.42	0,0,0,0,0	152,51,98,61,50	2,65,51,43,81,52	5,73,52,57,0,75	0	0	0.0,0.0,0.0,0.0,0.0	0.286,0.471,0.495,0.43,1.0,0.409	-0.515	rs333024576	G>A	0	0.24838	0.24838	synonymous_variant	rs333024576	7:50098824_synonymous_variant	152	51	98	61	50	7	138	103	100	81	127	294	674	2.63e-34	2.29252	HeteroRef	10	IL16
7:50099304	7	50099304	G	A	+	5369.42	0,0,0,0,0	113,35,80,50,53	6,44,42,29,61,38	5,56,46,46,0,63	0	0	0.0,0.0,0.0,0.0,0.0	0.545,0.44,0.477,0.387,1.0,0.376	-0.538	rs335433559	G>A	0	0.234888	0.234888	synonymous_variant	rs335433559	7:50099304_synonymous_variant	113	35	80	50	53	11	100	88	75	61	101	220	547	3.58e-32	2.48636	HeteroRef	11	IL16
7:59405327	7	59405327	T	C	-	19170	39,31,43,35,28	54,34,53,42,27	36,109,42,143,99,168	0,0,63,0,0,0	0	0	0.419,0.477,0.448,0.455,0.509	1.0,1.0,0.4,1.0,1.0,1.0	-0.438	rs338971399	A>G	0.0336422	0.244949	0.278591	3_prime_UTR_variant	rs338971399	7:59405327_3_prime_UTR_variant	93	65	96	77	55	36	109	105	143	99	168	773	273	6.48e-54	0.353169	HeteroAlt	12	PML
7:78248591	7	78248591	C	T	-	3201.76	0,0,0,0,0	31,14,48,29,10	10,32,38,6,18,18	0,0,0,10,11,14	0	0	0.0,0.0,0.0,0.0,0.0	1.0,1.0,1.0,0.375,0.621,0.563	-0.76	rs1113967609	G>A	0	0.275374	0.275374	downstream_gene_variant	rs1113967609	7:78248591_downstream_gene_variant	31	14	48	29	10	10	32	38	16	29	32	122	167	0.00811952	1.36885	HeteroRef	13	RNASE4
7:78248591	7	78248591	C	T	-	3201.76	0,0,0,0,0	31,14,48,29,10	10,32,38,6,18,18	0,0,0,10,11,14	0	0	0.0,0.0,0.0,0.0,0.0	1.0,1.0,1.0,0.375,0.621,0.563	-0.76	rs1113967609	G>A	0	0.275374	0.275374	intron_variant	rs1113967609	7:78248591_intron_variant	31	14	48	29	10	10	32	38	16	29	32	122	167	0.00811952	1.36885	HeteroRef	14	RNASE4
7:78249854	7	78249854	G	A	-	22964.7	0,0,0,0,0	275,103,350,219,118	106,402,164,165,138,182	0,0,182,86,110,246	0	0	0.0,0.0,0.0,0.0,0.0	1.0,1.0,0.474,0.657,0.556,0.425	-0.686	rs81216779	C>T	0	0.256123	0.256123	intron_variant	rs81216779	7:78249854_intron_variant	275	103	350	219	118	106	402	346	251	248	428	1157	1689	2.02e-23	1.45981	HeteroRef	15	RNASE4
7:78249854	7	78249854	G	A	-	22964.7	0,0,0,0,0	275,103,350,219,118	106,402,164,165,138,182	0,0,182,86,110,246	0	0	0.0,0.0,0.0,0.0,0.0	1.0,1.0,0.474,0.657,0.556,0.425	-0.686	rs81216779	C>T	0	0.256123	0.256123	synonymous_variant	rs81216779	7:78249854_synonymous_variant	275	103	350	219	118	106	402	346	251	248	428	1157	1689	2.02e-23	1.45981	HeteroRef	16	RNASE4
7:78250104	7	78250104	C	A	-	24671.7	0,0,0,0,0	277,87,354,187,101	127,426,163,146,150,214	0,0,170,67,69,217	0	0	0.0,0.0,0.0,0.0,0.0	1.0,1.0,0.489,0.685,0.685,0.497	-0.726	rs697885174	G>T	0	0.228965	0.228965	intron_variant	rs697885174	7:78250104_intron_variant	277	87	354	187	101	127	426	333	213	219	431	1226	1529	7.79938e-09	1.24715	50:50:00	17	RNASE4
7:78250104	7	78250104	C	A	-	24671.7	0,0,0,0,0	277,87,354,187,101	127,426,163,146,150,214	0,0,170,67,69,217	0	0	0.0,0.0,0.0,0.0,0.0	1.0,1.0,0.489,0.685,0.685,0.497	-0.726	rs697885174	G>T	0	0.228965	0.228965	5_prime_UTR_variant	rs697885174	7:78250104_5_prime_UTR_variant	277	87	354	187	101	127	426	333	213	219	431	1226	1529	7.79938e-09	1.24715	50:50:00	18	RNASE4
7:78250104	7	78250104	C	A	-	24671.7	0,0,0,0,0	277,87,354,187,101	127,426,163,146,150,214	0,0,170,67,69,217	0	0	0.0,0.0,0.0,0.0,0.0	1.0,1.0,0.489,0.685,0.685,0.497	-0.726	rs697885174	G>T	0	0.228965	0.228965	missense_variant	rs697885174	7:78250104_missense_variant	277	87	354	187	101	127	426	333	213	219	431	1226	1529	7.79938e-09	1.24715	50:50:00	19	RNASE4
7:78251478	7	78251478	T	G	-	3691.96	0,0,0,0,0	45,5,9,17,3	18,36,34,14,17,19	0,0,0,6,15,17	0	0	0.0,0.0,0.0,0.0,0.0	1.0,1.0,1.0,0.7,0.531,0.528	-0.793	rs1110615684	A>C	0	0.234974	0.234974	intron_variant	rs1110615684	7:78251478_intron_variant	45	5	9	17	3	18	36	34	20	32	36	138	117	0.188486	0.847826	50:50:00	20	RNASE4
7:78251717	7	78251717	T	C	-	3317.31	0,0,0,0,0	48,3,2,12,6	8,34,29,13,26,13	0,0,0,12,18,14	0	0	0.0,0.0,0.0,0.0,0.0	1.0,1.0,1.0,0.52,0.591,0.481	-0.765	rs1113197645	A>G	0	0.259473	0.259473	intron_variant	rs1113197645	7:78251717_intron_variant	48	3	2	12	6	8	34	29	25	44	27	123	115	0.604066	0.934959	50:50:00	21	RNASE4
7:78254742	7	78254742	C	T	-	2085.7	0,0,0,0,0	25,1,3,3,5	8,29,14,8,11,6	0,0,17,6,6,8	2130	2.81324e-12	0.0,0.0,0.0,0.0,0.0	1.0,1.0,0.452,0.571,0.647,0.429	-0.683	rs1110785994	G>A	0	0.257951	0.257951	intron_variant	rs1110785994	7:78254742_intron_variant	25	1	3	3	5	8	29	31	14	17	14	76	74	0.870283	0.973684	50:50:00	22	RNASE4
7:78255768	7	78255768	G	T	-	3270.26	0,0,0,0,0	22,1,4,13,8	15,39,18,9,26,11	0,0,10,10,8,7	0	0	0.0,0.0,0.0,0.0,0.0	1.0,1.0,0.643,0.474,0.765,0.611	-0.749	rs1111643426	C>A	0	0.215482	0.215482	intron_variant	rs1111643426	7:78255768_intron_variant	22	1	4	13	8	15	39	28	19	34	18	118	83	0.0135601	0.70339	50:50:00	23	RNASE4
7:78258060	7	78258060	G	C	-	1554.34	0,0,0,0,0	13,1,2,5,4	6,30,4,9,11,2	0,0,6,6,4,4	226000	2.53719e-10	0.0,0.0,0.0,0.0,0.0	1.0,1.0,0.4,0.6,0.733,0.333	-0.678	rs1110353338	C>G	0	0.287327	0.287327	5_prime_UTR_variant	rs1110353338	7:78258060_5_prime_UTR_variant	13	1	2	5	4	6	30	10	15	15	6	62	45	0.100289	0.725806	50:50:00	24	RNASE4
7:78258060	7	78258060	G	C	-	1554.34	0,0,0,0,0	13,1,2,5,4	6,30,4,9,11,2	0,0,6,6,4,4	226000	2.53719e-10	0.0,0.0,0.0,0.0,0.0	1.0,1.0,0.4,0.6,0.733,0.333	-0.678	rs1110353338	C>G	0	0.287327	0.287327	intron_variant	rs1110353338	7:78258060_intron_variant	13	1	2	5	4	6	30	10	15	15	6	62	45	0.100289	0.725806	50:50:00	25	RNASE4
7:78258060	7	78258060	G	C	-	1554.34	0,0,0,0,0	13,1,2,5,4	6,30,4,9,11,2	0,0,6,6,4,4	226000	2.53719e-10	0.0,0.0,0.0,0.0,0.0	1.0,1.0,0.4,0.6,0.733,0.333	-0.678	rs1110353338	C>G	0	0.287327	0.287327	upstream_gene_variant	rs1110353338	7:78258060_upstream_gene_variant	13	1	2	5	4	6	30	10	15	15	6	62	45	0.100289	0.725806	50:50:00	26	RNASE4
7:78259578	7	78259578	C	T	-	1326.36	0,0,0,0,0	13,1,2,4,7	10,17,4,3,9,7	0,0,0,3,7,1	524	6.70629e-12	0.0,0.0,0.0,0.0,0.0	1.0,1.0,1.0,0.5,0.563,0.875	-0.823	rs1113285614	G>A	0	0.231784	0.231784	upstream_gene_variant	rs1113285614	7:78259578_upstream_gene_variant	13	1	2	4	7	10	17	4	6	16	8	50	38	0.200825	0.76	50:50:00	27	RNASE4
7:78259578	7	78259578	C	T	-	1326.36	0,0,0,0,0	13,1,2,4,7	10,17,4,3,9,7	0,0,0,3,7,1	524	6.70629e-12	0.0,0.0,0.0,0.0,0.0	1.0,1.0,1.0,0.5,0.563,0.875	-0.823	rs1113285614	G>A	0	0.231784	0.231784	intron_variant	rs1113285614	7:78259578_intron_variant	13	1	2	4	7	10	17	4	6	16	8	50	38	0.200825	0.76	50:50:00	28	RNASE4
7:78448244	7	78448244	G	A	+	2484.99	0,0,0,0,0	21,7,12,8,12	9,33,14,10,25,9	0,0,11,5,17,6	0	0	0.0,0.0,0.0,0.0,0.0	1.0,1.0,0.56,0.667,0.595,0.6	-0.737	rs321270505	G>A	0	0.20664	0.20664	downstream_gene_variant	rs321270505	7:78448244_downstream_gene_variant	21	7	12	8	12	9	33	25	15	42	15	100	99	0.943487	0.99	50:50:00	29	APEX1
7:78448244	7	78448244	G	A	+	2484.99	0,0,0,0,0	21,7,12,8,12	9,33,14,10,25,9	0,0,11,5,17,6	0	0	0.0,0.0,0.0,0.0,0.0	1.0,1.0,0.56,0.667,0.595,0.6	-0.737	rs321270505	G>A	0	0.20664	0.20664	intron_variant	rs321270505	7:78448244_intron_variant	21	7	12	8	12	9	33	25	15	42	15	100	99	0.943487	0.99	50:50:00	30	PIP4P1
7:78448244	7	78448244	G	A	+	2484.99	0,0,0,0,0	21,7,12,8,12	9,33,14,10,25,9	0,0,11,5,17,6	0	0	0.0,0.0,0.0,0.0,0.0	1.0,1.0,0.56,0.667,0.595,0.6	-0.737	rs321270505	G>A	0	0.20664	0.20664	upstream_gene_variant	rs321270505	7:78448244_upstream_gene_variant	21	7	12	8	12	9	33	25	15	42	15	100	99	0.943487	0.99	50:50:00	31	PNP
7:78451141	7	78451141	G	C	+	15897.7	0,0,0,0,0	156,103,154,132,122	92,231,95,51,99,144	0,0,77,66,96,165	0	0	0.0,0.0,0.0,0.0,0.0	1.0,1.0,0.552,0.436,0.508,0.466	-0.66	rs337128593	G>C	0	0.266	0.266	upstream_gene_variant	rs337128593	7:78451141_upstream_gene_variant	156	103	154	132	122	92	231	172	117	195	309	712	1071	1.86e-17	1.50421	HeteroRef	32	PNP
7:78451141	7	78451141	G	C	+	15897.7	0,0,0,0,0	156,103,154,132,122	92,231,95,51,99,144	0,0,77,66,96,165	0	0	0.0,0.0,0.0,0.0,0.0	1.0,1.0,0.552,0.436,0.508,0.466	-0.66	rs337128593	G>C	0	0.266	0.266	downstream_gene_variant	rs337128593	7:78451141_downstream_gene_variant	156	103	154	132	122	92	231	172	117	195	309	712	1071	1.86e-17	1.50421	HeteroRef	33	APEX1
7:78451141	7	78451141	G	C	+	15897.7	0,0,0,0,0	156,103,154,132,122	92,231,95,51,99,144	0,0,77,66,96,165	0	0	0.0,0.0,0.0,0.0,0.0	1.0,1.0,0.552,0.436,0.508,0.466	-0.66	rs337128593	G>C	0	0.266	0.266	3_prime_UTR_variant	rs337128593	7:78451141_3_prime_UTR_variant	156	103	154	132	122	92	231	172	117	195	309	712	1071	1.86e-17	1.50421	HeteroRef	34	PIP4P1
8:1204180	8	1204180	G	A	-	5270.84	57,1,107,1,60	50,164,124,148,52	0,0,0,0,0,0	99,201,162,63,171,169	0	0	0.533,0.006,0.463,0.007,0.536	0.0,0.0,0.0,0.0,0.0,0.0	0.309	rs708694157	C>T	0.277684	0	0.277684	3_prime_UTR_variant	rs708694157	8:1204180_3_prime_UTR_variant	107	165	231	149	112	99	201	162	63	171	169	226	1403	5.9e-187	6.20796	HeteroRef	1	MXD4
8:1204181	8	1204181	A	G	-	5235.84	56,1,109,1,60	51,168,127,148,54	0,0,0,0,0,0	98,203,161,65,172,171	0	0	0.523,0.006,0.462,0.007,0.526	0.0,0.0,0.0,0.0,0.0,0.0	0.305	rs693010786	T>C	0.273504	0	0.273504	3_prime_UTR_variant	rs693010786	8:1204181_3_prime_UTR_variant	107	169	236	149	114	98	203	161	65	172	171	227	1418	1.54e-189	6.2467	HeteroRef	2	MXD4
8:4121327	8	4121327	C	T	-	20443.4	1,2,863,1,2	1054,1258,799,1310,1697	691,646,550,483,569,735	681,623,490,444,549,681	0	0	0.001,0.002,0.519,0.001,0.001	0.504,0.509,0.529,0.521,0.509,0.519	-0.41	rs327415940	G>A	0.231545	0.00938971	0.240935	downstream_gene_variant	rs327415940	8:4121327_downstream_gene_variant	1055	1260	1662	1311	1699	1372	1269	1040	927	1118	1416	4543	9586	0	2.11006	HeteroRef	3	ENSSSCG00000050735
8:4121327	8	4121327	C	T	-	20443.4	1,2,863,1,2	1054,1258,799,1310,1697	691,646,550,483,569,735	681,623,490,444,549,681	0	0	0.001,0.002,0.519,0.001,0.001	0.504,0.509,0.529,0.521,0.509,0.519	-0.41	rs327415940	G>A	0.231545	0.00938971	0.240935	3_prime_UTR_variant	rs327415940	8:4121327_3_prime_UTR_variant	1055	1260	1662	1311	1699	1372	1269	1040	927	1118	1416	4543	9586	0	2.11006	HeteroRef	4	ENSSSCG00000027746
8:9227933	8	9227933	T	C	-	1249.02	8,4,6,10,5	14,4,7,10,5	0,0,21,0,0,0	12,27,20,22,21,29	320000000000	0.000175021	0.364,0.5,0.462,0.5,0.5	0.0,0.0,0.512,0.0,0.0,0.0	0.38	rs345473336	A>G	0.0589169	0.209023	0.26794	synonymous_variant	rs345473336	8:9227933_synonymous_variant	22	8	13	20	10	12	27	41	22	21	29	54	171	6.19e-15	3.16667	HeteroRef	5	BOD1L1
8:9228815	8	9228815	T	C	-	1259.02	11,13,4,6,5	19,10,7,9,5	0,0,22,0,0,0	15,40,26,30,31,30	670000000	4.70861e-06	0.367,0.565,0.364,0.4,0.5	0.0,0.0,0.458,0.0,0.0,0.0	0.363	rs328074285	A>G	0.0893404	0.186978	0.276318	synonymous_variant	rs328074285	8:9228815_synonymous_variant	30	23	11	15	10	15	40	48	30	31	30	61	222	1.06e-21	3.63934	HeteroRef	6	BOD1L1
8:16667903	8	16667903	C	G	-	15188.1	53,39,89,54,37	0,0,0,0,0	19,50,60,32,102,37	22,32,0,35,0,55	0	0	1.0,1.0,1.0,1.0,1.0	0.463,0.61,1.0,0.478,1.0,0.402	0.341	rs322273821	G>C	0	0.272833	0.272833	synonymous_variant	rs322273821	8:16667903_synonymous_variant	53	39	89	54	37	41	82	60	67	102	92	572	144	1.38e-57	0.251748	HeteroAlt	7	ADGRA3
8:19237448	8	19237448	T	C	+	7002.44	0,33,0,0,0	68,57,80,58,95	36,54,27,60,34,48	48,63,41,61,50,42	0	0	0.0,0.367,0.0,0.0,0.0	0.429,0.462,0.397,0.496,0.405,0.533	-0.38	rs343948418	T>C	0.164127	0.0535599	0.217687	3_prime_UTR_variant	rs343948418	8:19237448_3_prime_UTR_variant	68	90	80	58	95	84	117	68	121	84	90	292	663	3.33e-33	2.27055	HeteroRef	8	PI4K2B
8:27771793	8	27771793	G	A	-	35486.6	110,18,86,26,12	84,9,78,60,15	8,180,163,260,213,306	0,0,0,0,0,0	0	0	0.567,0.667,0.524,0.302,0.444	1.0,1.0,1.0,1.0,1.0,1.0	-0.499	rs328001433	C>T	0.137196	0	0.137196	3_prime_UTR_variant	rs328001433	8:27771793_3_prime_UTR_variant	194	27	164	86	27	8	180	163	260	213	306	1382	246	2.1e-174	0.178003	HeteroAlt	9	ARAP2
8:27779045	8	27779045	T	C	-	33788.2	137,10,25,20,2	0,4,22,29,4	5,210,146,165,275,211	0,0,0,0,0,0	0	0	1.0,0.714,0.532,0.408,0.333	1.0,1.0,1.0,1.0,1.0,1.0	-0.402	rs327384248	A>G	0.267273	0	0.267273	synonymous_variant	rs327384248	8:27779045_synonymous_variant	137	14	47	49	6	5	210	146	165	275	211	1206	59	3.62e-228	0.0489221	HeteroAlt	10	ARAP2
8:33035619	8	33035619	G	A	+	37993.8	112,113,99,66,51	0,1,127,63,59	109,192,140,139,136,201	0,0,0,0,0,1	0	0	1.0,0.991,0.438,0.512,0.464	1.0,1.0,1.0,1.0,1.0,0.995	-0.318	rs322191514	G>A	0.28834	0.00204124	0.290381	3_prime_UTR_variant	rs322191514	8:33035619_3_prime_UTR_variant	112	114	226	129	110	109	192	140	139	136	202	1358	251	1.19e-167	0.184831	HeteroAlt	11	TMEM33
8:84259641	8	84259641	C	T	-	5104.09	21,13,23,17,18	0,0,0,0,0	10,18,23,7,19,15	8,0,0,13,17,14	148000	1.68681e-10	1.0,1.0,1.0,1.0,1.0	0.556,1.0,1.0,0.35,0.528,0.517	0.342	rs337072445	G>A	0	0.274217	0.274217	3_prime_UTR_variant	rs337072445	8:84259641_3_prime_UTR_variant	21	13	23	17	18	18	18	23	20	36	29	184	52	8.51e-18	0.282609	HeteroAlt	12	GAB1
8:86329730	8	86329730	A	C	+	2273.57	10,11,1,8,19	0,0,0,0,0	6,10,3,3,9,2	12,0,0,5,2,1	25800000000	1.67122e-05	1.0,1.0,1.0,1.0,1.0	0.333,1.0,1.0,0.375,0.818,0.667	0.301	rs320324215	A>C	0	0.295066	0.295066	3_prime_UTR_variant	rs320324215	8:86329730_3_prime_UTR_variant	10	11	1	8	19	18	10	3	8	11	3	82	20	8.30871e-10	0.243902	HeteroAlt	13	RNF150
8:96710772	8	96710772	A	C	+	46917.5	182,289,272,195,236	0,0,0,0,0	58,107,72,92,85,196	72,103,102,92,111,0	0	0	1.0,1.0,1.0,1.0,1.0	0.446,0.51,0.414,0.5,0.434,1.0	0.449	rs328932724	A>C	0	0.223323	0.223323	downstream_gene_variant	rs328932724	8:96710772_downstream_gene_variant	182	289	272	195	236	130	210	174	184	196	196	1784	480	2.35e-165	0.269058	HeteroAlt	14	ENSSSCG00000009072
8:118677138	8	118677138	T	G	+	44451	153,14,142,53,18	81,11,143,43,12	20,400,282,475,319,288	17,0,0,0,0,0	0	0	0.654,0.56,0.498,0.552,0.6	0.541,1.0,1.0,1.0,1.0,1.0	-0.351	rs327714186	T>G	0.0581481	0.187386	0.245534	intron_variant	rs327714186	8:118677138_intron_variant	234	25	285	96	30	37	400	282	475	319	288	2164	307	1.93e-305	0.141867	HeteroAlt	15	SLC39A8
8:118859965	8	118859965	G	A	-	15857.2	47,33,30,35,9	43,0,33,19,13	5,136,95,42,63,73	0,0,0,0,0,0	0	0	0.522,1.0,0.476,0.648,0.409	1.0,1.0,1.0,1.0,1.0,1.0	-0.389	rs699633347	C>T	0.234329	0	0.234329	synonymous_variant	rs699633347	8:118859965_synonymous_variant	90	33	63	54	22	5	136	95	42	63	73	568	108	4.81e-70	0.190141	HeteroAlt	16	BANK1
8:130327368	8	130327368	A	G	+	1220.01	10,16,10,16,6	13,12,13,0,9	0,0,0,0,0,0	11,45,23,29,19,37	0	0	0.435,0.571,0.435,1.0,0.4	0.0,0.0,0.0,0.0,0.0,0.0	0.568	rs81404797	A>G	0.250117	0	0.250117	3_prime_UTR_variant	rs81404797	8:130327368_3_prime_UTR_variant	23	28	23	16	15	11	45	23	29	19	37	58	211	1.07e-20	3.63793	HeteroRef	17	FAM13A
8:130327368	8	130327368	A	G	+	1220.01	10,16,10,16,6	13,12,13,0,9	0,0,0,0,0,0	11,45,23,29,19,37	0	0	0.435,0.571,0.435,1.0,0.4	0.0,0.0,0.0,0.0,0.0,0.0	0.568	rs81404797	A>G	0.250117	0	0.250117	downstream_gene_variant	rs81404797	8:130327368_downstream_gene_variant	23	28	23	16	15	11	45	23	29	19	37	58	211	1.07e-20	3.63793	HeteroRef	18	FAM13A
8:130327470	8	130327470	G	A	+	5890.02	13,12,14,0,10	18,18,19,21,10	9,46,29,30,17,41	0,0,0,0,0,0	0	0	0.419,0.4,0.424,0.0,0.5	1.0,1.0,1.0,1.0,1.0,1.0	-0.651	rs330660300	G>A	0.198574	0	0.198574	downstream_gene_variant	rs330660300	8:130327470_downstream_gene_variant	31	30	33	21	20	9	46	29	30	17	41	221	86	1.3099e-14	0.38914	HeteroAlt	19	FAM13A
8:130327470	8	130327470	G	A	+	5890.02	13,12,14,0,10	18,18,19,21,10	9,46,29,30,17,41	0,0,0,0,0,0	0	0	0.419,0.4,0.424,0.0,0.5	1.0,1.0,1.0,1.0,1.0,1.0	-0.651	rs330660300	G>A	0.198574	0	0.198574	3_prime_UTR_variant	rs330660300	8:130327470_3_prime_UTR_variant	31	30	33	21	20	9	46	29	30	17	41	221	86	1.3099e-14	0.38914	HeteroAlt	20	FAM13A
8:131004197	8	131004197	G	A	-	6225.02	40,40,47,41,47	40,55,51,33,61	0,0,48,0,0,0	43,86,47,100,99,123	0	0	0.5,0.421,0.48,0.554,0.435	0.0,0.0,0.505,0.0,0.0,0.0	0.394	rs332880040	C>T	0.0532963	0.206165	0.259462	downstream_gene_variant	rs332880040	8:131004197_downstream_gene_variant	80	95	98	74	108	43	86	95	100	99	123	263	738	6.01e-51	2.80608	HeteroRef	21	PKD2
8:135479157	8	135479157	G	A	+	1534.18	0,2,0,0,1	36,7,1,12,6	3,16,9,14,12,10	5,12,12,15,14,6	69900	6.85264e-09	0.0,0.222,0.0,0.0,0.143	0.375,0.571,0.429,0.483,0.462,0.625	-0.418	rs333611945	G>A	0.103788	0.0922614	0.19605	intron_variant	rs333611945	8:135479157_intron_variant	36	9	1	12	7	8	28	21	29	26	16	67	126	2.16736e-05	1.8806	HeteroRef	22	SEC31A
8:135480391	8	135480391	C	G	+	1811.27	0,1,0,0,4	29,8,3,13,12	3,18,13,24,7,15	11,26,24,28,10,17	961000000	6.61221e-06	0.0,0.111,0.0,0.0,0.25	0.214,0.409,0.351,0.462,0.412,0.469	-0.314	rs338229884	C>G	0.110405	0.0945292	0.204934	intron_variant	rs338229884	8:135480391_intron_variant	29	9	3	13	16	14	44	37	52	17	32	85	181	3.95325e-09	2.12941	HeteroRef	23	SEC31A
8:135480392	8	135480392	C	G	+	1816.66	0,1,0,0,4	27,7,3,12,11	3,18,13,24,7,15	11,26,24,26,10,16	24100000000	1.56776e-05	0.0,0.125,0.0,0.0,0.267	0.214,0.409,0.351,0.48,0.412,0.484	-0.313	rs321209747	C>G	0.118513	0.100261	0.218774	intron_variant	rs321209747	8:135480392_intron_variant	27	8	3	12	15	14	44	37	50	17	31	85	173	4.28606e-08	2.03529	HeteroRef	24	SEC31A
8:135481203	8	135481203	A	G	+	2275.37	0,6,0,0,3	50,12,4,17,9	4,21,4,21,20,26	5,25,18,26,26,19	4420000	3.99954e-08	0.0,0.333,0.0,0.0,0.25	0.444,0.457,0.182,0.447,0.435,0.578	-0.307	rs319628890	A>G	0.162335	0.129938	0.292273	intron_variant	rs319628890	8:135481203_intron_variant	50	18	4	17	12	9	46	22	47	46	45	105	211	2.477e-09	2.00952	HeteroRef	25	SEC31A
8:135484058	8	135484058	T	C	+	3966.98	0,11,1,0,4	78,20,8,33,25	9,21,13,42,33,40	18,36,22,41,44,33	5.22	7.67126e-14	0.0,0.355,0.111,0.0,0.138	0.333,0.368,0.371,0.506,0.429,0.548	-0.305	rs336330954	T>C	0.145281	0.0852418	0.230523	intron_variant	rs336330954	8:135484058_intron_variant	78	31	9	33	29	27	57	35	83	77	73	174	358	1.49e-15	2.05747	HeteroRef	26	SEC31A
8:135485570	8	135485570	T	C	+	4705.81	0,8,6,0,12	69,37,11,77,39	8,33,21,43,39,30	12,31,42,61,29,26	0	0	0.0,0.178,0.353,0.0,0.235	0.4,0.516,0.333,0.413,0.574,0.536	-0.309	rs326670790	T>C	0.153433	0.0936184	0.247051	intron_variant	rs326670790	8:135485570_intron_variant	69	45	17	77	51	20	64	63	104	68	56	200	434	1.5e-20	2.17	HeteroRef	27	SEC31A
9:11159988	9	11159988	G	C	+	4010.44	0,0,35,0,0	47,18,41,74,23	13,28,21,29,34,21	12,40,39,37,40,38	4770000	4.29952e-08	0.0,0.0,0.461,0.0,0.0	0.52,0.412,0.35,0.439,0.459,0.356	-0.331	rs326568953	G>C	0.206165	0.0646519	0.270817	3_prime_UTR_variant	rs326568953	9:11159988_3_prime_UTR_variant	47	18	76	74	23	25	68	60	66	74	59	181	409	6.2e-21	2.25967	HeteroRef	1	ACER3
9:21735245	9	21735245	T	G	-	48461.4	297,174,0,257,1	315,174,837,341,556	297,719,440,439,524,544	0,0,0,0,0,0	0	0	0.485,0.5,0.0,0.43,0.002	1.0,1.0,1.0,1.0,1.0,1.0	-0.717	rs81215133	A>C	0.25911	0	0.25911	synonymous_variant	rs81215133	9:21735245_synonymous_variant	612	348	837	598	557	297	719	440	439	524	544	3692	2223	2.5e-81	0.602113	HeteroAlt	2	CTSC
9:21749875	9	21749875	A	G	-	59161.8	555,245,203,140,219	0,3,235,209,208	276,546,300,844,395,420	0,0,0,0,0,0	0	0	1.0,0.988,0.463,0.401,0.513	1.0,1.0,1.0,1.0,1.0,1.0	-0.327	rs341664590	T>C	0.295736	0	0.295736	3_prime_UTR_variant	rs341664590	9:21749875_3_prime_UTR_variant	555	248	438	349	427	276	546	300	844	395	420	4143	655	0	0.158098	HeteroAlt	3	CTSC
9:21749875	9	21749875	A	G	-	59161.8	555,245,203,140,219	0,3,235,209,208	276,546,300,844,395,420	0,0,0,0,0,0	0	0	1.0,0.988,0.463,0.401,0.513	1.0,1.0,1.0,1.0,1.0,1.0	-0.327	rs341664590	T>C	0.295736	0	0.295736	intron_variant	rs341664590	9:21749875_intron_variant	555	248	438	349	427	276	546	300	844	395	420	4143	655	0	0.158098	HeteroAlt	4	CTSC
9:21750862	9	21750862	A	C	-	50629.8	317,131,121,71,98	0,1,134,101,110	141,284,142,417,210,144	0,0,0,0,0,0	0	0	1.0,0.992,0.475,0.413,0.471	1.0,1.0,1.0,1.0,1.0,1.0	-0.33	rs342286167	T>G	0.298437	0	0.298437	3_prime_UTR_variant	rs342286167	9:21750862_3_prime_UTR_variant	317	132	255	172	208	141	284	142	417	210	144	2076	346	1.06e-270	0.166667	HeteroAlt	5	CTSC
9:21750862	9	21750862	A	C	-	50629.8	317,131,121,71,98	0,1,134,101,110	141,284,142,417,210,144	0,0,0,0,0,0	0	0	1.0,0.992,0.475,0.413,0.471	1.0,1.0,1.0,1.0,1.0,1.0	-0.33	rs342286167	T>G	0.298437	0	0.298437	intron_variant	rs342286167	9:21750862_intron_variant	317	132	255	172	208	141	284	142	417	210	144	2076	346	1.06e-270	0.166667	HeteroAlt	6	CTSC
9:22960819	9	22960819	T	C	+	3713.51	9,13,3,12,6	11,15,8,18,13	25,19,21,6,8,17	0,0,0,0,6,6	2640	3.20076e-11	0.45,0.464,0.273,0.4,0.316	1.0,1.0,1.0,1.0,0.571,0.739	-0.505	rs319396209	T>C	0.0835153	0.18591	0.269425	3_prime_UTR_variant	rs319396209	9:22960819_3_prime_UTR_variant	20	28	11	30	19	25	19	21	6	14	23	139	77	2.45861e-05	0.553957	HeteroAlt	7	FOLH1B
9:22960819	9	22960819	T	C	+	3713.51	9,13,3,12,6	11,15,8,18,13	25,19,21,6,8,17	0,0,0,0,6,6	2640	3.20076e-11	0.45,0.464,0.273,0.4,0.316	1.0,1.0,1.0,1.0,0.571,0.739	-0.505	rs319396209	T>C	0.0835153	0.18591	0.269425	downstream_gene_variant	rs319396209	9:22960819_downstream_gene_variant	20	28	11	30	19	25	19	21	6	14	23	139	77	2.45861e-05	0.553957	HeteroAlt	8	FOLH1B
9:23184068	9	23184068	C	T	-	11988.1	10,45,24,23,19	18,0,20,29,20	14,38,51,95,56,69	0,0,0,0,0,0	0	0	0.357,1.0,0.545,0.442,0.487	1.0,1.0,1.0,1.0,1.0,1.0	-0.434	rs343302155	G>A	0.252039	0	0.252039	3_prime_UTR_variant	rs343302155	9:23184068_3_prime_UTR_variant	28	45	44	52	39	14	38	51	95	56	69	444	87	3.9e-54	0.195946	HeteroAlt	9	CHORDC1
9:23184068	9	23184068	C	T	-	11988.1	10,45,24,23,19	18,0,20,29,20	14,38,51,95,56,69	0,0,0,0,0,0	0	0	0.357,1.0,0.545,0.442,0.487	1.0,1.0,1.0,1.0,1.0,1.0	-0.434	rs343302155	G>A	0.252039	0	0.252039	downstream_gene_variant	rs343302155	9:23184068_downstream_gene_variant	28	45	44	52	39	14	38	51	95	56	69	444	87	3.9e-54	0.195946	HeteroAlt	10	CHORDC1
9:23184255	9	23184255	G	C	-	15039.1	14,66,27,32,26	27,0,20,24,29	29,61,62,103,55,70	0,0,0,0,0,0	0	0	0.341,1.0,0.574,0.571,0.473	1.0,1.0,1.0,1.0,1.0,1.0	-0.408	rs318346183	C>G	0.247179	0	0.247179	downstream_gene_variant	rs318346183	9:23184255_downstream_gene_variant	41	66	47	56	55	29	61	62	103	55	70	545	100	9.76e-69	0.183486	HeteroAlt	11	CHORDC1
9:23184255	9	23184255	G	C	-	15039.1	14,66,27,32,26	27,0,20,24,29	29,61,62,103,55,70	0,0,0,0,0,0	0	0	0.341,1.0,0.574,0.571,0.473	1.0,1.0,1.0,1.0,1.0,1.0	-0.408	rs318346183	C>G	0.247179	0	0.247179	3_prime_UTR_variant	rs318346183	9:23184255_3_prime_UTR_variant	41	66	47	56	55	29	61	62	103	55	70	545	100	9.76e-69	0.183486	HeteroAlt	12	CHORDC1
9:23185374	9	23185374	G	A	-	10096.1	21,45,15,19,12	17,2,15,14,16	17,25,27,83,47,58	0,0,0,0,0,0	0	0	0.553,0.957,0.5,0.576,0.429	1.0,1.0,1.0,1.0,1.0,1.0	-0.397	rs335491085	C>T	0.205809	0	0.205809	3_prime_UTR_variant	rs335491085	9:23185374_3_prime_UTR_variant	38	47	30	33	28	17	25	27	83	47	58	369	64	1.21e-48	0.173442	HeteroAlt	13	CHORDC1
9:23185661	9	23185661	C	A	-	14661.1	19,39,44,29,21	22,0,26,22,12	22,65,53,126,41,70	0,0,0,0,0,0	0	0	0.463,1.0,0.629,0.569,0.636	1.0,1.0,1.0,1.0,1.0,1.0	-0.341	rs322360834	G>T	0.202624	0	0.202624	3_prime_UTR_variant	rs322360834	9:23185661_3_prime_UTR_variant	41	39	70	51	33	22	65	53	126	41	70	529	82	4.28e-73	0.155009	HeteroAlt	14	CHORDC1
9:23186717	9	23186717	G	T	-	18463.1	40,63,28,44,30	41,0,18,36,31	22,81,59,140,66,99	0,0,0,0,0,0	0	0	0.494,1.0,0.609,0.55,0.492	1.0,1.0,1.0,1.0,1.0,1.0	-0.371	rs342686244	C>A	0.212883	0	0.212883	3_prime_UTR_variant	rs342686244	9:23186717_3_prime_UTR_variant	81	63	46	80	61	22	81	59	140	66	99	672	126	3.11e-83	0.1875	HeteroAlt	15	CHORDC1
9:26574225	9	26574225	A	G	-	4891.11	14,8,17,16,10	20,13,14,0,19	13,25,27,10,21,20	0,0,0,0,0,0	0	0	0.412,0.381,0.548,1.0,0.345	1.0,1.0,1.0,1.0,1.0,1.0	-0.463	rs338643605	T>C	0.269868	0	0.269868	3_prime_UTR_variant	rs338643605	9:26574225_3_prime_UTR_variant	34	21	31	16	29	13	25	27	10	21	20	181	66	2.53057e-13	0.364641	HeteroAlt	16	MRE11
9:26574225	9	26574225	A	G	-	4891.11	14,8,17,16,10	20,13,14,0,19	13,25,27,10,21,20	0,0,0,0,0,0	0	0	0.412,0.381,0.548,1.0,0.345	1.0,1.0,1.0,1.0,1.0,1.0	-0.463	rs338643605	T>C	0.269868	0	0.269868	downstream_gene_variant	rs338643605	9:26574225_downstream_gene_variant	34	21	31	16	29	13	25	27	10	21	20	181	66	2.53057e-13	0.364641	HeteroAlt	17	MRE11
9:26574665	9	26574665	C	T	-	3794.27	13,1,11,15,2	17,3,12,1,5	9,32,21,10,14,15	0,0,0,0,0,0	180	2.5544e-13	0.433,0.25,0.478,0.938,0.286	1.0,1.0,1.0,1.0,1.0,1.0	-0.523	rs322967156	G>A	0.274985	0	0.274985	3_prime_UTR_variant	rs322967156	9:26574665_3_prime_UTR_variant	30	4	23	16	7	9	32	21	10	14	15	143	38	5.97e-15	0.265734	HeteroAlt	18	MRE11
9:26574665	9	26574665	C	T	-	3794.27	13,1,11,15,2	17,3,12,1,5	9,32,21,10,14,15	0,0,0,0,0,0	180	2.5544e-13	0.433,0.25,0.478,0.938,0.286	1.0,1.0,1.0,1.0,1.0,1.0	-0.523	rs322967156	G>A	0.274985	0	0.274985	downstream_gene_variant	rs322967156	9:26574665_downstream_gene_variant	30	4	23	16	7	9	32	21	10	14	15	143	38	5.97e-15	0.265734	HeteroAlt	19	MRE11
9:27210449	9	27210449	C	T	-	2594.53	35,27,21,24,10	41,34,18,34,19	0,0,0,0,0,0	60,83,64,21,78,72	0	0	0.461,0.443,0.538,0.414,0.345	0.0,0.0,0.0,0.0,0.0,0.0	0.44	rs321506206	G>A	0.0702759	0	0.0702759	3_prime_UTR_variant	rs321506206	9:27210449_3_prime_UTR_variant	76	61	39	58	29	60	83	64	21	78	72	117	524	3.79e-58	4.47863	HeteroRef	20	SESN3
9:27210449	9	27210449	C	T	-	2594.53	35,27,21,24,10	41,34,18,34,19	0,0,0,0,0,0	60,83,64,21,78,72	0	0	0.461,0.443,0.538,0.414,0.345	0.0,0.0,0.0,0.0,0.0,0.0	0.44	rs321506206	G>A	0.0702759	0	0.0702759	downstream_gene_variant	rs321506206	9:27210449_downstream_gene_variant	76	61	39	58	29	60	83	64	21	78	72	117	524	3.79e-58	4.47863	HeteroRef	21	SESN3
9:27211212	9	27211212	A	T	-	1720.53	29,16,11,11,6	21,14,6,11,4	0,0,0,0,0,0	33,31,29,14,38,39	0	0	0.58,0.533,0.647,0.5,0.6	0.0,0.0,0.0,0.0,0.0,0.0	0.572	rs325340855	T>A	0.0573977	0	0.0573977	3_prime_UTR_variant	rs325340855	9:27211212_3_prime_UTR_variant	50	30	17	22	10	33	31	29	14	38	39	73	240	3.75e-21	3.28767	HeteroRef	22	SESN3
9:27211212	9	27211212	A	T	-	1720.53	29,16,11,11,6	21,14,6,11,4	0,0,0,0,0,0	33,31,29,14,38,39	0	0	0.58,0.533,0.647,0.5,0.6	0.0,0.0,0.0,0.0,0.0,0.0	0.572	rs325340855	T>A	0.0573977	0	0.0573977	downstream_gene_variant	rs325340855	9:27211212_downstream_gene_variant	50	30	17	22	10	33	31	29	14	38	39	73	240	3.75e-21	3.28767	HeteroRef	23	SESN3
9:41643695	9	41643695	A	G	+	37692.5	47,57,65,36,58	65,59,78,43,62	166,276,216,67,188,125	0,0,0,0,0,0	0	0	0.42,0.491,0.455,0.456,0.483	1.0,1.0,1.0,1.0,1.0,1.0	-0.539	rs343055800	A>G	0.0279553	0	0.0279553	downstream_gene_variant	rs343055800	9:41643695_downstream_gene_variant	112	116	143	79	120	166	276	216	67	188	125	1301	307	1.2e-135	0.235972	HeteroAlt	24	ENSSSCG00000047220
9:41643695	9	41643695	A	G	+	37692.5	47,57,65,36,58	65,59,78,43,62	166,276,216,67,188,125	0,0,0,0,0,0	0	0	0.42,0.491,0.455,0.456,0.483	1.0,1.0,1.0,1.0,1.0,1.0	-0.539	rs343055800	A>G	0.0279553	0	0.0279553	upstream_gene_variant	rs343055800	9:41643695_upstream_gene_variant	112	116	143	79	120	166	276	216	67	188	125	1301	307	1.2e-135	0.235972	HeteroAlt	25	ENSSSCG00000042170
9:41643695	9	41643695	A	G	+	37692.5	47,57,65,36,58	65,59,78,43,62	166,276,216,67,188,125	0,0,0,0,0,0	0	0	0.42,0.491,0.455,0.456,0.483	1.0,1.0,1.0,1.0,1.0,1.0	-0.539	rs343055800	A>G	0.0279553	0	0.0279553	synonymous_variant	rs343055800	9:41643695_synonymous_variant	112	116	143	79	120	166	276	216	67	188	125	1301	307	1.2e-135	0.235972	HeteroAlt	26	ZBTB16
9:46607197	9	46607197	G	A	-	10304.1	0,108,407,392,143	259,196,573,459,196	1,0,0,0,0,3	303,389,377,357,504,895	0	0	0.0,0.355,0.415,0.461,0.422	0.003,0.0,0.0,0.0,0.0,0.003	0.33	rs322660691	C>T	0.188662	0.00154919	0.190211	downstream_gene_variant	rs322660691	9:46607197_downstream_gene_variant	259	304	980	851	339	304	389	377	357	504	898	1054	4508	0	4.27704	HeteroRef	27	THY1
9:64866274	9	64866274	T	C	-	5319.44	22,50,31,64,21	34,59,37,59,22	0,0,37,20,0,0	87,107,53,36,58,68	0	0	0.393,0.459,0.456,0.52,0.488	0.0,0.0,0.411,0.357,0.0,0.0	0.335	rs339563564	A>G	0.0470074	0.199031	0.246038	3_prime_UTR_variant	rs339563564	9:64866274_3_prime_UTR_variant	56	109	68	123	43	87	107	90	56	58	68	245	620	3.1e-37	2.53061	HeteroRef	28	PLEKHA6
9:72514671	9	72514671	C	T	-	2701.5	0,2,0,0,0	17,3,9,10,8	5,26,17,16,29,18	7,20,26,19,14,11	3340000	3.37514e-09	0.0,0.4,0.0,0.0,0.0	0.417,0.565,0.395,0.457,0.674,0.621	-0.442	rs340672630	G>A	0.178885	0.115006	0.293891	downstream_gene_variant	rs340672630	9:72514671_downstream_gene_variant	17	5	9	10	8	12	46	43	35	43	29	113	144	0.0531467	1.27434	50:50:00	29	CDK6
9:72514932	9	72514932	G	A	-	4154.44	0,10,0,0,0	35,19,22,27,16	9,41,30,24,37,24	17,27,21,35,30,24	0	0	0.0,0.345,0.0,0.0,0.0	0.346,0.603,0.588,0.407,0.552,0.5	-0.43	rs319644633	C>T	0.154289	0.103363	0.257651	downstream_gene_variant	rs319644633	9:72514932_downstream_gene_variant	35	29	22	27	16	26	68	51	59	67	48	175	273	3.65551e-06	1.56	HeteroRef	30	CDK6
9:72515605	9	72515605	G	A	-	2007.62	0,6,0,0,0	27,8,7,8,8	4,19,19,14,19,10	4,15,24,30,22,12	2410000000	1.5726e-05	0.0,0.429,0.0,0.0,0.0	0.5,0.559,0.442,0.318,0.463,0.455	-0.37	rs335370655	C>T	0.191855	0.0797933	0.271648	downstream_gene_variant	rs335370655	9:72515605_downstream_gene_variant	27	14	7	8	8	8	34	43	44	41	22	91	165	3.74598e-06	1.81319	HeteroRef	31	CDK6
9:72516771	9	72516771	T	C	-	1069.89	0,2,0,0,0	17,2,9,4,5	1,10,11,15,10,3	1,10,12,11,17,4	4020000000	2.53246e-05	0.0,0.5,0.0,0.0,0.0	0.5,0.5,0.478,0.577,0.37,0.429	-0.376	rs332154015	A>G	0.223607	0.0704292	0.294036	downstream_gene_variant	rs332154015	9:72516771_downstream_gene_variant	17	4	9	4	5	2	20	23	26	27	7	52	92	0.000858121	1.76923	HeteroRef	32	CDK6
9:107273724	9	107273724	C	T	+	2771.81	9,4,6,2,5	3,1,7,3,10	10,20,12,4,14,10	0,0,0,0,0,0	4650000	4.63793e-09	0.75,0.8,0.462,0.4,0.333	1.0,1.0,1.0,1.0,1.0,1.0	-0.451	rs337391232	C>T	0.212031	0	0.212031	5_prime_UTR_variant	rs337391232	9:107273724_5_prime_UTR_variant	12	5	13	5	15	10	20	12	4	14	10	96	24	4.94207e-11	0.25	HeteroAlt	33	BCAP29
9:107273724	9	107273724	C	T	+	2771.81	9,4,6,2,5	3,1,7,3,10	10,20,12,4,14,10	0,0,0,0,0,0	4650000	4.63793e-09	0.75,0.8,0.462,0.4,0.333	1.0,1.0,1.0,1.0,1.0,1.0	-0.451	rs337391232	C>T	0.212031	0	0.212031	upstream_gene_variant	rs337391232	9:107273724_upstream_gene_variant	12	5	13	5	15	10	20	12	4	14	10	96	24	4.94207e-11	0.25	HeteroAlt	34	DUS4L
9:133340681	9	133340681	T	C	+	14299.1	69,8,111,58,12	0,0,0,0,0	2,26,39,46,80,60	2,34,0,80,0,57	0	0	1.0,1.0,1.0,1.0,1.0	0.5,0.433,1.0,0.365,1.0,0.513	0.365	rs329441598	T>C	0	0.287494	0.287494	synonymous_variant	rs329441598	9:133340681_synonymous_variant	69	8	111	58	12	4	60	39	126	80	117	511	173	3.31e-38	0.338552	HeteroAlt	35	LAMB3
10:14218533	10	14218533	A	G	-	19094.8	104,73,42,35,33	0,1,42,49,37	143,90,76,29,55,66	0,0,0,0,0,0	0	0	1.0,0.986,0.5,0.417,0.471	1.0,1.0,1.0,1.0,1.0,1.0	-0.325	rs327824661	T>C	0.292041	0	0.292041	synonymous_variant	rs327824661	10:14218533_synonymous_variant	104	74	84	84	70	143	90	76	29	55	66	746	129	1.28e-96	0.172922	HeteroAlt	1	PARP1
10:14365089	10	14365089	C	G	-	35631.8	123,67,89,73,28	0,0,92,73,31	66,173,162,126,167,147	0,0,0,0,0,0	0	0	1.0,1.0,0.492,0.5,0.475	1.0,1.0,1.0,1.0,1.0,1.0	-0.307	rs320311066	G>C	0.280032	0	0.280032	3_prime_UTR_variant	rs320311066	10:14365089_3_prime_UTR_variant	123	67	181	146	59	66	173	162	126	167	147	1221	196	2.91e-163	0.160524	HeteroAlt	2	ENSSSCG00000046588
10:14365152	10	14365152	C	T	-	37721.8	131,66,93,76,31	0,0,97,85,39	71,204,172,141,176,162	0,0,0,0,0,0	0	0	1.0,1.0,0.489,0.472,0.443	1.0,1.0,1.0,1.0,1.0,1.0	-0.319	rs318863937	G>A	0.291852	0	0.291852	3_prime_UTR_variant	rs318863937	10:14365152_3_prime_UTR_variant	131	66	190	161	70	71	204	172	141	176	162	1323	221	4.58e-173	0.167045	HeteroAlt	3	ENSSSCG00000046588
10:14365156	10	14365156	A	G	-	39215.8	135,69,96,82,32	0,0,102,85,39	73,209,179,150,186,172	0,0,0,0,0,1	0	0	1.0,1.0,0.485,0.491,0.451	1.0,1.0,1.0,1.0,1.0,0.994	-0.314	rs330897821	T>C	0.287594	0.00244949	0.290043	3_prime_UTR_variant	rs330897821	10:14365156_3_prime_UTR_variant	135	69	198	167	71	73	209	179	150	186	173	1383	227	1.6e-182	0.164136	HeteroAlt	4	ENSSSCG00000046588
10:14365395	10	14365395	A	G	-	37918.8	133,79,92,57,35	0,0,100,67,42	90,181,168,141,178,120	0,0,0,0,0,1	0	0	1.0,1.0,0.479,0.46,0.455	1.0,1.0,1.0,1.0,1.0,0.992	-0.32	rs324268967	T>C	0.293351	0.00326599	0.296617	3_prime_UTR_variant	rs324268967	10:14365395_3_prime_UTR_variant	133	79	192	124	77	90	181	168	141	178	121	1274	210	6.39e-168	0.164835	HeteroAlt	5	ENSSSCG00000046588
10:14365402	10	14365402	G	A	-	35959.8	137,75,86,52,34	0,0,97,63,38	84,177,168,139,180,117	0,0,0,0,0,0	0	0	1.0,1.0,0.47,0.452,0.472	1.0,1.0,1.0,1.0,1.0,1.0	-0.321	rs707173717	C>T	0.293318	0	0.293318	3_prime_UTR_variant	rs707173717	10:14365402_3_prime_UTR_variant	137	75	183	115	72	84	177	168	139	180	117	1249	198	4.96e-168	0.158527	HeteroAlt	6	ENSSSCG00000046588
10:14365405	10	14365405	C	T	-	37080.8	136,78,89,54,35	0,0,102,65,37	87,179,171,142,181,117	0,0,0,0,0,0	0	0	1.0,1.0,0.466,0.454,0.486	1.0,1.0,1.0,1.0,1.0,1.0	-0.319	rs335545059	G>A	0.291248	0	0.291248	3_prime_UTR_variant	rs335545059	10:14365405_3_prime_UTR_variant	136	78	191	119	72	87	179	171	142	181	117	1269	204	1.79e-169	0.160757	HeteroAlt	7	ENSSSCG00000046588
10:14365507	10	14365507	A	T	-	38157.8	129,76,99,63,40	0,0,112,85,41	73,188,191,150,198,130	0,0,0,0,0,0	0	0	1.0,1.0,0.469,0.426,0.494	1.0,1.0,1.0,1.0,1.0,1.0	-0.322	rs326143694	T>A	0.295131	0	0.295131	3_prime_UTR_variant	rs326143694	10:14365507_3_prime_UTR_variant	129	76	211	148	81	73	188	191	150	198	130	1337	238	8.67e-169	0.17801	HeteroAlt	8	ENSSSCG00000046588
10:14365519	10	14365519	T	C	-	42716.8	150,91,106,73,46	0,0,111,88,41	84,204,206,172,229,145	0,1,0,0,1,0	0	0	1.0,1.0,0.488,0.453,0.529	1.0,0.995,1.0,1.0,0.996,1.0	-0.304	rs344164053	A>G	0.280631	0.00234521	0.282976	3_prime_UTR_variant	rs344164053	10:14365519_3_prime_UTR_variant	150	91	217	161	87	84	205	206	172	230	145	1506	242	8.82e-201	0.160691	HeteroAlt	9	ENSSSCG00000046588
10:14365621	10	14365621	A	G	-	33638.8	126,79,81,67,23	0,0,77,50,39	67,162,145,136,173,121	0,0,0,0,0,0	0	0	1.0,1.0,0.513,0.573,0.371	1.0,1.0,1.0,1.0,1.0,1.0	-0.309	rs339092883	T>C	0.291105	0	0.291105	3_prime_UTR_variant	rs339092883	10:14365621_3_prime_UTR_variant	126	79	158	117	62	67	162	145	136	173	121	1180	166	3.83e-168	0.140678	HeteroAlt	10	ENSSSCG00000046588
10:14561333	10	14561333	A	G	+	18589.8	59,55,16,40,47	0,2,20,44,43	72,103,67,85,78,100	0,0,0,0,0,0	0	0	1.0,0.965,0.444,0.476,0.522	1.0,1.0,1.0,1.0,1.0,1.0	-0.318	rs321932121	A>G	0.276537	0	0.276537	3_prime_UTR_variant	rs321932121	10:14561333_3_prime_UTR_variant	59	57	36	84	90	72	103	67	85	78	100	722	109	2.41e-100	0.15097	HeteroAlt	11	PSEN2
10:14561342	10	14561342	A	G	+	19261.8	68,57,20,45,42	0,2,22,44,44	79,110,71,97,75,103	0,0,0,0,0,0	0	0	1.0,0.966,0.476,0.506,0.488	1.0,1.0,1.0,1.0,1.0,1.0	-0.313	rs329561811	A>G	0.270505	0	0.270505	3_prime_UTR_variant	rs329561811	10:14561342_3_prime_UTR_variant	68	59	42	89	86	79	110	71	97	75	103	767	112	3.72e-108	0.146023	HeteroAlt	12	PSEN2
10:14561342	10	14561342	A	G	+	19261.8	68,57,20,45,42	0,2,22,44,44	79,110,71,97,75,103	0,0,0,0,0,0	0	0	1.0,0.966,0.476,0.506,0.488	1.0,1.0,1.0,1.0,1.0,1.0	-0.313	rs329561811	A>G	0.270505	0	0.270505	downstream_gene_variant	rs329561811	10:14561342_downstream_gene_variant	68	59	42	89	86	79	110	71	97	75	103	767	112	3.72e-108	0.146023	HeteroAlt	13	PSEN2
10:40986083	10	40986083	G	A	+	47182.1	79,141,91,92,52	78,1,68,100,56	133,253,307,146,300,216	0,0,0,0,0,0	0	0	0.503,0.993,0.572,0.479,0.481	1.0,1.0,1.0,1.0,1.0,1.0	-0.394	rs318827179	G>A	0.219822	0	0.219822	missense_variant	rs318827179	10:40986083_missense_variant	157	142	159	192	108	133	253	307	146	300	216	1810	303	9.92e-236	0.167403	HeteroAlt	14	JCAD
10:46300859	10	46300859	A	G	+	46273.8	295,1180,70,77,541	0,1,77,90,525	60,564,1130,203,55,134	0,0,2,0,0,0	0	0	1.0,0.999,0.476,0.461,0.508	1.0,1.0,0.998,1.0,1.0,1.0	-0.311	rs342951142	A>G	0.284137	0.000816497	0.284953	intron_variant	rs342951142	10:46300859_intron_variant	295	1181	147	167	1066	60	564	1132	203	55	134	4309	695	0	0.16129	HeteroAlt	15	ITGA8
10:50678224	10	50678224	T	C	+	5901.09	60,1,68,66,81	82,191,72,98,91	0,0,0,0,0,0	151,308,298,206,345,240	0	0	0.423,0.005,0.486,0.402,0.471	0.0,0.0,0.0,0.0,0.0,0.0	0.357	rs336101360	T>C	0.199951	0	0.199951	synonymous_variant	rs336101360	10:50678224_synonymous_variant	142	192	140	164	172	151	308	298	206	345	240	276	2082	9.3e-303	7.54348	HeteroRef	16	ARHGAP21
10:50678524	10	50678524	C	A	+	7487.09	75,1,78,76,78	82,219,68,74,98	0,0,0,0,0,0	109,280,263,202,296,274	0	0	0.478,0.005,0.534,0.507,0.443	0.0,0.0,0.0,0.0,0.0,0.0	0.393	rs81215771	C>A	0.219741	0	0.219741	synonymous_variant	rs81215771	10:50678524_synonymous_variant	157	220	146	150	176	109	280	263	202	296	274	308	1965	1.15e-264	6.37987	HeteroRef	17	ARHGAP21
10:59144389	10	59144389	C	T	+	11688.1	0,3,0,0,1	154,1358,293,314,1359	97,273,0,0,127,170	345,206,513,211,158,82	0	0	0.0,0.002,0.0,0.0,0.001	0.219,0.57,0.0,0.0,0.446,0.675	-0.318	rs337700129	C>T	0.000894427	0.289615	0.29051	3_prime_UTR_variant	rs337700129	10:59144389_3_prime_UTR_variant	154	1361	293	314	1360	442	479	513	211	285	252	671	4993	0	7.44113	HeteroRef	18	CCDC3
10:66496822	10	66496822	C	T	+	63244.1	402,648,407,344,443	0,1,0,0,0	89,352,245,738,474,280	68,405,232,0,0,361	0	0	1.0,0.998,1.0,1.0,1.0	0.567,0.465,0.514,1.0,1.0,0.437	0.336	rs325857796	C>T	0.000894427	0.264133	0.265027	3_prime_UTR_variant	rs325857796	10:66496822_3_prime_UTR_variant	402	649	407	344	443	157	757	477	738	474	641	4422	1067	0	0.241294	HeteroAlt	19	KLF6
11:11886634	11	11886634	G	A	-	12082.8	23,64,60,70,62	0,0,72,64,78	44,43,25,16,20,23	0,0,0,0,0,0	0	0	1.0,1.0,0.455,0.522,0.443	1.0,1.0,1.0,1.0,1.0,1.0	-0.316	rs322598911	C>T	0.290034	0	0.290034	intron_variant	rs322598911	11:11886634_intron_variant	23	64	132	134	140	44	43	25	16	20	23	450	214	5.26e-20	0.475556	HeteroAlt	1	DCLK1
11:11886634	11	11886634	G	A	-	12082.8	23,64,60,70,62	0,0,72,64,78	44,43,25,16,20,23	0,0,0,0,0,0	0	0	1.0,1.0,0.455,0.522,0.443	1.0,1.0,1.0,1.0,1.0,1.0	-0.316	rs322598911	C>T	0.290034	0	0.290034	3_prime_UTR_variant	rs322598911	11:11886634_3_prime_UTR_variant	23	64	132	134	140	44	43	25	16	20	23	450	214	5.26e-20	0.475556	HeteroAlt	2	DCLK1
11:11890502	11	11890502	C	A	-	2463.54	1,6,10,11,7	2,3,1,7,2	20,11,13,4,3,2	0,0,0,0,0,0	64300000000	0.000333475	0.333,0.667,0.909,0.611,0.778	1.0,1.0,1.0,1.0,1.0,1.0	-0.34	rs331443628	G>T	0.215234	0	0.215234	3_prime_UTR_variant	rs331443628	11:11890502_3_prime_UTR_variant	3	9	11	18	9	20	11	13	4	3	2	88	15	6.34277e-13	0.170455	HeteroAlt	3	DCLK1
11:11890502	11	11890502	C	A	-	2463.54	1,6,10,11,7	2,3,1,7,2	20,11,13,4,3,2	0,0,0,0,0,0	64300000000	0.000333475	0.333,0.667,0.909,0.611,0.778	1.0,1.0,1.0,1.0,1.0,1.0	-0.34	rs331443628	G>T	0.215234	0	0.215234	intron_variant	rs331443628	11:11890502_intron_variant	3	9	11	18	9	20	11	13	4	3	2	88	15	6.34277e-13	0.170455	HeteroAlt	4	DCLK1
11:24720683	11	24720683	A	G	-	10962.1	58,35,12,26,23	0,0,0,0,0	53,27,53,24,60,18	47,27,0,13,0,20	1.11	1.79e-15	1.0,1.0,1.0,1.0,1.0	0.53,0.5,1.0,0.649,1.0,0.474	0.308	rs327423682	T>C	0	0.245849	0.245849	synonymous_variant	rs327423682	11:24720683_synonymous_variant	58	35	12	26	23	100	54	53	37	60	38	389	107	9.58e-37	0.275064	HeteroAlt	5	AKAP11
11:24722093	11	24722093	A	G	-	8824.09	43,30,11,15,22	0,0,0,0,0	38,31,45,28,66,17	39,28,0,16,0,15	287	3.74664e-12	1.0,1.0,1.0,1.0,1.0	0.494,0.525,1.0,0.636,1.0,0.531	0.302	rs331349294	T>C	0	0.239034	0.239034	synonymous_variant	rs331349294	11:24722093_synonymous_variant	43	30	11	15	22	77	59	45	44	66	32	346	98	5.6e-32	0.283237	HeteroAlt	6	AKAP11
11:24724087	11	24724087	G	A	-	6570.18	48,16,7,14,7	0,0,0,0,0	27,23,30,17,50,7	25,35,0,14,0,7	4120	4.92317e-11	1.0,1.0,1.0,1.0,1.0	0.519,0.397,1.0,0.548,1.0,0.5	0.339	rs331621129	C>T	0	0.267728	0.267728	synonymous_variant	rs331621129	11:24724087_synonymous_variant	48	16	7	14	7	52	58	30	31	50	14	246	81	7.21e-20	0.329268	HeteroAlt	7	AKAP11
11:24774285	11	24774285	A	G	-	7483.09	0,0,0,0,0	99,63,39,67,74	45,93,2,111,2,101	28,78,141,90,254,85	0	0	0.0,0.0,0.0,0.0,0.0	0.616,0.544,0.014,0.552,0.008,0.543	-0.38	rs321747169	T>C	0	0.286735	0.286735	intergenic_variant	rs321747169	11:24774285_intergenic_variant	99	63	39	67	74	73	171	143	201	256	186	354	1018	7.35e-72	2.87571	HeteroRef	8	-
11:24775716	11	24775716	G	A	-	6280.44	12,0,0,0,0	27,43,20,35,34	17,53,29,43,74,44	25,66,51,62,91,40	0	0	0.308,0.0,0.0,0.0,0.0	0.405,0.445,0.362,0.41,0.448,0.524	-0.371	rs338042772	C>T	0.137742	0.0547747	0.192516	intergenic_variant	rs338042772	11:24775716_intergenic_variant	39	43	20	35	34	42	119	80	105	165	84	272	494	1.05e-15	1.81618	HeteroRef	9	-
11:24775746	11	24775746	G	A	-	6067.02	0,0,0,0,0	45,43,22,34,36	17,62,23,46,85,45	26,71,66,73,98,49	0	0	0.0,0.0,0.0,0.0,0.0	0.395,0.466,0.258,0.387,0.464,0.479	-0.408	rs712461058	C>T	0	0.0832476	0.0832476	intergenic_variant	rs712461058	11:24775746_intergenic_variant	45	43	22	34	36	43	133	89	119	183	94	278	563	8.56e-23	2.02518	HeteroRef	10	-
11:24775747	11	24775747	A	G	-	6546.44	19,0,0,0,0	27,45,22,35,36	17,62,22,44,84,46	26,68,66,75,97,49	2020	2.66833e-12	0.413,0.0,0.0,0.0,0.0	0.395,0.477,0.25,0.37,0.464,0.484	-0.324	rs319308258	T>C	0.184699	0.0897099	0.274409	intergenic_variant	rs319308258	11:24775747_intergenic_variant	46	45	22	35	36	43	130	88	119	181	95	294	546	3.47e-18	1.85714	HeteroRef	11	-
11:24775748	11	24775748	A	C	-	6152.02	0,0,0,0,0	45,44,22,35,36	17,62,23,46,85,46	26,68,66,72,96,49	0	0	0.0,0.0,0.0,0.0,0.0	0.395,0.477,0.258,0.39,0.47,0.484	-0.412	rs705376106	T>G	0	0.0863265	0.0863265	intergenic_variant	rs705376106	11:24775748_intergenic_variant	45	44	22	35	36	43	130	89	118	181	95	279	559	3.95e-22	2.00358	HeteroRef	12	-
11:24776575	11	24776575	C	T	-	2778.52	29,13,2,6,10	0,0,0,0,0	0,0,16,0,33,0	20,58,47,83,61,57	0	0	1.0,1.0,1.0,1.0,1.0	0.0,0.0,0.254,0.0,0.351,0.0	0.899	rs344854925	G>A	0	0.159193	0.159193	intergenic_variant	rs344854925	11:24776575_intergenic_variant	29	13	2	6	10	20	58	63	83	94	57	109	326	2.37e-25	2.99083	HeteroRef	13	-
11:24776746	11	24776746	C	T	-	4442.89	0,0,0,0,0	45,18,2,11,18	8,37,26,47,53,28	8,43,40,33,63,18	0	0	0.0,0.0,0.0,0.0,0.0	0.5,0.463,0.394,0.588,0.457,0.609	-0.502	rs344462300	G>A	0	0.0825334	0.0825334	intergenic_variant	rs344462300	11:24776746_intergenic_variant	45	18	2	11	18	16	80	66	80	116	46	199	299	7.42568e-06	1.50251	HeteroRef	14	-
11:24777360	11	24777360	G	C	-	5340.77	0,0,0,0,0	28,13,3,7,14	11,57,25,42,39,36	0,0,21,0,45,0	0	0	0.0,0.0,0.0,0.0,0.0	1.0,1.0,0.543,1.0,0.464,1.0	-0.835	rs324995138	C>G	0	0.257606	0.257606	intergenic_variant	rs324995138	11:24777360_intergenic_variant	28	13	3	7	14	11	57	46	42	84	36	210	131	1.88504e-05	0.62381	HeteroAlt	15	-
11:24777529	11	24777529	C	T	-	6879.72	0,0,0,0,0	41,9,4,6,10	22,50,30,55,53,47	0,0,22,0,63,0	0	0	0.0,0.0,0.0,0.0,0.0	1.0,1.0,0.577,1.0,0.457,1.0	-0.839	rs332162424	G>A	0	0.25229	0.25229	intergenic_variant	rs332162424	11:24777529_intergenic_variant	41	9	4	6	10	22	50	52	55	116	47	257	155	5.02962e-07	0.603113	HeteroAlt	16	-
11:24777544	11	24777544	G	T	-	6483.69	0,0,0,0,0	38,7,4,5,9	18,44,27,48,48,45	0,0,21,0,57,0	0	0	0.0,0.0,0.0,0.0,0.0	1.0,1.0,0.563,1.0,0.457,1.0	-0.837	rs345075448	C>A	0	0.255246	0.255246	intergenic_variant	rs345075448	11:24777544_intergenic_variant	38	7	4	5	9	18	44	48	48	105	45	230	141	3.8254e-06	0.613043	HeteroAlt	17	-
11:24777654	11	24777654	C	T	-	6458.75	0,0,0,0,0	48,9,1,8,8	12,51,30,54,49,56	0,0,32,0,56,0	0	0	0.0,0.0,0.0,0.0,0.0	1.0,1.0,0.484,1.0,0.467,1.0	-0.825	rs338964638	G>A	0	0.270904	0.270904	intergenic_variant	rs338964638	11:24777654_intergenic_variant	48	9	1	8	8	12	51	62	54	105	56	252	162	9.72232e-06	0.642857	HeteroAlt	18	-
11:24778846	11	24778846	C	G	-	2356.77	0,0,0,0,0	40,7,2,2,3	2,18,19,21,33,7	8,18,22,25,27,7	26200	3.17808e-11	0.0,0.0,0.0,0.0,0.0	0.2,0.5,0.463,0.457,0.55,0.5	-0.445	rs323521231	G>C	0	0.124554	0.124554	intergenic_variant	rs323521231	11:24778846_intergenic_variant	40	7	2	2	3	10	36	41	46	60	14	100	161	0.000159492	1.61	HeteroRef	19	-
11:24779337	11	24779337	C	T	-	2033.13	0,0,0,0,0	24,13,2,5,16	7,13,18,20,21,14	7,18,24,17,40,16	130000	1.49534e-10	0.0,0.0,0.0,0.0,0.0	0.5,0.419,0.429,0.541,0.344,0.467	-0.45	rs345609941	G>A	0	0.0688593	0.0688593	intergenic_variant	rs345609941	11:24779337_intergenic_variant	24	13	2	5	16	14	31	42	37	61	30	93	182	8.01006e-08	1.95699	HeteroRef	20	-
11:24781132	11	24781132	T	C	-	1253.65	0,0,0,0,0	17,7,9,12,7	5,4,11,16,13,6	0,18,18,20,8,15	46200000	4.16756e-08	0.0,0.0,0.0,0.0,0.0	1.0,0.182,0.379,0.444,0.619,0.286	-0.485	rs320933578	A>G	0	0.292407	0.292407	downstream_gene_variant	rs320933578	11:24781132_downstream_gene_variant	17	7	9	12	7	5	22	29	36	21	21	55	131	2.50979e-08	2.38182	HeteroRef	21	DGKH
11:76858727	11	76858727	T	C	-	60796.8	348,1004,512,522,2367	339,7,641,532,1	631,1342,1105,2078,1470,1172	0,0,1,0,1,0	0	0	0.507,0.993,0.444,0.495,1.0	1.0,1.0,0.999,1.0,0.999,1.0	-0.312	rs326957938	A>G	0.282805	0.000516398	0.283321	upstream_gene_variant	rs326957938	11:76858727_upstream_gene_variant	687	1011	1153	1054	2368	631	1342	1106	2078	1471	1172	12551	1522	0	0.121265	HeteroAlt	22	ENSSSCG00000044334
11:76858727	11	76858727	T	C	-	60796.8	348,1004,512,522,2367	339,7,641,532,1	631,1342,1105,2078,1470,1172	0,0,1,0,1,0	0	0	0.507,0.993,0.444,0.495,1.0	1.0,1.0,0.999,1.0,0.999,1.0	-0.312	rs326957938	A>G	0.282805	0.000516398	0.283321	3_prime_UTR_variant	rs326957938	11:76858727_3_prime_UTR_variant	687	1011	1153	1054	2368	631	1342	1106	2078	1471	1172	12551	1522	0	0.121265	HeteroAlt	23	ENSSSCG00000044700
11:76859103	11	76859103	A	G	-	62989.8	387,1252,617,576,2717	357,6,666,601,0	771,1170,1133,1948,1628,1146	0,0,0,2,0,0	0	0	0.52,0.995,0.481,0.489,1.0	1.0,1.0,1.0,0.999,1.0,1.0	-0.303	rs329167388	T>C	0.27471	0.000408248	0.275118	upstream_gene_variant	rs329167388	11:76859103_upstream_gene_variant	744	1258	1283	1177	2717	771	1170	1133	1950	1628	1146	13345	1632	0	0.122293	HeteroAlt	24	ENSSSCG00000044334
11:76859103	11	76859103	A	G	-	62989.8	387,1252,617,576,2717	357,6,666,601,0	771,1170,1133,1948,1628,1146	0,0,0,2,0,0	0	0	0.52,0.995,0.481,0.489,1.0	1.0,1.0,1.0,0.999,1.0,1.0	-0.303	rs329167388	T>C	0.27471	0.000408248	0.275118	3_prime_UTR_variant	rs329167388	11:76859103_3_prime_UTR_variant	744	1258	1283	1177	2717	771	1170	1133	1950	1628	1146	13345	1632	0	0.122293	HeteroAlt	25	ENSSSCG00000044700
11:76862361	11	76862361	G	A	-	67857.8	305,953,648,641,2009	338,3,670,672,1	833,1229,1271,1678,1812,1130	1,0,0,1,0,0	0	0	0.474,0.997,0.492,0.488,1.0	0.999,1.0,1.0,0.999,1.0,1.0	-0.31	rs80819036	C>T	0.281519	0.000516398	0.282036	upstream_gene_variant	rs80819036	11:76862361_upstream_gene_variant	643	956	1318	1313	2010	834	1229	1271	1679	1812	1130	12509	1686	0	0.134783	HeteroAlt	26	ENSSSCG00000044334
11:76862361	11	76862361	G	A	-	67857.8	305,953,648,641,2009	338,3,670,672,1	833,1229,1271,1678,1812,1130	1,0,0,1,0,0	0	0	0.474,0.997,0.492,0.488,1.0	0.999,1.0,1.0,0.999,1.0,1.0	-0.31	rs80819036	C>T	0.281519	0.000516398	0.282036	synonymous_variant	rs80819036	11:76862361_synonymous_variant	643	956	1318	1313	2010	834	1229	1271	1679	1812	1130	12509	1686	0	0.134783	HeteroAlt	27	ENSSSCG00000044700
11:77159410	11	77159410	A	G	+	13005.1	161,400,378,341,1	124,351,361,342,1606	0,0,0,0,0,1	440,658,751,1016,1074,502	0	0	0.565,0.533,0.512,0.499,0.001	0.0,0.0,0.0,0.0,0.0,0.002	0.421	rs80891511	A>G	0.236664	0.000816497	0.237481	synonymous_variant	rs80891511	11:77159410_synonymous_variant	285	751	739	683	1607	440	658	751	1016	1074	503	1282	7225	0	5.63573	HeteroRef	28	COL4A2
12:6884839	12	6884839	T	C	-	5206.42	0,0,0,0,0	43,42,63,34,56	8,25,97,42,11,19	14,32,12,0,16,20	0	0	0.0,0.0,0.0,0.0,0.0	0.364,0.439,0.89,1.0,0.407,0.487	-0.598	rs331556452	A>G	0	0.274119	0.274119	downstream_gene_variant	rs331556452	12:6884839_downstream_gene_variant	43	42	63	34	56	22	57	109	42	27	39	202	332	1.84811e-08	1.64356	HeteroRef	1	RPL38
12:6884839	12	6884839	T	C	-	5206.42	0,0,0,0,0	43,42,63,34,56	8,25,97,42,11,19	14,32,12,0,16,20	0	0	0.0,0.0,0.0,0.0,0.0	0.364,0.439,0.89,1.0,0.407,0.487	-0.598	rs331556452	A>G	0	0.274119	0.274119	upstream_gene_variant	rs331556452	12:6884839_upstream_gene_variant	43	42	63	34	56	22	57	109	42	27	39	202	332	1.84811e-08	1.64356	HeteroRef	2	TTYH2
12:6885096	12	6885096	C	T	-	2351.42	0,0,0,0,0	20,23,15,20,32	2,12,10,54,9,9	5,20,21,0,19,9	0	0	0.0,0.0,0.0,0.0,0.0	0.286,0.375,0.323,1.0,0.321,0.5	-0.467	rs322957502	G>A	0	0.27146	0.27146	downstream_gene_variant	rs322957502	12:6885096_downstream_gene_variant	20	23	15	20	32	7	32	31	54	28	18	96	184	1.44836e-07	1.91667	HeteroRef	3	RPL38
12:6885096	12	6885096	C	T	-	2351.42	0,0,0,0,0	20,23,15,20,32	2,12,10,54,9,9	5,20,21,0,19,9	0	0	0.0,0.0,0.0,0.0,0.0	0.286,0.375,0.323,1.0,0.321,0.5	-0.467	rs322957502	G>A	0	0.27146	0.27146	upstream_gene_variant	rs322957502	12:6885096_upstream_gene_variant	20	23	15	20	32	7	32	31	54	28	18	96	184	1.44836e-07	1.91667	HeteroRef	4	TTYH2
12:6885096	12	6885096	C	T	-	2351.42	0,0,0,0,0	20,23,15,20,32	2,12,10,54,9,9	5,20,21,0,19,9	0	0	0.0,0.0,0.0,0.0,0.0	0.286,0.375,0.323,1.0,0.321,0.5	-0.467	rs322957502	G>A	0	0.27146	0.27146	intron_variant	rs322957502	12:6885096_intron_variant	20	23	15	20	32	7	32	31	54	28	18	96	184	1.44836e-07	1.91667	HeteroRef	5	RPL38
12:6886080	12	6886080	C	T	-	972.35	0,0,0,0,0	5,10,6,7,15	7,12,3,40,5,17	2,6,1,0,6,8	0	0	0.0,0.0,0.0,0.0,0.0	0.778,0.667,0.75,1.0,0.455,0.68	-0.721	rs332850180	G>A	0	0.177359	0.177359	intron_variant	rs332850180	12:6886080_intron_variant	5	10	6	7	15	9	18	4	40	11	25	84	66	0.141645	0.785714	50:50:00	6	RPL38
12:6886080	12	6886080	C	T	-	972.35	0,0,0,0,0	5,10,6,7,15	7,12,3,40,5,17	2,6,1,0,6,8	0	0	0.0,0.0,0.0,0.0,0.0	0.778,0.667,0.75,1.0,0.455,0.68	-0.721	rs332850180	G>A	0	0.177359	0.177359	upstream_gene_variant	rs332850180	12:6886080_upstream_gene_variant	5	10	6	7	15	9	18	4	40	11	25	84	66	0.141645	0.785714	50:50:00	7	TTYH2
12:6886094	12	6886094	C	T	-	1007	5,10,7,7,14	0,0,0,1,0	0,4,1,0,4,7	7,13,5,49,9,18	0	0	1.0,1.0,1.0,0.875,1.0	0.0,0.235,0.167,0.0,0.308,0.28	0.81	rs342996485	G>A	0.0559017	0.136402	0.192304	intron_variant	rs342996485	12:6886094_intron_variant	5	10	7	8	14	7	17	6	49	13	25	59	102	0.000701801	1.72881	HeteroRef	8	RPL38
12:6886094	12	6886094	C	T	-	1007	5,10,7,7,14	0,0,0,1,0	0,4,1,0,4,7	7,13,5,49,9,18	0	0	1.0,1.0,1.0,0.875,1.0	0.0,0.235,0.167,0.0,0.308,0.28	0.81	rs342996485	G>A	0.0559017	0.136402	0.192304	upstream_gene_variant	rs342996485	12:6886094_upstream_gene_variant	5	10	7	8	14	7	17	6	49	13	25	59	102	0.000701801	1.72881	HeteroRef	9	TTYH2
12:6886142	12	6886142	G	T	-	2969.45	0,0,0,0,0	8,10,3,10,15	7,15,7,58,12,10	1,6,1,0,5,7	0	0	0.0,0.0,0.0,0.0,0.0	0.875,0.714,0.875,1.0,0.706,0.588	-0.793	rs338057081	C>A	0	0.149754	0.149754	upstream_gene_variant	rs338057081	12:6886142_upstream_gene_variant	8	10	3	10	15	8	21	8	58	17	17	109	66	0.00115204	0.605505	HeteroAlt	10	TTYH2
12:6886142	12	6886142	G	T	-	2969.45	0,0,0,0,0	8,10,3,10,15	7,15,7,58,12,10	1,6,1,0,5,7	0	0	0.0,0.0,0.0,0.0,0.0	0.875,0.714,0.875,1.0,0.706,0.588	-0.793	rs338057081	C>A	0	0.149754	0.149754	intron_variant	rs338057081	12:6886142_intron_variant	8	10	3	10	15	8	21	8	58	17	17	109	66	0.00115204	0.605505	HeteroAlt	11	RPL38
12:6886188	12	6886188	T	C	-	3380.71	0,0,0,0,0	10,12,4,20,16	4,22,12,76,14,13	3,9,4,0,8,9	0	0	0.0,0.0,0.0,0.0,0.0	0.571,0.71,0.75,1.0,0.636,0.591	-0.71	rs325610766	A>G	0	0.157897	0.157897	upstream_gene_variant	rs325610766	12:6886188_upstream_gene_variant	10	12	4	20	16	7	31	16	76	22	22	141	95	0.00275035	0.673759	50:50:00	12	TTYH2
12:6886188	12	6886188	T	C	-	3380.71	0,0,0,0,0	10,12,4,20,16	4,22,12,76,14,13	3,9,4,0,8,9	0	0	0.0,0.0,0.0,0.0,0.0	0.571,0.71,0.75,1.0,0.636,0.591	-0.71	rs325610766	A>G	0	0.157897	0.157897	intron_variant	rs325610766	12:6886188_intron_variant	10	12	4	20	16	7	31	16	76	22	22	141	95	0.00275035	0.673759	50:50:00	13	RPL38
12:6887304	12	6887304	G	A	-	655.47	0,0,0,0,0	17,15,7,14,12	2,3,3,14,3,2	2,4,11,0,9,5	760000	7.43214e-09	0.0,0.0,0.0,0.0,0.0	0.5,0.429,0.214,1.0,0.25,0.286	-0.446	rs319296499	C>T	0	0.292561	0.292561	intron_variant	rs319296499	12:6887304_intron_variant	17	15	7	14	12	4	7	14	14	12	7	27	96	4.9236e-10	3.55556	HeteroRef	14	RPL38
12:24197174	12	24197174	A	G	+	411.09	0,0,0,0,0	9,13,6,9,22	4,2,2,7,3,4	5,3,4,3,7,5	211000000	1.78075e-07	0.0,0.0,0.0,0.0,0.0	0.444,0.4,0.333,0.7,0.3,0.444	-0.437	rs337470420	A>G	0	0.141577	0.141577	intron_variant	rs337470420	12:24197174_intron_variant	9	13	6	9	22	9	5	6	10	10	9	22	86	7.34822e-10	3.90909	HeteroRef	15	PNPO
12:24198753	12	24198753	C	T	+	269.39	0,0,0,0,0	7,17,2,5,12	2,1,3,5,2,2	5,5,4,8,2,4	48600000000	0.000257747	0.0,0.0,0.0,0.0,0.0	0.286,0.167,0.429,0.385,0.5,0.333	-0.35	rs343421069	C>T	0	0.116482	0.116482	downstream_gene_variant	rs343421069	12:24198753_downstream_gene_variant	7	17	2	5	12	7	6	7	13	4	6	15	71	1.55423e-09	4.73333	HeteroRef	16	ENSSSCG00000024743
12:24198753	12	24198753	C	T	+	269.39	0,0,0,0,0	7,17,2,5,12	2,1,3,5,2,2	5,5,4,8,2,4	48600000000	0.000257747	0.0,0.0,0.0,0.0,0.0	0.286,0.167,0.429,0.385,0.5,0.333	-0.35	rs343421069	C>T	0	0.116482	0.116482	intron_variant	rs343421069	12:24198753_intron_variant	7	17	2	5	12	7	6	7	13	4	6	15	71	1.55423e-09	4.73333	HeteroRef	17	PNPO
12:24199643	12	24199643	A	G	+	2471.02	0,0,0,0,0	22,57,41,29,86	12,21,20,20,29,14	16,17,15,10,13,14	0	0	0.0,0.0,0.0,0.0,0.0	0.429,0.553,0.571,0.667,0.69,0.5	-0.568	rs329845216	A>G	0	0.0988568	0.0988568	downstream_gene_variant	rs329845216	12:24199643_downstream_gene_variant	22	57	41	29	86	28	38	35	30	42	28	116	320	1.52e-22	2.75862	HeteroRef	18	ENSSSCG00000024743
12:24199643	12	24199643	A	G	+	2471.02	0,0,0,0,0	22,57,41,29,86	12,21,20,20,29,14	16,17,15,10,13,14	0	0	0.0,0.0,0.0,0.0,0.0	0.429,0.553,0.571,0.667,0.69,0.5	-0.568	rs329845216	A>G	0	0.0988568	0.0988568	3_prime_UTR_variant	rs329845216	12:24199643_3_prime_UTR_variant	22	57	41	29	86	28	38	35	30	42	28	116	320	1.52e-22	2.75862	HeteroRef	19	PNPO
12:39658980	12	39658980	C	T	+	9076.02	0,0,0,0,0	259,125,296,216,123	2,86,76,176,89,87	9,81,177,312,86,161	0	0	0.0,0.0,0.0,0.0,0.0	0.182,0.515,0.3,0.361,0.509,0.351	-0.37	rs326322505	C>T	0	0.127304	0.127304	3_prime_UTR_variant	rs326322505	12:39658980_3_prime_UTR_variant	259	125	296	216	123	11	167	253	488	175	248	516	1845	1.04e-164	3.57558	HeteroRef	20	CCL5
12:39658980	12	39658980	C	T	+	9076.02	0,0,0,0,0	259,125,296,216,123	2,86,76,176,89,87	9,81,177,312,86,161	0	0	0.0,0.0,0.0,0.0,0.0	0.182,0.515,0.3,0.361,0.509,0.351	-0.37	rs326322505	C>T	0	0.127304	0.127304	upstream_gene_variant	rs326322505	12:39658980_upstream_gene_variant	259	125	296	216	123	11	167	253	488	175	248	516	1845	1.04e-164	3.57558	HeteroRef	21	HEATR9
12:44133499	12	44133499	T	C	+	18021.1	28,42,70,38,54	19,48,0,46,44	64,61,70,125,63,53	0,0,0,0,0,0	0	0	0.596,0.467,1.0,0.452,0.551	1.0,1.0,1.0,1.0,1.0,1.0	-0.387	rs344722862	T>C	0.224243	0	0.224243	3_prime_UTR_variant	rs344722862	12:44133499_3_prime_UTR_variant	47	90	70	84	98	64	61	70	125	63	53	668	157	8.34e-71	0.23503	HeteroAlt	22	KSR1
12:44134192	12	44134192	C	T	+	11475.1	20,31,44,27,33	18,34,0,20,32	27,38,43,80,31,43	0,0,0,0,0,0	0	0	0.526,0.477,1.0,0.574,0.508	1.0,1.0,1.0,1.0,1.0,1.0	-0.383	rs343912055	C>T	0.216968	0	0.216968	3_prime_UTR_variant	rs343912055	12:44134192_3_prime_UTR_variant	38	65	44	47	65	27	38	43	80	31	43	417	104	8.51e-43	0.2494	HeteroAlt	23	KSR1
12:45102518	12	45102518	A	G	-	62760.1	119,107,351,109,165	124,163,0,169,162	237,303,300,314,250,365	0,0,2,0,0,0	0	0	0.49,0.396,1.0,0.392,0.505	1.0,1.0,0.993,1.0,1.0,1.0	-0.442	rs325397124	T>C	0.253272	0.00285774	0.25613	3_prime_UTR_variant	rs325397124	12:45102518_3_prime_UTR_variant	243	270	351	278	327	237	303	302	314	250	365	2620	620	1.87e-270	0.236641	HeteroAlt	24	FLOT2
12:56370085	12	56370085	G	A	-	961.15	0,0,0,0,0	5,3,7,8,2	5,10,3,5,3,6	0,0,1,2,6,0	3530000	3.56295e-09	0.0,0.0,0.0,0.0,0.0	1.0,1.0,0.75,0.714,0.333,1.0	-0.8	rs339317512	C>T	0	0.263812	0.263812	intron_variant	rs339317512	12:56370085_intron_variant	5	3	7	8	2	5	10	4	7	9	6	32	34	0.805541	1.0625	50:50:00	25	ZNF18
12:56374527	12	56374527	T	C	-	7409.53	26,18,16,15,19	21,5,11,16,19	17,34,40,31,24,36	0,0,0,0,0,0	0	0	0.553,0.783,0.593,0.484,0.5	1.0,1.0,1.0,1.0,1.0,1.0	-0.418	rs341717039	A>G	0.120093	0	0.120093	synonymous_variant	rs341717039	12:56374527_synonymous_variant	47	23	27	31	38	17	34	40	31	24	36	276	72	7.79e-28	0.26087	HeteroAlt	26	ZNF18
12:59854051	12	59854051	A	G	+	2513.72	20,14,7,15,21	22,8,4,11,17	10,0,0,3,32,0	14,43,48,20,36,28	833000	8.11356e-09	0.476,0.636,0.636,0.577,0.553	0.417,0.0,0.0,0.13,0.471,0.0	0.406	rs329755044	A>G	0.0665755	0.219048	0.285623	intron_variant	rs329755044	12:59854051_intron_variant	42	22	11	26	38	24	43	48	23	68	28	122	251	2.39977e-11	2.05738	HeteroRef	27	ULK2
12:59877956	12	59877956	G	A	+	18937.4	137,131,89,132,141	105,172,87,129,134	126,0,0,103,0,0	144,275,289,184,332,439	0	0	0.566,0.432,0.506,0.506,0.513	0.467,0.0,0.0,0.359,0.0,0.0	0.367	rs335438344	G>A	0.0477368	0.21599	0.263726	downstream_gene_variant	rs335438344	12:59877956_downstream_gene_variant	242	303	176	261	275	270	275	289	287	332	439	859	2290	1.93e-143	2.66589	HeteroRef	28	ULK2
12:59877956	12	59877956	G	A	+	18937.4	137,131,89,132,141	105,172,87,129,134	126,0,0,103,0,0	144,275,289,184,332,439	0	0	0.566,0.432,0.506,0.506,0.513	0.467,0.0,0.0,0.359,0.0,0.0	0.367	rs335438344	G>A	0.0477368	0.21599	0.263726	3_prime_UTR_variant	rs335438344	12:59877956_3_prime_UTR_variant	242	303	176	261	275	270	275	289	287	332	439	859	2290	1.93e-143	2.66589	HeteroRef	29	ULK2
13:34284750	13	34284750	G	T	-	4366.72	12,3,10,11,10	14,5,14,9,8	14,40,12,15,17,23	0,0,7,10,11,0	4470000000	2.79727e-05	0.462,0.375,0.417,0.55,0.556	1.0,1.0,0.632,0.6,0.607,1.0	-0.335	rs81444837	C>A	0.0801155	0.212235	0.292351	synonymous_variant	rs81444837	13:34284750_synonymous_variant	26	8	24	20	18	14	40	19	25	28	23	167	78	1.30048e-08	0.467066	HeteroAlt	1	POC1A
13:61234263	13	61234263	T	C	+	4013.93	0,7,0,0,12	19,15,4,11,15	10,23,59,7,22,17	0,0,0,1,0,0	0	0	0.0,0.318,0.0,0.0,0.444	1.0,1.0,1.0,0.875,1.0,1.0	-0.827	rs344928219	T>C	0.213384	0.051031	0.264415	intron_variant	rs344928219	13:61234263_intron_variant	19	22	4	11	27	10	23	59	8	22	17	157	65	6.63162e-10	0.414013	HeteroAlt	2	ITPR1
13:61234263	13	61234263	T	C	+	4013.93	0,7,0,0,12	19,15,4,11,15	10,23,59,7,22,17	0,0,0,1,0,0	0	0	0.0,0.318,0.0,0.0,0.444	1.0,1.0,1.0,0.875,1.0,1.0	-0.827	rs344928219	T>C	0.213384	0.051031	0.264415	synonymous_variant	rs344928219	13:61234263_synonymous_variant	19	22	4	11	27	10	23	59	8	22	17	157	65	6.63162e-10	0.414013	HeteroAlt	3	ITPR1
13:79311484	13	79311484	T	C	-	13251.8	25,66,33,23,32	29,0,0,28,34	28,82,64,27,46,50	0,0,0,0,0,0	0	0	0.463,1.0,1.0,0.451,0.485	1.0,1.0,1.0,1.0,1.0,1.0	-0.32	rs321020081	A>G	0.292555	0	0.292555	missense_variant	rs321020081	13:79311484_missense_variant	54	66	33	51	66	28	82	64	27	46	50	476	91	8.41e-59	0.191176	HeteroAlt	4	ENSSSCG00000026746
13:201938071	13	201938071	G	A	+	4051.32	33,4,84,21,14	49,1,0,12,0	0,0,0,0,0,0	1,62,36,282,46,50	0	0	0.402,0.8,1.0,0.636,1.0	0.0,0.0,0.0,0.0,0.0,0.0	0.768	rs80961193	G>A	0.254976	0	0.254976	3_prime_UTR_variant	rs80961193	13:201938071_3_prime_UTR_variant	82	5	84	33	14	1	62	36	282	46	50	156	539	8.05e-48	3.45513	HeteroRef	5	KCNJ15
13:201938071	13	201938071	G	A	+	4051.32	33,4,84,21,14	49,1,0,12,0	0,0,0,0,0,0	1,62,36,282,46,50	0	0	0.402,0.8,1.0,0.636,1.0	0.0,0.0,0.0,0.0,0.0,0.0	0.768	rs80961193	G>A	0.254976	0	0.254976	downstream_gene_variant	rs80961193	13:201938071_downstream_gene_variant	82	5	84	33	14	1	62	36	282	46	50	156	539	8.05e-48	3.45513	HeteroRef	6	KCNJ15
13:201999688	13	201999688	A	G	-	5458.42	0,0,0,0,0	18,20,36,36,32	15,61,31,47,23,27	9,0,21,29,9,31	0	0	0.0,0.0,0.0,0.0,0.0	0.625,1.0,0.596,0.618,0.719,0.466	-0.671	rs322520065	T>C	0	0.180621	0.180621	downstream_gene_variant	rs322520065	13:201999688_downstream_gene_variant	18	20	36	36	32	24	61	52	76	32	58	204	241	0.079436	1.18137	50:50:00	7	ERG
13:202000472	13	202000472	T	A	-	11206.4	0,0,1,0,0	127,99,180,115,121	35,123,58,78,63,93	25,0,64,93,73,81	0	0	0.0,0.0,0.006,0.0,0.0	0.583,1.0,0.475,0.456,0.463,0.534	-0.584	rs333192237	A>T	0.00268328	0.209024	0.211707	downstream_gene_variant	rs333192237	13:202000472_downstream_gene_variant	127	99	181	115	121	60	123	122	171	136	174	451	978	3.57e-44	2.16851	HeteroRef	8	ERG
13:202001341	13	202001341	C	A	-	18562.4	0,0,0,0,0	169,123,208,240,148	60,210,126,99,126,160	62,0,138,90,139,101	0	0	0.0,0.0,0.0,0.0,0.0	0.492,1.0,0.477,0.524,0.475,0.613	-0.597	rs331851728	G>T	0	0.204109	0.204109	3_prime_UTR_variant	rs331851728	13:202001341_3_prime_UTR_variant	169	123	208	240	148	122	210	264	189	265	261	781	1418	4.98e-42	1.81562	HeteroRef	9	ERG
13:202014862	13	202014862	G	A	-	9926.42	0,0,0,0,0	104,102,162,163,80	41,107,76,56,74,63	31,0,68,58,82,84	0	0	0.0,0.0,0.0,0.0,0.0	0.569,1.0,0.528,0.491,0.474,0.429	-0.582	rs343389153	C>T	0	0.210315	0.210315	intron_variant	rs343389153	13:202014862_intron_variant	104	102	162	163	80	72	107	144	114	156	147	417	934	6.17e-45	2.23981	HeteroRef	10	ERG
13:202014862	13	202014862	G	A	-	9926.42	0,0,0,0,0	104,102,162,163,80	41,107,76,56,74,63	31,0,68,58,82,84	0	0	0.0,0.0,0.0,0.0,0.0	0.569,1.0,0.528,0.491,0.474,0.429	-0.582	rs343389153	C>T	0	0.210315	0.210315	synonymous_variant	rs343389153	13:202014862_synonymous_variant	104	102	162	163	80	72	107	144	114	156	147	417	934	6.17e-45	2.23981	HeteroRef	11	ERG
14:6475966	14	6475966	G	A	+	4823.13	2,22,3,27,9	9,0,4,23,6	8,14,15,46,14,14	0,0,0,0,0,0	1960	2.59697e-12	0.182,1.0,0.429,0.54,0.6	1.0,1.0,1.0,1.0,1.0,1.0	-0.45	rs693280949	G>A	0.297979	0	0.297979	intron_variant	rs693280949	14:6475966_intron_variant	11	22	7	50	15	8	14	15	46	14	14	174	42	2.67e-19	0.241379	HeteroAlt	1	BMP1
14:6525787	14	6525787	A	G	+	22885.8	67,67,34,43,48	0,0,35,50,42	70,90,71,129,78,97	0,0,0,0,0,0	0	0	1.0,1.0,0.493,0.462,0.533	1.0,1.0,1.0,1.0,1.0,1.0	-0.302	rs336192035	A>G	0.277197	0	0.277197	synonymous_variant	rs336192035	14:6525787_synonymous_variant	67	67	69	93	90	70	90	71	129	78	97	794	127	4.64e-107	0.15995	HeteroAlt	2	POLR3D
14:6528225	14	6528225	A	G	+	1627.02	0,0,0,10,0	34,13,37,34,47	13,10,15,21,0,15	14,18,19,35,33,16	436000	4.36841e-09	0.0,0.0,0.0,0.227,0.0	0.481,0.357,0.441,0.375,0.0,0.484	-0.311	rs321789096	A>G	0.101517	0.18239	0.283908	3_prime_UTR_variant	rs321789096	14:6528225_3_prime_UTR_variant	34	13	37	44	47	27	28	34	56	33	31	84	300	2.97e-28	3.57143	HeteroRef	3	POLR3D
14:6528231	14	6528231	T	G	+	2040.02	0,0,0,11,0	36,14,42,38,49	13,12,15,21,0,16	14,18,19,38,34,18	1490000	1.56011e-09	0.0,0.0,0.0,0.224,0.0	0.481,0.4,0.441,0.356,0.0,0.471	-0.313	rs334445409	T>G	0.100176	0.181504	0.28168	3_prime_UTR_variant	rs334445409	14:6528231_3_prime_UTR_variant	36	14	42	49	49	27	30	34	59	34	34	88	320	1.56e-30	3.63636	HeteroRef	4	POLR3D
14:6854127	14	6854127	A	G	+	3449.28	4,17,5,7,5	5,0,2,15,6	4,20,19,18,7,27	0,0,0,0,0,0	359000	3.95594e-10	0.444,1.0,0.714,0.318,0.455	1.0,1.0,1.0,1.0,1.0,1.0	-0.414	rs338969877	A>G	0.272456	0	0.272456	intron_variant	rs338969877	14:6854127_intron_variant	9	17	7	22	11	4	20	19	18	7	27	133	28	1.28e-16	0.210526	HeteroAlt	5	ENSSSCG00000009627
14:6854825	14	6854825	G	A	+	15964.1	23,47,19,40,25	32,0,23,40,33	20,99,76,47,65,89	0,1,0,0,0,0	0	0	0.418,1.0,0.452,0.5,0.431	1.0,0.99,1.0,1.0,1.0,1.0	-0.438	rs329781640	G>A	0.247825	0.00408248	0.251907	upstream_gene_variant	rs329781640	14:6854825_upstream_gene_variant	55	47	42	80	58	20	100	76	47	65	89	550	129	1.02e-58	0.234545	HeteroAlt	6	CCAR2
14:6854825	14	6854825	G	A	+	15964.1	23,47,19,40,25	32,0,23,40,33	20,99,76,47,65,89	0,1,0,0,0,0	0	0	0.418,1.0,0.452,0.5,0.431	1.0,0.99,1.0,1.0,1.0,1.0	-0.438	rs329781640	G>A	0.247825	0.00408248	0.251907	missense_variant	rs329781640	14:6854825_missense_variant	55	47	42	80	58	20	100	76	47	65	89	550	129	1.02e-58	0.234545	HeteroAlt	7	ENSSSCG00000009627
14:7581136	14	7581136	T	A	-	6869.71	29,7,2,7,12	0,0,0,0,0	9,58,16,63,35,12	8,0,26,0,30,21	1860000000	1.40097e-06	1.0,1.0,1.0,1.0,1.0	0.529,1.0,0.381,1.0,0.538,0.364	0.365	rs336860404	A>T	0	0.291565	0.291565	intron_variant	rs336860404	14:7581136_intron_variant	29	7	2	7	12	17	58	42	63	65	33	250	85	1.97e-19	0.34	HeteroAlt	8	ENTPD4
14:9453155	14	9453155	G	A	-	2798.02	15,28,16,27,20	26,42,35,21,35	0,21,0,0,0,0	50,32,39,26,48,57	8.88	1.28646e-13	0.366,0.4,0.314,0.563,0.364	0.0,0.396,0.0,0.0,0.0,0.0	0.335	rs321305006	C>T	0.0954034	0.161666	0.25707	downstream_gene_variant	rs321305006	14:9453155_downstream_gene_variant	41	70	51	48	55	50	53	39	26	48	57	127	411	1.81e-34	3.23622	HeteroRef	9	KCTD9
14:10344086	14	10344086	C	T	+	13274	93,89,128,82,69	88,90,152,81,74	0,0,111,0,0,0	138,354,110,169,311,304	0	0	0.514,0.497,0.457,0.503,0.483	0.0,0.0,0.502,0.0,0.0,0.0	0.407	rs330705168	C>T	0.0219591	0.204941	0.2269	3_prime_UTR_variant	rs330705168	14:10344086_3_prime_UTR_variant	181	179	280	163	143	138	354	221	169	311	304	572	1871	3.13e-152	3.27098	HeteroRef	10	BNIP3L
14:10344086	14	10344086	C	T	+	13274	93,89,128,82,69	88,90,152,81,74	0,0,111,0,0,0	138,354,110,169,311,304	0	0	0.514,0.497,0.457,0.503,0.483	0.0,0.0,0.502,0.0,0.0,0.0	0.407	rs330705168	C>T	0.0219591	0.204941	0.2269	downstream_gene_variant	rs330705168	14:10344086_downstream_gene_variant	181	179	280	163	143	138	354	221	169	311	304	572	1871	3.13e-152	3.27098	HeteroRef	11	BNIP3L
14:10344680	14	10344680	G	T	+	5659.02	50,30,62,22,28	59,38,59,21,34	0,0,31,0,0,0	33,107,29,100,68,100	0	0	0.459,0.441,0.512,0.512,0.452	0.0,0.0,0.517,0.0,0.0,0.0	0.389	rs345097625	G>T	0.0342009	0.211064	0.245265	downstream_gene_variant	rs345097625	14:10344680_downstream_gene_variant	109	68	121	43	62	33	107	60	100	68	100	223	648	5.13e-47	2.90583	HeteroRef	12	BNIP3L
14:10344680	14	10344680	G	T	+	5659.02	50,30,62,22,28	59,38,59,21,34	0,0,31,0,0,0	33,107,29,100,68,100	0	0	0.459,0.441,0.512,0.512,0.452	0.0,0.0,0.517,0.0,0.0,0.0	0.389	rs345097625	G>T	0.0342009	0.211064	0.245265	3_prime_UTR_variant	rs345097625	14:10344680_3_prime_UTR_variant	109	68	121	43	62	33	107	60	100	68	100	223	648	5.13e-47	2.90583	HeteroRef	13	BNIP3L
14:11259717	14	11259717	G	A	+	4110.53	3,0,0,0,0	51,105,147,56,53	19,48,30,0,43,49	57,53,57,67,43,89	0	0	0.056,0.0,0.0,0.0,0.0	0.25,0.475,0.345,0.0,0.5,0.355	-0.31	rs330128755	G>A	0.025044	0.181973	0.207017	synonymous_variant	rs330128755	14:11259717_synonymous_variant	54	105	147	56	53	76	101	87	67	86	138	192	778	5.66e-79	4.05208	HeteroRef	14	EPHX2
14:12888724	14	12888724	G	C	+	11294	15,15,13,20,8	33,14,14,16,11	18,55,66,58,103,44	11,0,0,0,0,0	0	0	0.313,0.517,0.481,0.556,0.421	0.621,1.0,1.0,1.0,1.0,1.0	-0.479	rs325540605	G>C	0.0948778	0.154726	0.249604	upstream_gene_variant	rs325540605	14:12888724_upstream_gene_variant	48	29	27	36	19	29	55	66	58	103	44	415	99	3.71e-44	0.238554	HeteroAlt	15	ENSSSCG00000043089
14:12888724	14	12888724	G	C	+	11294	15,15,13,20,8	33,14,14,16,11	18,55,66,58,103,44	11,0,0,0,0,0	0	0	0.313,0.517,0.481,0.556,0.421	0.621,1.0,1.0,1.0,1.0,1.0	-0.479	rs325540605	G>C	0.0948778	0.154726	0.249604	downstream_gene_variant	rs325540605	14:12888724_downstream_gene_variant	48	29	27	36	19	29	55	66	58	103	44	415	99	3.71e-44	0.238554	HeteroAlt	16	ENSSSCG00000050236
14:12888979	14	12888979	A	G	+	8225.02	17,11,15,22,12	17,10,14,16,8	9,49,48,35,63,33	6,0,0,0,0,0	0	0	0.5,0.524,0.517,0.579,0.6	0.6,1.0,1.0,1.0,1.0,1.0	-0.389	rs328101162	A>G	0.0430871	0.163299	0.206386	upstream_gene_variant	rs328101162	14:12888979_upstream_gene_variant	34	21	29	38	20	15	49	48	35	63	33	314	71	3.17e-35	0.226115	HeteroAlt	17	ENSSSCG00000043089
14:12888979	14	12888979	A	G	+	8225.02	17,11,15,22,12	17,10,14,16,8	9,49,48,35,63,33	6,0,0,0,0,0	0	0	0.5,0.524,0.517,0.579,0.6	0.6,1.0,1.0,1.0,1.0,1.0	-0.389	rs328101162	A>G	0.0430871	0.163299	0.206386	downstream_gene_variant	rs328101162	14:12888979_downstream_gene_variant	34	21	29	38	20	15	49	48	35	63	33	314	71	3.17e-35	0.226115	HeteroAlt	18	ENSSSCG00000050236
14:12889540	14	12889540	A	G	+	9007.02	15,8,12,17,12	13,14,21,15,6	17,56,47,55,74,43	12,0,0,0,0,1	0	0	0.536,0.364,0.364,0.531,0.667	0.586,1.0,1.0,1.0,1.0,0.977	-0.435	rs336836349	A>G	0.129276	0.16739	0.296666	upstream_gene_variant	rs336836349	14:12889540_upstream_gene_variant	28	22	33	32	18	29	56	47	55	74	44	356	82	3.65e-39	0.230337	HeteroAlt	19	ENSSSCG00000043089
14:12890571	14	12890571	A	G	+	13678	22,18,20,21,16	23,20,22,27,13	28,81,90,49,120,52	14,0,0,0,0,0	0	0	0.489,0.474,0.476,0.438,0.552	0.667,1.0,1.0,1.0,1.0,1.0	-0.459	rs333176891	A>G	0.0415716	0.135947	0.177518	intron_variant,non_coding_transcript_variant	rs333176891	14:12890571_intron_variant,non_coding_transcript_variant	45	38	42	48	29	42	81	90	49	120	52	517	119	4.16e-56	0.230174	HeteroAlt	20	ENSSSCG00000043089
14:12891036	14	12891036	T	C	+	13770	18,15,28,31,13	21,14,21,23,16	20,65,69,56,104,55	18,0,0,0,0,0	0	0	0.462,0.517,0.571,0.574,0.448	0.526,1.0,1.0,1.0,1.0,1.0	-0.407	rs318441724	T>C	0.0589856	0.19351	0.252495	intron_variant,non_coding_transcript_variant	rs318441724	14:12891036_intron_variant,non_coding_transcript_variant	39	29	49	54	29	38	65	69	56	104	55	474	113	3.29e-50	0.238397	HeteroAlt	21	ENSSSCG00000043089
14:12891464	14	12891464	A	T	+	13017	25,25,22,32,10	24,21,27,20,8	15,67,70,63,93,51	6,0,1,0,0,0	0	0	0.51,0.543,0.449,0.615,0.556	0.714,1.0,0.986,1.0,1.0,1.0	-0.415	rs332335975	A>T	0.0610844	0.115751	0.176836	intron_variant,non_coding_transcript_variant	rs332335975	14:12891464_intron_variant,non_coding_transcript_variant	49	46	49	52	18	21	67	71	63	93	51	473	107	3.68e-52	0.226216	HeteroAlt	22	ENSSSCG00000043089
14:12891473	14	12891473	A	G	+	12122	24,23,20,31,10	23,21,27,22,7	14,62,61,57,84,48	7,0,1,0,0,0	0	0	0.511,0.523,0.426,0.585,0.588	0.667,1.0,0.984,1.0,1.0,1.0	-0.415	rs345860464	A>G	0.0662518	0.134792	0.201044	intron_variant,non_coding_transcript_variant	rs345860464	14:12891473_intron_variant,non_coding_transcript_variant	47	44	47	53	17	21	62	62	57	84	48	434	108	1.5e-44	0.248848	HeteroAlt	23	ENSSSCG00000043089
14:12891977	14	12891977	C	T	+	13819	31,11,16,15,14	19,26,18,21,9	15,77,83,81,96,59	9,0,0,0,0,0	0	0	0.62,0.297,0.471,0.417,0.609	0.625,1.0,1.0,1.0,1.0,1.0	-0.455	rs337310316	C>T	0.135776	0.153093	0.288869	non_coding_transcript_exon_variant	rs337310316	14:12891977_non_coding_transcript_exon_variant	50	37	34	36	23	24	77	83	81	96	59	498	102	8.67e-59	0.204819	HeteroAlt	24	ENSSSCG00000043089
14:12894260	14	12894260	C	A	+	20821	37,30,40,36,29	44,32,37,42,36	23,115,98,96,96,147	22,0,0,0,0,1	0	0	0.457,0.484,0.519,0.462,0.446	0.511,1.0,1.0,1.0,1.0,0.993	-0.444	rs80834286	C>A	0.0289016	0.199082	0.227983	downstream_gene_variant	rs80834286	14:12894260_downstream_gene_variant	81	62	77	78	65	45	115	98	96	96	148	747	214	2.97e-66	0.286479	HeteroAlt	25	ENSSSCG00000043089
14:12897516	14	12897516	G	A	-	18961	35,29,37,29,39	44,39,47,38,41	44,102,82,84,69,126	43,0,0,0,0,1	0	0	0.443,0.426,0.44,0.433,0.487	0.506,1.0,1.0,1.0,1.0,0.992	-0.47	rs329231192	C>T	0.023952	0.201047	0.224999	downstream_gene_variant	rs329231192	14:12897516_downstream_gene_variant	79	68	84	67	80	87	102	82	84	69	127	676	253	8.59e-44	0.37426	HeteroAlt	26	ENSSSCG00000043089
14:12897956	14	12897956	A	G	-	20095	27,26,44,38,49	41,36,45,60,48	43,89,78,106,76,128	55,0,0,0,0,0	0	0	0.397,0.419,0.494,0.388,0.505	0.439,1.0,1.0,1.0,1.0,1.0	-0.466	rs324489669	T>C	0.0550754	0.229027	0.284103	downstream_gene_variant	rs324489669	14:12897956_downstream_gene_variant	68	62	89	98	97	98	89	78	106	76	128	704	285	1.69e-40	0.40483	HeteroAlt	27	ENSSSCG00000043089
14:12897978	14	12897978	C	G	-	17545	24,26,45,33,43	34,35,46,60,43	40,72,67,91,65,109	51,0,0,0,0,0	0	0	0.414,0.426,0.495,0.355,0.5	0.44,1.0,1.0,1.0,1.0,1.0	-0.469	rs332152141	G>C	0.0606259	0.228619	0.289245	downstream_gene_variant	rs332152141	14:12897978_downstream_gene_variant	58	61	91	93	86	91	72	67	91	65	109	615	269	2.67e-31	0.437398	HeteroAlt	28	ENSSSCG00000043089
14:12898371	14	12898371	T	A	-	24944	35,30,48,40,44	35,50,41,45,32	51,129,128,102,114,180	56,1,0,0,0,0	0	0	0.5,0.375,0.539,0.471,0.579	0.477,0.992,1.0,1.0,1.0,1.0	-0.419	rs325838815	A>T	0.0774093	0.212885	0.290294	downstream_gene_variant	rs325838815	14:12898371_downstream_gene_variant	70	80	89	85	76	107	130	128	102	114	180	901	260	5.99e-79	0.288568	HeteroAlt	29	ENSSSCG00000043089
14:12898896	14	12898896	A	G	-	12666	26,18,25,32,18	11,16,27,19,11	22,77,48,39,59,73	11,0,0,0,0,0	0	0	0.703,0.529,0.481,0.627,0.621	0.667,1.0,1.0,1.0,1.0,1.0	-0.352	rs80947063	T>C	0.087574	0.135947	0.223521	downstream_gene_variant	rs80947063	14:12898896_downstream_gene_variant	37	34	52	51	29	33	77	48	39	59	73	437	95	9.72e-50	0.217391	HeteroAlt	30	ENSSSCG00000043089
14:12899649	14	12899649	C	G	-	15424	28,40,36,23,30	29,39,35,17,22	40,84,58,77,89,95	33,0,0,0,0,0	0	0	0.491,0.506,0.507,0.575,0.577	0.548,1.0,1.0,1.0,1.0,1.0	-0.393	rs338899279	G>C	0.0413908	0.184528	0.225919	intergenic_variant	rs338899279	14:12899649_intergenic_variant	57	79	71	40	52	73	84	58	77	89	95	600	175	1.28e-52	0.291667	HeteroAlt	31	-
14:12899652	14	12899652	A	G	-	16226	28,41,36,22,29	26,38,34,17,22	41,84,57,76,89,95	33,0,0,0,0,0	0	0	0.519,0.519,0.514,0.564,0.569	0.554,1.0,1.0,1.0,1.0,1.0	-0.389	rs318474952	T>C	0.0270647	0.182079	0.209143	intergenic_variant	rs318474952	14:12899652_intergenic_variant	54	79	70	39	51	74	84	57	76	89	95	598	170	8.26e-54	0.284281	HeteroAlt	32	-
14:12899685	14	12899685	T	C	-	15763	31,37,34,25,27	24,32,31,17,19	35,81,55,75,81,89	35,0,0,0,0,0	0	0	0.564,0.536,0.523,0.595,0.587	0.5,1.0,1.0,1.0,1.0,1.0	-0.356	rs336839489	A>G	0.031265	0.204124	0.235389	intergenic_variant	rs336839489	14:12899685_intergenic_variant	55	69	65	42	46	70	81	55	75	81	89	570	158	1.22e-52	0.277193	HeteroAlt	33	-
14:12900109	14	12900109	G	A	-	1212.02	13,13,5,6,11	12,14,11,19,10	5,0,0,0,0,0	18,35,25,36,47,46	0.777	1.20334e-14	0.52,0.481,0.313,0.24,0.524	0.217,0.0,0.0,0.0,0.0,0.0	0.379	rs322561607	C>T	0.130661	0.0885899	0.219251	intergenic_variant	rs322561607	14:12900109_intergenic_variant	25	27	16	25	21	23	35	25	36	47	46	53	273	3.75e-34	5.15094	HeteroRef	34	-
14:12935764	14	12935764	G	A	-	9953.02	18,10,26,20,12	20,18,21,15,9	19,56,51,31,71,46	16,0,1,0,0,0	0	0	0.474,0.357,0.553,0.571,0.571	0.543,1.0,0.981,1.0,1.0,1.0	-0.415	rs319685935	C>T	0.0920337	0.185174	0.277208	upstream_gene_variant	rs319685935	14:12935764_upstream_gene_variant	38	28	47	35	21	35	56	52	31	71	46	360	100	8.02e-34	0.277778	HeteroAlt	35	ENSSSCG00000048832
14:12935770	14	12935770	A	G	-	10707	18,11,27,24,13	21,19,22,17,9	19,57,53,34,76,51	15,0,1,0,0,0	0	0	0.462,0.367,0.551,0.585,0.591	0.559,1.0,0.981,1.0,1.0,1.0	-0.412	rs331711685	T>C	0.0956724	0.178648	0.27432	upstream_gene_variant	rs331711685	14:12935770_upstream_gene_variant	39	30	49	41	22	34	57	54	34	76	51	383	104	1.23e-36	0.27154	HeteroAlt	36	ENSSSCG00000048832
14:12935803	14	12935803	C	T	-	11669	18,14,32,26,14	23,16,22,19,8	19,63,60,37,81,63	18,0,0,0,0,0	0	0	0.439,0.467,0.593,0.578,0.636	0.514,1.0,1.0,1.0,1.0,1.0	-0.376	rs80914494	G>A	0.0850958	0.198409	0.283504	upstream_gene_variant	rs80914494	14:12935803_upstream_gene_variant	41	30	54	45	22	37	63	60	37	81	63	427	106	5.99e-44	0.248244	HeteroAlt	37	ENSSSCG00000048832
14:81890724	14	81890724	G	A	-	10431.1	0,1,0,0,0	408,669,835,673,651	2,203,182,193,2,239	192,365,232,196,476,202	0	0	0.0,0.001,0.0,0.0,0.0	0.01,0.357,0.44,0.496,0.004,0.542	-0.308	rs342025202	C>T	0.000447214	0.241307	0.241754	3_prime_UTR_variant	rs342025202	14:81890724_3_prime_UTR_variant	408	670	835	673	651	194	568	414	389	478	441	822	4899	0	5.95985	HeteroRef	38	PLAC9
14:90059849	14	90059849	G	A	-	1402.91	7,3,6,3,7	0,0,0,0,0	1,8,7,4,6,4	0,6,9,4,5,7	2620000000	1.6982e-05	1.0,1.0,1.0,1.0,1.0	1.0,0.571,0.438,0.5,0.545,0.364	0.43	rs80911801	C>T	0	0.223734	0.223734	synonymous_variant	rs80911801	14:90059849_synonymous_variant	7	3	6	3	7	1	14	16	8	11	11	56	31	0.00735603	0.553571	HeteroAlt	39	ERCC6
14:112827009	14	112827009	C	T	-	10548.1	62,18,6,21,16	0,21,14,23,14	16,52,51,40,44,56	0,0,0,0,0,0	0	0	1.0,0.462,0.3,0.477,0.533	1.0,1.0,1.0,1.0,1.0,1.0	-0.446	rs325948547	G>A	0.263754	0	0.263754	intron_variant	rs325948547	14:112827009_intron_variant	62	39	20	44	30	16	52	51	40	44	56	382	72	5.92e-48	0.188482	HeteroAlt	40	OGA
14:122816955	14	122816955	A	G	+	12152	159,40,193,100,80	183,41,162,123,49	0,0,98,0,0,0	28,327,110,279,247,333	0	0	0.465,0.494,0.544,0.448,0.62	0.0,0.0,0.471,0.0,0.0,0.0	0.436	rs690474718	A>G	0.0694493	0.192285	0.261734	synonymous_variant	rs690474718	14:122816955_synonymous_variant	342	81	355	223	129	28	327	208	279	247	333	670	1882	3.39e-127	2.80896	HeteroRef	41	ACSL5
14:122826101	14	122826101	G	A	+	1359.02	12,7,7,12,11	18,16,9,17,10	0,0,15,0,0,0	12,59,41,111,58,61	1.89	2.85461e-14	0.4,0.304,0.438,0.414,0.524	0.0,0.0,0.268,0.0,0.0,0.0	0.371	rs1114115589	G>A	0.078981	0.109411	0.188392	intron_variant	rs1114115589	14:122826101_intron_variant	30	23	16	29	21	12	59	56	111	58	61	64	412	2.82e-57	6.4375	HeteroRef	42	ACSL5
14:122826101	14	122826101	G	A	+	1359.02	12,7,7,12,11	18,16,9,17,10	0,0,15,0,0,0	12,59,41,111,58,61	1.89	2.85461e-14	0.4,0.304,0.438,0.414,0.524	0.0,0.0,0.268,0.0,0.0,0.0	0.371	rs1114115589	G>A	0.078981	0.109411	0.188392	downstream_gene_variant	rs1114115589	14:122826101_downstream_gene_variant	30	23	16	29	21	12	59	56	111	58	61	64	412	2.82e-57	6.4375	HeteroRef	43	ZDHHC6
14:122827786	14	122827786	T	A	+	15441	206,66,223,171,98	266,80,263,164,126	0,0,183,0,0,0	69,485,195,599,437,592	0	0	0.436,0.452,0.459,0.51,0.438	0.0,0.0,0.484,0.0,0.0,0.0	0.378	rs697297269	T>A	0.0300832	0.197592	0.227675	missense_variant	rs697297269	14:122827786_missense_variant	472	146	486	335	224	69	485	378	599	437	592	947	3276	2.7e-281	3.45935	HeteroRef	44	ACSL5
14:122827786	14	122827786	T	A	+	15441	206,66,223,171,98	266,80,263,164,126	0,0,183,0,0,0	69,485,195,599,437,592	0	0	0.436,0.452,0.459,0.51,0.438	0.0,0.0,0.484,0.0,0.0,0.0	0.378	rs697297269	T>A	0.0300832	0.197592	0.227675	downstream_gene_variant	rs697297269	14:122827786_downstream_gene_variant	472	146	486	335	224	69	485	378	599	437	592	947	3276	2.7e-281	3.45935	HeteroRef	45	ZDHHC6
14:122827786	14	122827786	T	A	+	15441	206,66,223,171,98	266,80,263,164,126	0,0,183,0,0,0	69,485,195,599,437,592	0	0	0.436,0.452,0.459,0.51,0.438	0.0,0.0,0.484,0.0,0.0,0.0	0.378	rs697297269	T>A	0.0300832	0.197592	0.227675	3_prime_UTR_variant	rs697297269	14:122827786_3_prime_UTR_variant	472	146	486	335	224	69	485	378	599	437	592	947	3276	2.7e-281	3.45935	HeteroRef	46	ACSL5
14:122831871	14	122831871	C	A	-	1009.02	7,11,3,12,5	7,9,4,11,12	0,0,7,0,0,0	13,24,16,16,26,38	78900	8.43905e-10	0.5,0.55,0.429,0.522,0.294	0.0,0.0,0.304,0.0,0.0,0.0	0.408	rs1111441297	G>T	0.102538	0.124107	0.226645	intron_variant	rs1111441297	14:122831871_intron_variant	14	20	7	23	17	13	24	23	16	26	38	45	176	1.23e-18	3.91111	HeteroRef	47	ZDHHC6
14:122831871	14	122831871	C	A	-	1009.02	7,11,3,12,5	7,9,4,11,12	0,0,7,0,0,0	13,24,16,16,26,38	78900	8.43905e-10	0.5,0.55,0.429,0.522,0.294	0.0,0.0,0.304,0.0,0.0,0.0	0.408	rs1111441297	G>T	0.102538	0.124107	0.226645	downstream_gene_variant	rs1111441297	14:122831871_downstream_gene_variant	14	20	7	23	17	13	24	23	16	26	38	45	176	1.23e-18	3.91111	HeteroRef	48	ACSL5
14:122831968	14	122831968	T	C	-	1002.08	7,6,3,12,8	9,7,8,13,23	0,0,10,0,0,0	6,23,19,33,35,45	74600000	5.89615e-07	0.438,0.462,0.273,0.48,0.258	0.0,0.0,0.345,0.0,0.0,0.0	0.324	rs1108424328	A>G	0.1077	0.140846	0.248545	downstream_gene_variant	rs1108424328	14:122831968_downstream_gene_variant	16	13	11	25	31	6	23	29	33	35	45	46	221	9.15e-27	4.80435	HeteroRef	49	ACSL5
14:122831968	14	122831968	T	C	-	1002.08	7,6,3,12,8	9,7,8,13,23	0,0,10,0,0,0	6,23,19,33,35,45	74600000	5.89615e-07	0.438,0.462,0.273,0.48,0.258	0.0,0.0,0.345,0.0,0.0,0.0	0.324	rs1108424328	A>G	0.1077	0.140846	0.248545	intron_variant	rs1108424328	14:122831968_intron_variant	16	13	11	25	31	6	23	29	33	35	45	46	221	9.15e-27	4.80435	HeteroRef	50	ZDHHC6
14:122832001	14	122832001	C	T	-	1018.02	10,4,4,8,7	10,5,10,10,16	0,0,13,0,0,0	11,26,23,31,29,43	4570000000	3.27966e-06	0.5,0.444,0.286,0.444,0.304	0.0,0.0,0.361,0.0,0.0,0.0	0.336	rs1111171310	G>A	0.0948515	0.147378	0.242229	downstream_gene_variant	rs1111171310	14:122832001_downstream_gene_variant	20	9	14	18	23	11	26	36	31	29	43	46	214	2.03e-25	4.65217	HeteroRef	51	ACSL5
14:122832001	14	122832001	C	T	-	1018.02	10,4,4,8,7	10,5,10,10,16	0,0,13,0,0,0	11,26,23,31,29,43	4570000000	3.27966e-06	0.5,0.444,0.286,0.444,0.304	0.0,0.0,0.361,0.0,0.0,0.0	0.336	rs1111171310	G>A	0.0948515	0.147378	0.242229	intron_variant	rs1111171310	14:122832001_intron_variant	20	9	14	18	23	11	26	36	31	29	43	46	214	2.03e-25	4.65217	HeteroRef	52	ZDHHC6
14:122848364	14	122848364	G	A	-	4810.02	37,24,32,43,17	44,22,29,58,25	0,1,52,0,0,0	30,90,47,37,96,119	0	0	0.457,0.522,0.525,0.426,0.405	0.0,0.011,0.525,0.0,0.0,0.0	0.377	rs1107684621	C>T	0.0548042	0.213478	0.268282	upstream_gene_variant	rs1107684621	14:122848364_upstream_gene_variant	81	46	61	101	42	30	91	99	37	96	119	206	597	2.62e-43	2.89806	HeteroRef	53	VTI1A
14:122848364	14	122848364	G	A	-	4810.02	37,24,32,43,17	44,22,29,58,25	0,1,52,0,0,0	30,90,47,37,96,119	0	0	0.457,0.522,0.525,0.426,0.405	0.0,0.011,0.525,0.0,0.0,0.0	0.377	rs1107684621	C>T	0.0548042	0.213478	0.268282	5_prime_UTR_variant	rs1107684621	14:122848364_5_prime_UTR_variant	81	46	61	101	42	30	91	99	37	96	119	206	597	2.62e-43	2.89806	HeteroRef	54	ZDHHC6
14:122848372	14	122848372	T	C	-	13746	41,20,29,56,25	34,24,37,40,17	29,83,46,34,91,108	0,0,53,0,0,0	0	0	0.547,0.455,0.439,0.583,0.595	1.0,1.0,0.465,1.0,1.0,1.0	-0.387	rs787159174	A>G	0.0725203	0.218413	0.290933	5_prime_UTR_variant	rs787159174	14:122848372_5_prime_UTR_variant	75	44	66	96	42	29	83	99	34	91	108	562	205	5.09e-38	0.364769	HeteroAlt	55	ZDHHC6
14:122848372	14	122848372	T	C	-	13746	41,20,29,56,25	34,24,37,40,17	29,83,46,34,91,108	0,0,53,0,0,0	0	0	0.547,0.455,0.439,0.583,0.595	1.0,1.0,0.465,1.0,1.0,1.0	-0.387	rs787159174	A>G	0.0725203	0.218413	0.290933	upstream_gene_variant	rs787159174	14:122848372_upstream_gene_variant	75	44	66	96	42	29	83	99	34	91	108	562	205	5.09e-38	0.364769	HeteroAlt	56	VTI1A
14:122848944	14	122848944	T	C	+	4389.02	31,27,36,30,31	35,41,43,32,41	0,0,29,0,0,0	29,78,35,53,68,78	0	0	0.47,0.397,0.456,0.484,0.431	0.0,0.0,0.453,0.0,0.0,0.0	0.372	rs1113074307	T>C	0.0343991	0.184936	0.219336	upstream_gene_variant	rs1113074307	14:122848944_upstream_gene_variant	66	68	79	62	72	29	78	64	53	68	78	184	533	7.88e-39	2.89674	HeteroRef	57	ZDHHC6
14:129336306	14	129336306	C	G	+	8771.09	26,20,18,27,15	0,0,0,0,0	40,53,31,30,40,16	0,0,17,31,38,26	22.8	3.21236e-13	1.0,1.0,1.0,1.0,1.0	1.0,1.0,0.646,0.492,0.513,0.381	0.328	rs321286530	C>G	0	0.267659	0.267659	intron_variant	rs321286530	14:129336306_intron_variant	26	20	18	27	15	40	53	48	61	78	42	316	112	6.16e-23	0.35443	HeteroAlt	58	GRK5
14:132016042	14	132016042	G	A	+	8057.02	59,57,32,34,53	53,45,35,37,33	0,94,0,0,0,0	76,95,152,103,135,191	0	0	0.527,0.559,0.478,0.479,0.616	0.0,0.497,0.0,0.0,0.0,0.0	0.449	rs335163489	G>A	0.0581696	0.202899	0.261069	3_prime_UTR_variant	rs335163489	14:132016042_3_prime_UTR_variant	112	102	67	71	86	76	189	152	103	135	191	329	955	2.43e-68	2.90274	HeteroRef	59	PLEKHA1
14:132016042	14	132016042	G	A	+	8057.02	59,57,32,34,53	53,45,35,37,33	0,94,0,0,0,0	76,95,152,103,135,191	0	0	0.527,0.559,0.478,0.479,0.616	0.0,0.497,0.0,0.0,0.0,0.0	0.449	rs335163489	G>A	0.0581696	0.202899	0.261069	downstream_gene_variant	rs335163489	14:132016042_downstream_gene_variant	112	102	67	71	86	76	189	152	103	135	191	329	955	2.43e-68	2.90274	HeteroRef	60	PLEKHA1
14:132016058	14	132016058	T	C	+	7322.02	54,49,29,26,43	43,40,33,38,29	0,86,0,0,0,0	67,87,128,95,109,162	0	0	0.557,0.551,0.468,0.406,0.597	0.0,0.497,0.0,0.0,0.0,0.0	0.433	rs344832298	T>C	0.0772509	0.202899	0.28015	downstream_gene_variant	rs344832298	14:132016058_downstream_gene_variant	97	89	62	64	72	67	173	128	95	109	162	287	831	1.62e-59	2.89547	HeteroRef	61	PLEKHA1
14:132016058	14	132016058	T	C	+	7322.02	54,49,29,26,43	43,40,33,38,29	0,86,0,0,0,0	67,87,128,95,109,162	0	0	0.557,0.551,0.468,0.406,0.597	0.0,0.497,0.0,0.0,0.0,0.0	0.433	rs344832298	T>C	0.0772509	0.202899	0.28015	3_prime_UTR_variant	rs344832298	14:132016058_3_prime_UTR_variant	97	89	62	64	72	67	173	128	95	109	162	287	831	1.62e-59	2.89547	HeteroRef	62	PLEKHA1
14:132016369	14	132016369	C	G	+	8268.02	52,76,50,26,40	52,48,43,37,26	0,93,0,0,0,0	49,82,103,118,70,186	0	0	0.5,0.613,0.538,0.413,0.606	0.0,0.531,0.0,0.0,0.0,0.0	0.445	rs342544112	C>G	0.0825197	0.21678	0.2993	3_prime_UTR_variant	rs342544112	14:132016369_3_prime_UTR_variant	104	124	93	63	66	49	175	103	118	70	186	337	814	6.7e-45	2.41543	HeteroRef	63	PLEKHA1
14:132016369	14	132016369	C	G	+	8268.02	52,76,50,26,40	52,48,43,37,26	0,93,0,0,0,0	49,82,103,118,70,186	0	0	0.5,0.613,0.538,0.413,0.606	0.0,0.531,0.0,0.0,0.0,0.0	0.445	rs342544112	C>G	0.0825197	0.21678	0.2993	downstream_gene_variant	rs342544112	14:132016369_downstream_gene_variant	104	124	93	63	66	49	175	103	118	70	186	337	814	6.7e-45	2.41543	HeteroRef	64	PLEKHA1
14:132016514	14	132016514	G	A	+	5771.02	41,60,31,24,32	49,51,35,28,22	0,72,0,0,0,0	47,59,109,115,90,179	0	0	0.456,0.541,0.47,0.462,0.593	0.0,0.55,0.0,0.0,0.0,0.0	0.412	rs337680373	G>A	0.0602354	0.224537	0.284772	3_prime_UTR_variant	rs337680373	14:132016514_3_prime_UTR_variant	90	111	66	52	54	47	131	109	115	90	179	260	784	3.8e-59	3.01538	HeteroRef	65	PLEKHA1
14:132016514	14	132016514	G	A	+	5771.02	41,60,31,24,32	49,51,35,28,22	0,72,0,0,0,0	47,59,109,115,90,179	0	0	0.456,0.541,0.47,0.462,0.593	0.0,0.55,0.0,0.0,0.0,0.0	0.412	rs337680373	G>A	0.0602354	0.224537	0.284772	downstream_gene_variant	rs337680373	14:132016514_downstream_gene_variant	90	111	66	52	54	47	131	109	115	90	179	260	784	3.8e-59	3.01538	HeteroRef	66	PLEKHA1
14:137259246	14	137259246	G	A	+	2795.64	3,3,1,3,3	7,2,2,5,3	1,16,8,28,26,8	0,0,3,0,0,0	26200000	2.42477e-08	0.3,0.6,0.333,0.375,0.5	1.0,1.0,0.727,1.0,1.0,1.0	-0.533	rs337968835	G>A	0.125281	0.111452	0.236733	3_prime_UTR_variant	rs337968835	14:137259246_3_prime_UTR_variant	10	5	3	8	6	1	16	11	28	26	8	100	22	1.64373e-12	0.22	HeteroAlt	67	PTPRE
14:137259246	14	137259246	G	A	+	2795.64	3,3,1,3,3	7,2,2,5,3	1,16,8,28,26,8	0,0,3,0,0,0	26200000	2.42477e-08	0.3,0.6,0.333,0.375,0.5	1.0,1.0,0.727,1.0,1.0,1.0	-0.533	rs337968835	G>A	0.125281	0.111452	0.236733	intron_variant	rs337968835	14:137259246_intron_variant	10	5	3	8	6	1	16	11	28	26	8	100	22	1.64373e-12	0.22	HeteroAlt	68	PTPRE
14:137261564	14	137261564	C	A	+	16190.1	30,9,38,36,10	54,9,31,33,10	7,111,51,109,80,118	0,0,39,0,0,0	0	0	0.357,0.5,0.551,0.522,0.5	1.0,1.0,0.567,1.0,1.0,1.0	-0.442	rs323970466	C>A	0.0750899	0.176772	0.251861	3_prime_UTR_variant	rs323970466	14:137261564_3_prime_UTR_variant	84	18	69	69	20	7	111	90	109	80	118	599	176	3.84e-52	0.293823	HeteroAlt	69	PTPRE
14:137261564	14	137261564	C	A	+	16190.1	30,9,38,36,10	54,9,31,33,10	7,111,51,109,80,118	0,0,39,0,0,0	0	0	0.357,0.5,0.551,0.522,0.5	1.0,1.0,0.567,1.0,1.0,1.0	-0.442	rs323970466	C>A	0.0750899	0.176772	0.251861	downstream_gene_variant	rs323970466	14:137261564_downstream_gene_variant	84	18	69	69	20	7	111	90	109	80	118	599	176	3.84e-52	0.293823	HeteroAlt	70	PTPRE
14:137261609	14	137261609	A	G	+	11727.1	22,6,26,23,8	37,4,21,26,8	6,80,40,101,66,92	0,0,29,0,0,0	0	0	0.373,0.6,0.553,0.469,0.5	1.0,1.0,0.58,1.0,1.0,1.0	-0.431	rs333366082	A>G	0.0864494	0.171464	0.257914	downstream_gene_variant	rs333366082	14:137261609_downstream_gene_variant	59	10	47	49	16	6	80	69	101	66	92	470	125	2.04e-45	0.265957	HeteroAlt	71	PTPRE
14:137261609	14	137261609	A	G	+	11727.1	22,6,26,23,8	37,4,21,26,8	6,80,40,101,66,92	0,0,29,0,0,0	0	0	0.373,0.6,0.553,0.469,0.5	1.0,1.0,0.58,1.0,1.0,1.0	-0.431	rs333366082	A>G	0.0864494	0.171464	0.257914	3_prime_UTR_variant	rs333366082	14:137261609_3_prime_UTR_variant	59	10	47	49	16	6	80	69	101	66	92	470	125	2.04e-45	0.265957	HeteroAlt	72	PTPRE
14:137261687	14	137261687	C	T	+	18841	26,13,38,34,6	48,11,38,30,13	15,109,56,128,114,155	0,0,44,0,0,0	0	0	0.351,0.542,0.5,0.531,0.316	1.0,1.0,0.56,1.0,1.0,1.0	-0.479	rs339157676	C>T	0.106374	0.179629	0.286004	downstream_gene_variant	rs339157676	14:137261687_downstream_gene_variant	74	24	76	64	19	15	109	100	128	114	155	694	184	2.17e-66	0.26513	HeteroAlt	73	PTPRE
14:137261687	14	137261687	C	T	+	18841	26,13,38,34,6	48,11,38,30,13	15,109,56,128,114,155	0,0,44,0,0,0	0	0	0.351,0.542,0.5,0.531,0.316	1.0,1.0,0.56,1.0,1.0,1.0	-0.479	rs339157676	C>T	0.106374	0.179629	0.286004	3_prime_UTR_variant	rs339157676	14:137261687_3_prime_UTR_variant	74	24	76	64	19	15	109	100	128	114	155	694	184	2.17e-66	0.26513	HeteroAlt	74	PTPRE
14:137262573	14	137262573	A	G	+	15793	19,10,35,31,12	30,14,45,48,13	11,114,38,92,81,122	0,0,37,0,0,0	0	0	0.388,0.417,0.438,0.392,0.48	1.0,1.0,0.507,1.0,1.0,1.0	-0.495	rs341929188	A>G	0.0377359	0.201266	0.239002	downstream_gene_variant	rs341929188	14:137262573_downstream_gene_variant	49	24	80	79	25	11	114	75	92	81	122	565	187	3.17e-43	0.330973	HeteroAlt	75	PTPRE
14:137262573	14	137262573	A	G	+	15793	19,10,35,31,12	30,14,45,48,13	11,114,38,92,81,122	0,0,37,0,0,0	0	0	0.388,0.417,0.438,0.392,0.48	1.0,1.0,0.507,1.0,1.0,1.0	-0.495	rs341929188	A>G	0.0377359	0.201266	0.239002	3_prime_UTR_variant	rs341929188	14:137262573_3_prime_UTR_variant	49	24	80	79	25	11	114	75	92	81	122	565	187	3.17e-43	0.330973	HeteroAlt	76	PTPRE
14:137267207	14	137267207	G	A	-	21774	108,16,61,16,18	91,17,44,25,17	11,159,68,135,117,112	0,0,49,0,0,0	0	0	0.543,0.485,0.581,0.39,0.514	1.0,1.0,0.581,1.0,1.0,1.0	-0.428	rs326448770	C>T	0.0722793	0.171056	0.243335	downstream_gene_variant	rs326448770	14:137267207_downstream_gene_variant	199	33	105	41	35	11	159	117	135	117	112	821	243	2.95e-70	0.295981	HeteroAlt	77	PTPRE
14:137267207	14	137267207	G	A	-	21774	108,16,61,16,18	91,17,44,25,17	11,159,68,135,117,112	0,0,49,0,0,0	0	0	0.543,0.485,0.581,0.39,0.514	1.0,1.0,0.581,1.0,1.0,1.0	-0.428	rs326448770	C>T	0.0722793	0.171056	0.243335	3_prime_UTR_variant	rs326448770	14:137267207_3_prime_UTR_variant	199	33	105	41	35	11	159	117	135	117	112	821	243	2.95e-70	0.295981	HeteroAlt	78	ENSSSCG00000026302
14:137267523	14	137267523	T	C	-	12130	66,16,25,6,10	49,7,26,5,7	9,86,16,73,52,62	0,0,18,0,0,0	0	0	0.574,0.696,0.49,0.545,0.588	1.0,1.0,0.471,1.0,1.0,1.0	-0.333	rs338024502	A>G	0.0756161	0.215963	0.291579	downstream_gene_variant	rs338024502	14:137267523_downstream_gene_variant	115	23	51	11	17	9	86	34	73	52	62	421	112	7.47e-41	0.266033	HeteroAlt	79	PTPRE
14:137267523	14	137267523	T	C	-	12130	66,16,25,6,10	49,7,26,5,7	9,86,16,73,52,62	0,0,18,0,0,0	0	0	0.574,0.696,0.49,0.545,0.588	1.0,1.0,0.471,1.0,1.0,1.0	-0.333	rs338024502	A>G	0.0756161	0.215963	0.291579	3_prime_UTR_variant	rs338024502	14:137267523_3_prime_UTR_variant	115	23	51	11	17	9	86	34	73	52	62	421	112	7.47e-41	0.266033	HeteroAlt	80	ENSSSCG00000026302
14:137267660	14	137267660	T	C	-	13971	67,18,38,16,13	63,14,29,16,13	7,117,27,78,78,83	0,0,30,0,0,0	0	0	0.515,0.563,0.567,0.5,0.5	1.0,1.0,0.474,1.0,1.0,1.0	-0.383	rs338677883	A>G	0.0334589	0.214739	0.248198	downstream_gene_variant	rs338677883	14:137267660_downstream_gene_variant	130	32	67	32	26	7	117	57	78	78	83	542	165	1.24e-45	0.304428	HeteroAlt	81	PTPRE
14:137267660	14	137267660	T	C	-	13971	67,18,38,16,13	63,14,29,16,13	7,117,27,78,78,83	0,0,30,0,0,0	0	0	0.515,0.563,0.567,0.5,0.5	1.0,1.0,0.474,1.0,1.0,1.0	-0.383	rs338677883	A>G	0.0334589	0.214739	0.248198	3_prime_UTR_variant	rs338677883	14:137267660_3_prime_UTR_variant	130	32	67	32	26	7	117	57	78	78	83	542	165	1.24e-45	0.304428	HeteroAlt	82	ENSSSCG00000026302
14:137267744	14	137267744	A	G	-	16562.1	108,19,39,14,20	82,17,54,22,22	8,129,53,97,104,77	0,0,44,0,0,0	0	0	0.568,0.528,0.419,0.389,0.476	1.0,1.0,0.546,1.0,1.0,1.0	-0.448	rs336133035	T>C	0.0741384	0.185345	0.259483	3_prime_UTR_variant	rs336133035	14:137267744_3_prime_UTR_variant	190	36	93	36	42	8	129	97	97	104	77	668	241	1.56e-45	0.360778	HeteroAlt	83	ENSSSCG00000026302
14:137267744	14	137267744	A	G	-	16562.1	108,19,39,14,20	82,17,54,22,22	8,129,53,97,104,77	0,0,44,0,0,0	0	0	0.568,0.528,0.419,0.389,0.476	1.0,1.0,0.546,1.0,1.0,1.0	-0.448	rs336133035	T>C	0.0741384	0.185345	0.259483	downstream_gene_variant	rs336133035	14:137267744_downstream_gene_variant	190	36	93	36	42	8	129	97	97	104	77	668	241	1.56e-45	0.360778	HeteroAlt	84	PTPRE
14:137267782	14	137267782	C	A	-	11640.2	74,11,21,9,10	68,14,43,18,19	5,82,35,54,56,59	0,0,31,0,0,0	0	0	0.521,0.44,0.328,0.333,0.345	1.0,1.0,0.53,1.0,1.0,1.0	-0.528	rs792753774	G>T	0.0847367	0.191877	0.276613	3_prime_UTR_variant	rs792753774	14:137267782_3_prime_UTR_variant	142	25	64	27	29	5	82	66	54	56	59	416	193	1.62e-19	0.463942	HeteroAlt	85	ENSSSCG00000026302
14:137267782	14	137267782	C	A	-	11640.2	74,11,21,9,10	68,14,43,18,19	5,82,35,54,56,59	0,0,31,0,0,0	0	0	0.521,0.44,0.328,0.333,0.345	1.0,1.0,0.53,1.0,1.0,1.0	-0.528	rs792753774	G>T	0.0847367	0.191877	0.276613	downstream_gene_variant	rs792753774	14:137267782_downstream_gene_variant	142	25	64	27	29	5	82	66	54	56	59	416	193	1.62e-19	0.463942	HeteroAlt	86	PTPRE
14:137267794	14	137267794	A	G	-	11080.2	73,11,20,9,10	58,11,38,15,16	5,80,35,53,56,58	0,0,26,0,0,0	0	0	0.557,0.5,0.345,0.375,0.385	1.0,1.0,0.574,1.0,1.0,1.0	-0.497	rs322932554	T>C	0.0912075	0.173914	0.265121	downstream_gene_variant	rs322932554	14:137267794_downstream_gene_variant	131	22	58	24	26	5	80	61	53	56	58	410	164	9.84e-25	0.4	HeteroAlt	87	PTPRE
14:137267794	14	137267794	A	G	-	11080.2	73,11,20,9,10	58,11,38,15,16	5,80,35,53,56,58	0,0,26,0,0,0	0	0	0.557,0.5,0.345,0.375,0.385	1.0,1.0,0.574,1.0,1.0,1.0	-0.497	rs322932554	T>C	0.0912075	0.173914	0.265121	3_prime_UTR_variant	rs322932554	14:137267794_3_prime_UTR_variant	131	22	58	24	26	5	80	61	53	56	58	410	164	9.84e-25	0.4	HeteroAlt	88	ENSSSCG00000026302
14:137269207	14	137269207	G	A	-	15989.1	81,9,50,21,16	59,15,31,9,13	6,131,41,83,68,65	0,0,25,0,1,0	0	0	0.579,0.375,0.617,0.7,0.552	1.0,1.0,0.621,1.0,0.986,1.0	-0.37	rs327633303	C>T	0.119784	0.153685	0.273469	downstream_gene_variant	rs327633303	14:137269207_downstream_gene_variant	140	24	81	30	29	6	131	66	83	69	65	571	153	2.02e-54	0.267951	HeteroAlt	89	PTPRE
14:137269207	14	137269207	G	A	-	15989.1	81,9,50,21,16	59,15,31,9,13	6,131,41,83,68,65	0,0,25,0,1,0	0	0	0.579,0.375,0.617,0.7,0.552	1.0,1.0,0.621,1.0,0.986,1.0	-0.37	rs327633303	C>T	0.119784	0.153685	0.273469	missense_variant	rs327633303	14:137269207_missense_variant	140	24	81	30	29	6	131	66	83	69	65	571	153	2.02e-54	0.267951	HeteroAlt	90	ENSSSCG00000026302
14:137269230	14	137269230	C	T	-	15836	73,11,53,18,11	54,12,26,10,12	8,125,41,84,65,68	0,0,27,0,0,0	0	0	0.575,0.478,0.671,0.643,0.478	1.0,1.0,0.603,1.0,1.0,1.0	-0.365	rs339866948	G>A	0.0901083	0.162075	0.252183	synonymous_variant	rs339866948	14:137269230_synonymous_variant	127	23	79	28	23	8	125	68	84	65	68	557	141	7.34e-56	0.253142	HeteroAlt	91	ENSSSCG00000026302
14:137269230	14	137269230	C	T	-	15836	73,11,53,18,11	54,12,26,10,12	8,125,41,84,65,68	0,0,27,0,0,0	0	0	0.575,0.478,0.671,0.643,0.478	1.0,1.0,0.603,1.0,1.0,1.0	-0.365	rs339866948	G>A	0.0901083	0.162075	0.252183	downstream_gene_variant	rs339866948	14:137269230_downstream_gene_variant	127	23	79	28	23	8	125	68	84	65	68	557	141	7.34e-56	0.253142	HeteroAlt	92	PTPRE
14:137269349	14	137269349	T	G	-	15761	86,9,47,14,13	55,13,38,10,5	14,135,31,85,59,54	0,0,23,0,0,0	0	0	0.61,0.409,0.553,0.583,0.722	1.0,1.0,0.574,1.0,1.0,1.0	-0.354	rs328450665	A>C	0.112846	0.173914	0.28676	missense_variant	rs328450665	14:137269349_missense_variant	141	22	85	24	18	14	135	54	85	59	54	547	144	4.76e-53	0.263254	HeteroAlt	93	ENSSSCG00000026302
14:137269440	14	137269440	C	T	-	11730	52,13,38,10,4	48,8,32,7,7	10,93,25,59,49,41	0,0,18,0,0,0	0	0	0.52,0.619,0.543,0.588,0.364	1.0,1.0,0.581,1.0,1.0,1.0	-0.403	rs320550523	G>A	0.0988165	0.171056	0.269873	synonymous_variant	rs320550523	14:137269440_synonymous_variant	100	21	70	17	11	10	93	43	59	49	41	394	120	1.26e-33	0.304569	HeteroAlt	94	ENSSSCG00000026302
14:137270815	14	137270815	C	T	-	10347	62,7,26,5,11	54,5,18,4,10	10,88,30,51,54,40	0,0,18,0,0,0	0	0	0.534,0.583,0.591,0.556,0.524	1.0,1.0,0.625,1.0,1.0,1.0	-0.38	rs339538545	G>A	0.0293649	0.153093	0.182458	synonymous_variant	rs339538545	14:137270815_synonymous_variant	116	12	44	9	21	10	88	48	51	54	40	384	109	3.14e-35	0.283854	HeteroAlt	95	ENSSSCG00000026302
14:137276385	14	137276385	T	C	-	4862.88	22,4,18,5,4	36,4,12,5,4	3,45,17,28,30,14	0,0,17,0,0,0	162000	1.83992e-10	0.379,0.5,0.6,0.5,0.5	1.0,1.0,0.5,1.0,1.0,1.0	-0.421	rs324449643	A>G	0.0783467	0.204124	0.282471	missense_variant	rs324449643	14:137276385_missense_variant	58	8	30	10	8	3	45	34	28	30	14	190	78	7.83743e-12	0.410526	HeteroAlt	96	ENSSSCG00000026302
14:139072688	14	139072688	C	A	+	24822.1	67,78,134,104,107	0,0,0,0,0	64,49,113,35,50,115	52,40,0,31,45,0	0	0	1.0,1.0,1.0,1.0,1.0	0.552,0.551,1.0,0.53,0.526,1.0	0.307	rs81217788	C>A	0	0.237908	0.237908	synonymous_variant	rs81217788	14:139072688_synonymous_variant	67	78	134	104	107	116	89	113	66	95	115	916	168	2.92e-114	0.183406	HeteroAlt	97	GLRX3
14:139103259	14	139103259	G	A	+	13500.5	0,0,1,0,1	350,329,475,334,532	179,178,0,196,170,253	238,207,345,219,182,246	0	0	0.0,0.0,0.002,0.0,0.002	0.429,0.462,0.0,0.472,0.483,0.507	-0.392	rs81217793	G>A	0.00109545	0.193824	0.19492	missense_variant	rs81217793	14:139103259_missense_variant	350	329	476	334	533	417	385	345	415	352	499	978	3457	2.73e-303	3.53476	HeteroRef	98	GLRX3
14:139103259	14	139103259	G	A	+	13500.5	0,0,1,0,1	350,329,475,334,532	179,178,0,196,170,253	238,207,345,219,182,246	0	0	0.0,0.0,0.002,0.0,0.002	0.429,0.462,0.0,0.472,0.483,0.507	-0.392	rs81217793	G>A	0.00109545	0.193824	0.19492	synonymous_variant	rs81217793	14:139103259_synonymous_variant	350	329	476	334	533	417	385	345	415	352	499	978	3457	2.73e-303	3.53476	HeteroRef	99	GLRX3
14:139103265	14	139103265	G	A	+	14017.5	0,0,0,0,1	335,315,455,313,491	183,178,0,202,167,253	227,190,320,206,175,231	0	0	0.0,0.0,0.0,0.0,0.002	0.446,0.484,0.0,0.495,0.488,0.523	-0.406	rs81217794	G>A	0.000894427	0.200427	0.201321	synonymous_variant	rs81217794	14:139103265_synonymous_variant	335	315	455	313	492	410	368	320	408	342	484	984	3258	4.49e-267	3.31098	HeteroRef	100	GLRX3
14:139103265	14	139103265	G	A	+	14017.5	0,0,0,0,1	335,315,455,313,491	183,178,0,202,167,253	227,190,320,206,175,231	0	0	0.0,0.0,0.0,0.0,0.002	0.446,0.484,0.0,0.495,0.488,0.523	-0.406	rs81217794	G>A	0.000894427	0.200427	0.201321	missense_variant	rs81217794	14:139103265_missense_variant	335	315	455	313	492	410	368	320	408	342	484	984	3258	4.49e-267	3.31098	HeteroRef	101	GLRX3
15:2522934	15	2522934	C	G	+	453.21	0,0,0,0,0	11,7,12,8,13	1,1,3,2,3,12	1,4,2,1,3,6	14700000	1.3961e-08	0.0,0.0,0.0,0.0,0.0	0.5,0.2,0.6,0.667,0.5,0.667	-0.522	rs321048181	C>G	0	0.174806	0.174806	downstream_gene_variant	rs321048181	15:2522934_downstream_gene_variant	11	7	12	8	13	2	5	5	3	6	18	22	68	1.24194e-06	3.09091	HeteroRef	1	MMADHC
15:16231104	15	16231104	A	C	-	15772.4	36,62,40,33,48	44,68,58,39,71	53,75,48,41,100,106	0,0,44,50,0,0	0	0	0.45,0.477,0.408,0.458,0.403	1.0,1.0,0.522,0.451,1.0,1.0	-0.389	rs196954298	T>G	0.0323373	0.266119	0.298456	3_prime_UTR_variant	rs196954298	15:16231104_3_prime_UTR_variant	80	130	98	72	119	53	75	92	91	100	106	642	374	4.17e-17	0.582555	HeteroAlt	2	R3HDM1
15:44975467	15	44975467	C	T	-	35763.8	121,94,62,35,60	0,0,88,44,53	87,186,114,130,151,263	0,0,0,0,0,0	0	0	1.0,1.0,0.413,0.443,0.531	1.0,1.0,1.0,1.0,1.0,1.0	-0.323	rs325006909	G>A	0.297668	0	0.297668	3_prime_UTR_variant	rs325006909	15:44975467_3_prime_UTR_variant	121	94	150	79	113	87	186	114	130	151	263	1303	185	1.08e-184	0.14198	HeteroAlt	3	RWDD4
15:120851048	15	120851048	C	T	+	2365.9	2,51,11,18,27	2,83,14,26,33	0,0,0,0,0,0	774,112,151,16,4,24	0	0	0.5,0.381,0.44,0.409,0.45	0.0,0.0,0.0,0.0,0.0,0.0	0.436	rs81215140	C>T	0.0448943	0	0.0448943	synonymous_variant	rs81215140	15:120851048_synonymous_variant	4	134	25	44	60	774	112	151	16	4	24	109	1239	5.24e-208	11.367	HeteroRef	4	CYP27A1
15:120851048	15	120851048	C	T	+	2365.9	2,51,11,18,27	2,83,14,26,33	0,0,0,0,0,0	774,112,151,16,4,24	0	0	0.5,0.381,0.44,0.409,0.45	0.0,0.0,0.0,0.0,0.0,0.0	0.436	rs81215140	C>T	0.0448943	0	0.0448943	downstream_gene_variant	rs81215140	15:120851048_downstream_gene_variant	4	134	25	44	60	774	112	151	16	4	24	109	1239	5.24e-208	11.367	HeteroRef	5	PRKAG3
15:120851514	15	120851514	T	C	+	3247.21	1,71,15,24,28	7,67,14,22,25	0,0,0,0,0,0	599,75,117,11,6,30	0	0	0.125,0.514,0.517,0.522,0.528	0.0,0.0,0.0,0.0,0.0,0.0	0.441	rs323469349	T>C	0.176841	0	0.176841	downstream_gene_variant	rs323469349	15:120851514_downstream_gene_variant	8	138	29	46	53	599	75	117	11	6	30	139	973	4.76e-138	7	HeteroRef	6	PRKAG3
15:120851514	15	120851514	T	C	+	3247.21	1,71,15,24,28	7,67,14,22,25	0,0,0,0,0,0	599,75,117,11,6,30	0	0	0.125,0.514,0.517,0.522,0.528	0.0,0.0,0.0,0.0,0.0,0.0	0.441	rs323469349	T>C	0.176841	0	0.176841	synonymous_variant	rs323469349	15:120851514_synonymous_variant	8	138	29	46	53	599	75	117	11	6	30	139	973	4.76e-138	7	HeteroRef	7	CYP27A1
15:120851981	15	120851981	G	A	+	2776.49	1,54,9,23,35	6,76,13,29,35	0,0,0,0,0,0	574,77,136,11,3,20	0	0	0.143,0.415,0.409,0.442,0.5	0.0,0.0,0.0,0.0,0.0,0.0	0.382	rs1108179913	G>A	0.13826	0	0.13826	3_prime_UTR_variant	rs1108179913	15:120851981_3_prime_UTR_variant	7	130	22	52	70	574	77	136	11	3	20	122	980	2.69e-147	8.03279	HeteroRef	8	CYP27A1
15:120851981	15	120851981	G	A	+	2776.49	1,54,9,23,35	6,76,13,29,35	0,0,0,0,0,0	574,77,136,11,3,20	0	0	0.143,0.415,0.409,0.442,0.5	0.0,0.0,0.0,0.0,0.0,0.0	0.382	rs1108179913	G>A	0.13826	0	0.13826	downstream_gene_variant	rs1108179913	15:120851981_downstream_gene_variant	7	130	22	52	70	574	77	136	11	3	20	122	980	2.69e-147	8.03279	HeteroRef	9	PRKAG3
16:19601437	16	19601437	T	A	-	3354.22	6,12,10,17,10	0,0,0,0,0	10,24,4,4,15,6	7,0,7,4,10,0	4030000000	2.54207e-05	1.0,1.0,1.0,1.0,1.0	0.588,1.0,0.364,0.5,0.6,1.0	0.325	rs343341118	A>T	0	0.265251	0.265251	synonymous_variant	rs343341118	16:19601437_synonymous_variant	6	12	10	17	10	17	24	11	8	25	6	118	28	9.44411e-14	0.237288	HeteroAlt	1	ADAMTS12
16:20430358	16	20430358	C	G	+	18290.8	34,150,25,44,49	0,1,37,45,54	46,62,71,64,46,57	0,0,0,0,0,0	0	0	1.0,0.993,0.403,0.494,0.476	1.0,1.0,1.0,1.0,1.0,1.0	-0.327	rs320567619	C>G	0.297102	0	0.297102	missense_variant	rs320567619	16:20430358_missense_variant	34	151	62	89	103	46	62	71	64	46	57	648	137	2.56e-74	0.21142	HeteroAlt	2	RAI14
16:20430594	16	20430594	G	C	+	25947.1	31,226,29,67,72	31,2,44,52,59	38,107,101,101,89,81	0,0,0,0,0,0	0	0	0.5,0.991,0.397,0.563,0.55	1.0,1.0,1.0,1.0,1.0,1.0	-0.4	rs343755716	G>C	0.228013	0	0.228013	missense_variant	rs343755716	16:20430594_missense_variant	62	228	73	119	131	38	107	101	101	89	81	942	188	2e-111	0.199575	HeteroAlt	3	RAI14
16:21330098	16	21330098	A	G	+	11593.3	71,58,11,12,20	0,0,13,12,23	2,68,58,55,33,44	0,0,0,0,0,0	7380	8.6378e-11	1.0,1.0,0.458,0.5,0.465	1.0,1.0,1.0,1.0,1.0,1.0	-0.315	rs328959393	A>G	0.288359	0	0.288359	downstream_gene_variant	rs328959393	16:21330098_downstream_gene_variant	71	58	24	24	43	2	68	58	55	33	44	432	48	8.9e-69	0.111111	HeteroAlt	4	IL7R
16:21330187	16	21330187	C	T	+	10940.3	69,49,18,7,13	0,0,15,10,16	3,66,49,44,29,42	0,0,0,0,0,0	553000	5.48229e-09	1.0,1.0,0.545,0.412,0.448	1.0,1.0,1.0,1.0,1.0,1.0	-0.319	rs81456877	C>T	0.295241	0	0.295241	downstream_gene_variant	rs81456877	16:21330187_downstream_gene_variant	69	49	33	17	29	3	66	49	44	29	42	389	41	3.3e-63	0.105398	HeteroAlt	5	IL7R
16:21330672	16	21330672	T	C	+	10961.3	71,58,11,9,15	0,0,19,9,13	4,56,63,48,37,51	0,0,0,0,0,0	601000	5.9339e-09	1.0,1.0,0.367,0.5,0.536	1.0,1.0,1.0,1.0,1.0,1.0	-0.32	rs320201158	T>C	0.298288	0	0.298288	downstream_gene_variant	rs320201158	16:21330672_downstream_gene_variant	71	58	30	18	28	4	56	63	48	37	51	423	41	2.3e-70	0.0969267	HeteroAlt	6	IL7R
16:21502230	16	21502230	T	C	+	1948.09	31,1,18,18,21	10,20,9,17,22	0,0,0,0,0,0	101,33,31,30,40,58	0	0	0.756,0.048,0.667,0.514,0.488	0.0,0.0,0.0,0.0,0.0,0.0	0.495	rs343186298	T>C	0.272912	0	0.272912	downstream_gene_variant	rs343186298	16:21502230_downstream_gene_variant	41	21	27	35	43	101	33	31	30	40	58	89	371	1.74e-39	4.16854	HeteroRef	7	NADK2
16:21502230	16	21502230	T	C	+	1948.09	31,1,18,18,21	10,20,9,17,22	0,0,0,0,0,0	101,33,31,30,40,58	0	0	0.756,0.048,0.667,0.514,0.488	0.0,0.0,0.0,0.0,0.0,0.0	0.495	rs343186298	T>C	0.272912	0	0.272912	3_prime_UTR_variant	rs343186298	16:21502230_3_prime_UTR_variant	41	21	27	35	43	101	33	31	30	40	58	89	371	1.74e-39	4.16854	HeteroRef	8	SKP2
16:27747706	16	27747706	G	A	-	4589.58	0,0,0,0,0	7,49,1,9,11	13,28,25,58,36,28	2,4,2,22,43,9	0	0	0.0,0.0,0.0,0.0,0.0	0.867,0.875,0.926,0.725,0.456,0.757	-0.768	rs334950536	C>T	0	0.170603	0.170603	intron_variant	rs334950536	16:27747706_intron_variant	7	49	1	9	11	15	32	27	80	79	37	188	159	0.119518	0.845745	50:50:00	9	ENSSSCG00000016868
16:27938044	16	27938044	T	C	-	10907.4	34,32,137,37,58	0,0,0,0,0	0,21,11,19,15,28	40,25,12,48,20,58	0	0	1.0,1.0,1.0,1.0,1.0	0.0,0.457,0.478,0.284,0.429,0.326	0.671	rs332126115	A>G	0	0.178247	0.178247	3_prime_UTR_variant	rs332126115	16:27938044_3_prime_UTR_variant	34	32	137	37	58	40	46	23	67	35	86	392	203	9.32e-15	0.517857	HeteroAlt	10	HMGCS1
16:28207817	16	28207817	A	G	+	10498.4	0,0,0,0,0	45,55,75,65,46	380,48,32,25,46,26	0,42,27,19,15,20	0	0	0.0,0.0,0.0,0.0,0.0	1.0,0.533,0.542,0.568,0.754,0.565	-0.661	rs325257729	A>G	0	0.18546	0.18546	synonymous_variant	rs325257729	16:28207817_synonymous_variant	45	55	75	65	46	380	90	59	44	61	46	557	409	1.91853e-06	0.734291	50:50:00	11	NNT
16:28210985	16	28210985	A	G	+	8959.42	0,0,0,0,0	49,47,67,53,50	367,36,24,24,25,20	1,35,42,21,25,27	0	0	0.0,0.0,0.0,0.0,0.0	0.997,0.507,0.364,0.533,0.5,0.426	-0.554	rs81216948	A>G	0	0.225521	0.225521	missense_variant	rs81216948	16:28210985_missense_variant	49	47	67	53	50	368	71	66	45	50	47	496	417	0.00893534	0.840726	50:50:00	12	NNT
16:47901646	16	47901646	G	A	+	3196.71	0,0,6,8,3	23,13,7,11,7	5,29,20,21,24,27	5,16,18,22,25,19	125000000000	7.2989e-05	0.0,0.0,0.462,0.421,0.3	0.5,0.644,0.526,0.488,0.49,0.587	-0.303	rs323589159	G>A	0.224046	0.0632785	0.287325	synonymous_variant	rs323589159	16:47901646_synonymous_variant	23	13	13	19	10	10	45	38	43	49	46	143	166	0.190729	1.16084	50:50:00	13	BDP1
16:63106225	16	63106225	C	T	-	2381.25	31,8,31,8,11	46,12,27,9,10	0,0,0,16,0,0	7,76,51,28,34,55	0	0	0.403,0.4,0.534,0.471,0.524	0.0,0.0,0.0,0.364,0.0,0.0	0.406	rs81213189	G>A	0.0639085	0.148602	0.212511	synonymous_variant	rs81213189	16:63106225_synonymous_variant	77	20	58	17	21	7	76	51	44	34	55	105	355	2.13e-31	3.38095	HeteroRef	14	ENSSSCG00000017032
16:63120776	16	63120776	C	T	+	3493.02	18,21,47,18,25	24,21,35,35,26	0,0,0,18,0,0	59,112,95,30,93,79	0	0	0.429,0.5,0.573,0.34,0.49	0.0,0.0,0.0,0.375,0.0,0.0	0.404	rs329694681	C>T	0.0872141	0.153093	0.240307	5_prime_UTR_variant	rs329694681	16:63120776_5_prime_UTR_variant	42	42	82	53	51	59	112	95	48	93	79	147	609	2.33e-63	4.14286	HeteroRef	15	SLU7
16:63120829	16	63120829	G	A	+	4695.02	31,30,60,34,34	39,28,48,53,32	0,0,0,29,0,0	80,161,136,39,138,124	0	0	0.443,0.517,0.556,0.391,0.515	0.0,0.0,0.0,0.426,0.0,0.0	0.413	rs323587543	G>A	0.0662631	0.173914	0.240177	synonymous_variant	rs323587543	16:63120829_synonymous_variant	70	58	108	87	66	80	161	136	68	138	124	218	878	1.98e-88	4.02752	HeteroRef	16	SLU7
16:63135272	16	63135272	T	C	+	7539.02	51,30,71,65,51	47,39,52,52,55	0,0,0,42,0,0	80,161,133,54,117,138	0	0	0.52,0.435,0.577,0.556,0.481	0.0,0.0,0.0,0.438,0.0,0.0	0.441	rs336559793	T>C	0.057225	0.178813	0.236038	upstream_gene_variant	rs336559793	16:63135272_upstream_gene_variant	98	69	123	117	106	80	161	133	96	117	138	310	928	4.63e-69	2.99355	HeteroRef	17	ZBED8
16:63135272	16	63135272	T	C	+	7539.02	51,30,71,65,51	47,39,52,52,55	0,0,0,42,0,0	80,161,133,54,117,138	0	0	0.52,0.435,0.577,0.556,0.481	0.0,0.0,0.0,0.438,0.0,0.0	0.441	rs336559793	T>C	0.057225	0.178813	0.236038	3_prime_UTR_variant	rs336559793	16:63135272_3_prime_UTR_variant	98	69	123	117	106	80	161	133	96	117	138	310	928	4.63e-69	2.99355	HeteroRef	18	SLU7
16:74252226	16	74252226	A	G	-	19903.8	61,55,30,35,19	0,0,26,44,27	57,60,89,79,107,82	0,0,0,0,0,0	0	0	1.0,1.0,0.536,0.443,0.413	1.0,1.0,1.0,1.0,1.0,1.0	-0.322	rs345651125	T>C	0.297061	0	0.297061	missense_variant	rs345651125	16:74252226_missense_variant	61	55	56	79	46	57	60	89	79	107	82	674	97	6.55e-96	0.143917	HeteroAlt	19	MTRR
16:74254761	16	74254761	C	T	-	5502.42	0,0,0,0,0	60,51,33,67,37	23,61,44,23,47,24	29,0,44,33,58,34	0	0	0.0,0.0,0.0,0.0,0.0	0.442,1.0,0.5,0.411,0.448,0.414	-0.536	rs331068664	G>A	0	0.229644	0.229644	synonymous_variant	rs331068664	16:74254761_synonymous_variant	60	51	33	67	37	52	61	88	56	105	58	222	446	4.44e-18	2.00901	HeteroRef	20	MTRR
16:74254782	16	74254782	G	A	-	5480.42	0,0,0,0,0	62,56,40,66,36	26,61,46,22,50,23	30,0,51,30,64,39	0	0	0.0,0.0,0.0,0.0,0.0	0.464,1.0,0.474,0.423,0.439,0.371	-0.529	rs343170287	C>T	0	0.233833	0.233833	synonymous_variant	rs343170287	16:74254782_synonymous_variant	62	56	40	66	36	56	61	97	52	114	62	228	474	1.62e-20	2.07895	HeteroRef	21	MTRR
17:1168471	17	1168471	G	A	-	16230.4	110,45,136,152,41	98,62,130,151,43	1,170,0,214,0,0	187,157,346,284,455,508	0	0	0.529,0.421,0.511,0.502,0.488	0.005,0.52,0.0,0.43,0.0,0.0	0.331	rs319260467	C>T	0.0414451	0.246301	0.287746	downstream_gene_variant	rs319260467	17:1168471_downstream_gene_variant	208	107	266	303	84	188	327	346	498	455	508	869	2421	3.09e-161	2.78596	HeteroRef	1	DLC1
17:4998238	17	4998238	T	A	+	2653.73	10,3,11,8,13	0,0,0,0,0	11,9,11,0,6,12	3,5,8,9,7,8	177000000	1.50123e-07	1.0,1.0,1.0,1.0,1.0	0.786,0.643,0.579,0.0,0.462,0.6	0.488	rs323065654	T>A	0	0.271703	0.271703	intergenic_variant	rs323065654	17:4998238_intergenic_variant	10	3	11	8	13	14	14	19	9	13	20	94	40	3.08783e-06	0.425532	HeteroAlt	2	-
17:4998265	17	4998265	C	T	+	2371.09	9,2,10,6,13	0,0,0,0,0	9,8,9,0,5,11	4,7,4,10,7,11	529000	4.74211e-08	1.0,1.0,1.0,1.0,1.0	0.692,0.533,0.692,0.0,0.417,0.5	0.528	rs324081901	C>T	0	0.255779	0.255779	intergenic_variant	rs324081901	17:4998265_intergenic_variant	9	2	10	6	13	13	15	13	10	12	22	82	43	0.000486164	0.52439	HeteroAlt	3	-
17:26651504	17	26651504	A	G	-	5437.02	67,72,22,32,45	98,60,28,30,35	0,0,0,21,0,0	282,106,117,34,62,194	0	0	0.406,0.545,0.44,0.516,0.563	0.0,0.0,0.0,0.382,0.0,0.0	0.43	rs325123311	T>C	0.0680184	0.155951	0.223969	3_prime_UTR_variant	rs325123311	17:26651504_3_prime_UTR_variant	165	132	50	62	80	282	106	117	55	62	194	259	1046	3.18e-105	4.03861	HeteroRef	4	DZANK1
17:26652144	17	26652144	C	T	-	2606.02	36,29,10,12,13	37,24,18,9,19	0,0,0,12,0,0	158,61,55,16,39,112	0	0	0.493,0.547,0.357,0.571,0.406	0.0,0.0,0.0,0.429,0.0,0.0	0.404	rs344829607	G>A	0.0913904	0.175139	0.266529	missense_variant	rs344829607	17:26652144_missense_variant	73	53	28	21	32	158	61	55	28	39	112	112	548	1.34e-64	4.89286	HeteroRef	5	DZANK1
17:26652144	17	26652144	C	T	-	2606.02	36,29,10,12,13	37,24,18,9,19	0,0,0,12,0,0	158,61,55,16,39,112	0	0	0.493,0.547,0.357,0.571,0.406	0.0,0.0,0.0,0.429,0.0,0.0	0.404	rs344829607	G>A	0.0913904	0.175139	0.266529	3_prime_UTR_variant	rs344829607	17:26652144_3_prime_UTR_variant	73	53	28	21	32	158	61	55	28	39	112	112	548	1.34e-64	4.89286	HeteroRef	6	DZANK1
17:26653412	17	26653412	G	A	-	1918.02	29,25,7,9,9	25,12,8,9,5	0,0,0,4,0,0	72,49,57,10,24,68	0	0	0.537,0.676,0.467,0.5,0.643	0.0,0.0,0.0,0.286,0.0,0.0	0.517	rs334313349	C>T	0.0908532	0.116759	0.207612	intron_variant	rs334313349	17:26653412_intron_variant	54	37	15	18	14	72	49	57	14	24	68	83	339	1.2e-35	4.08434	HeteroRef	7	DZANK1
17:26653412	17	26653412	G	A	-	1918.02	29,25,7,9,9	25,12,8,9,5	0,0,0,4,0,0	72,49,57,10,24,68	0	0	0.537,0.676,0.467,0.5,0.643	0.0,0.0,0.0,0.286,0.0,0.0	0.517	rs334313349	C>T	0.0908532	0.116759	0.207612	3_prime_UTR_variant	rs334313349	17:26653412_3_prime_UTR_variant	54	37	15	18	14	72	49	57	14	24	68	83	339	1.2e-35	4.08434	HeteroRef	8	DZANK1
17:26653430	17	26653430	A	G	-	1877.02	25,25,6,10,11	28,12,8,7,7	0,0,0,4,0,0	73,48,53,10,25,64	0	0	0.472,0.676,0.429,0.588,0.611	0.0,0.0,0.0,0.286,0.0,0.0	0.507	rs344556514	T>C	0.102018	0.116759	0.218777	3_prime_UTR_variant	rs344556514	17:26653430_3_prime_UTR_variant	53	37	14	17	18	73	48	53	14	25	64	81	335	1.34e-35	4.1358	HeteroRef	9	DZANK1
17:26653430	17	26653430	A	G	-	1877.02	25,25,6,10,11	28,12,8,7,7	0,0,0,4,0,0	73,48,53,10,25,64	0	0	0.472,0.676,0.429,0.588,0.611	0.0,0.0,0.0,0.286,0.0,0.0	0.507	rs344556514	T>C	0.102018	0.116759	0.218777	intron_variant	rs344556514	17:26653430_intron_variant	53	37	14	17	18	73	48	53	14	25	64	81	335	1.34e-35	4.1358	HeteroRef	10	DZANK1
17:26653542	17	26653542	A	G	-	2684.02	46,24,10,10,12	42,17,10,8,8	0,0,0,13,0,0	77,67,43,13,30,99	0	0	0.523,0.585,0.5,0.556,0.6	0.0,0.0,0.0,0.5,0.0,0.0	0.469	rs335632815	T>C	0.0416857	0.204124	0.24581	3_prime_UTR_variant	rs335632815	17:26653542_3_prime_UTR_variant	88	41	20	18	20	77	67	43	26	30	99	115	414	1.22e-38	3.6	HeteroRef	11	DZANK1
17:26653542	17	26653542	A	G	-	2684.02	46,24,10,10,12	42,17,10,8,8	0,0,0,13,0,0	77,67,43,13,30,99	0	0	0.523,0.585,0.5,0.556,0.6	0.0,0.0,0.0,0.5,0.0,0.0	0.469	rs335632815	T>C	0.0416857	0.204124	0.24581	intron_variant	rs335632815	17:26653542_intron_variant	88	41	20	18	20	77	67	43	26	30	99	115	414	1.22e-38	3.6	HeteroRef	12	DZANK1
17:26655398	17	26655398	G	A	-	1114.05	23,9,4,5,5	21,15,5,10,2	0,0,0,3,0,0	29,28,16,6,10,25	463	5.95782e-12	0.523,0.375,0.444,0.333,0.714	0.0,0.0,0.0,0.333,0.0,0.0	0.422	rs318497857	C>T	0.150425	0.135947	0.286372	downstream_gene_variant	rs318497857	17:26655398_downstream_gene_variant	44	24	9	15	7	29	28	16	9	10	25	49	167	9.84e-16	3.40816	HeteroRef	13	DZANK1
17:26655398	17	26655398	G	A	-	1114.05	23,9,4,5,5	21,15,5,10,2	0,0,0,3,0,0	29,28,16,6,10,25	463	5.95782e-12	0.523,0.375,0.444,0.333,0.714	0.0,0.0,0.0,0.333,0.0,0.0	0.422	rs318497857	C>T	0.150425	0.135947	0.286372	intron_variant	rs318497857	17:26655398_intron_variant	44	24	9	15	7	29	28	16	9	10	25	49	167	9.84e-16	3.40816	HeteroRef	14	DZANK1
17:26655633	17	26655633	C	T	-	1172.02	25,8,6,5,2	26,8,3,11,3	0,0,0,3,0,0	44,19,43,5,24,35	0	0	0.49,0.5,0.667,0.313,0.4	0.0,0.0,0.0,0.375,0.0,0.0	0.411	rs340789260	G>A	0.131888	0.153093	0.284981	downstream_gene_variant	rs340789260	17:26655633_downstream_gene_variant	51	16	9	16	5	44	19	43	8	24	35	49	221	1.22e-25	4.5102	HeteroRef	15	DZANK1
17:26655633	17	26655633	C	T	-	1172.02	25,8,6,5,2	26,8,3,11,3	0,0,0,3,0,0	44,19,43,5,24,35	0	0	0.49,0.5,0.667,0.313,0.4	0.0,0.0,0.0,0.375,0.0,0.0	0.411	rs340789260	G>A	0.131888	0.153093	0.284981	intron_variant	rs340789260	17:26655633_intron_variant	51	16	9	16	5	44	19	43	8	24	35	49	221	1.22e-25	4.5102	HeteroRef	16	DZANK1
17:26655880	17	26655880	G	T	-	733.02	16,5,3,3,3	25,4,2,4,3	0,0,0,3,0,0	25,17,29,3,18,22	3540000	3.57501e-09	0.39,0.556,0.6,0.429,0.5	0.0,0.0,0.0,0.5,0.0,0.0	0.412	rs335663343	C>A	0.0868217	0.204124	0.290946	intron_variant	rs335663343	17:26655880_intron_variant	41	9	5	7	6	25	17	29	6	18	22	33	152	2.15e-18	4.60606	HeteroRef	17	DZANK1
17:26655880	17	26655880	G	T	-	733.02	16,5,3,3,3	25,4,2,4,3	0,0,0,3,0,0	25,17,29,3,18,22	3540000	3.57501e-09	0.39,0.556,0.6,0.429,0.5	0.0,0.0,0.0,0.5,0.0,0.0	0.412	rs335663343	C>A	0.0868217	0.204124	0.290946	downstream_gene_variant	rs335663343	17:26655880_downstream_gene_variant	41	9	5	7	6	25	17	29	6	18	22	33	152	2.15e-18	4.60606	HeteroRef	18	DZANK1
17:26658645	17	26658645	G	A	-	633.06	17,1,2,4,2	23,2,2,3,2	0,0,0,3,0,0	18,16,18,4,9,13	133000000	1.02269e-06	0.425,0.333,0.5,0.571,0.5	0.0,0.0,0.0,0.429,0.0,0.0	0.395	rs320354642	C>T	0.0904251	0.175139	0.265564	intron_variant	rs320354642	17:26658645_intron_variant	40	3	4	7	4	18	16	18	7	9	13	29	110	6.40534e-12	3.7931	HeteroRef	19	DZANK1
17:26658645	17	26658645	G	A	-	633.06	17,1,2,4,2	23,2,2,3,2	0,0,0,3,0,0	18,16,18,4,9,13	133000000	1.02269e-06	0.425,0.333,0.5,0.571,0.5	0.0,0.0,0.0,0.429,0.0,0.0	0.395	rs320354642	C>T	0.0904251	0.175139	0.265564	downstream_gene_variant	rs320354642	17:26658645_downstream_gene_variant	40	3	4	7	4	18	16	18	7	9	13	29	110	6.40534e-12	3.7931	HeteroRef	20	DZANK1
17:26770869	17	26770869	G	A	+	7400.02	49,36,79,63,30	48,29,70,55,22	0,0,0,62,0,0	32,109,79,64,124,93	0	0	0.505,0.554,0.53,0.534,0.577	0.0,0.0,0.0,0.492,0.0,0.0	0.458	rs338076541	G>A	0.0270463	0.200858	0.227904	synonymous_variant	rs338076541	17:26770869_synonymous_variant	97	65	149	118	52	32	109	79	126	124	93	319	725	3.27e-36	2.27273	HeteroRef	21	SEC23B
17:26793875	17	26793875	G	A	+	14122.4	80,76,105,133,60	92,75,133,94,70	0,0,0,138,66,0	50,155,142,156,106,239	0	0	0.465,0.503,0.441,0.586,0.462	0.0,0.0,0.0,0.469,0.384,0.0	0.349	rs80999319	G>A	0.0574134	0.221878	0.279291	synonymous_variant	rs80999319	17:26793875_synonymous_variant	172	151	238	227	130	50	155	142	294	172	239	658	1312	3.85e-49	1.99392	HeteroRef	22	SEC23B
17:26800644	17	26800644	C	T	+	15515.4	86,76,133,102,96	89,82,120,118,101	0,0,0,189,77,0	53,165,150,165,106,243	0	0	0.491,0.481,0.526,0.464,0.487	0.0,0.0,0.0,0.534,0.421,0.0	0.331	rs80919245	C>T	0.022709	0.249156	0.271865	synonymous_variant	rs80919245	17:26800644_synonymous_variant	175	158	253	220	197	53	165	150	354	183	243	759	1392	2.06e-42	1.83399	HeteroRef	23	SEC23B
17:26800644	17	26800644	C	T	+	15515.4	86,76,133,102,96	89,82,120,118,101	0,0,0,189,77,0	53,165,150,165,106,243	0	0	0.491,0.481,0.526,0.464,0.487	0.0,0.0,0.0,0.534,0.421,0.0	0.331	rs80919245	C>T	0.022709	0.249156	0.271865	upstream_gene_variant	rs80919245	17:26800644_upstream_gene_variant	175	158	253	220	197	53	165	150	354	183	243	759	1392	2.06e-42	1.83399	HeteroRef	24	SMIM26
17:26946155	17	26946155	A	G	+	7882.02	47,48,68,43,81	55,53,83,61,80	0,0,0,39,0,0	75,95,72,44,77,120	0	0	0.461,0.475,0.45,0.413,0.503	0.0,0.0,0.0,0.47,0.0,0.0	0.382	rs341563017	A>G	0.0331029	0.191877	0.22498	3_prime_UTR_variant	rs341563017	17:26946155_3_prime_UTR_variant	102	101	151	104	161	75	95	72	83	77	120	326	815	1.7e-47	2.5	HeteroRef	25	ENSSSCG00000007098
17:30806915	17	30806915	A	G	-	1474.02	13,3,1,7,4	0,0,0,0,0	7,8,2,9,5,4	0,0,4,10,3,5	96600000000	0.000485937	1.0,1.0,1.0,1.0,1.0	1.0,1.0,0.333,0.474,0.625,0.444	0.354	rs328502830	T>C	0	0.289631	0.289631	intron_variant	rs328502830	17:30806915_intron_variant	13	3	1	7	4	7	8	6	19	8	9	63	22	8.70477e-06	0.349206	HeteroAlt	26	ACSS1
17:32629754	17	32629754	T	C	-	45637.4	118,173,116,154,252	86,188,136,142,195	356,258,308,296,118,214	0,0,0,0,111,164	0	0	0.578,0.479,0.46,0.52,0.564	1.0,1.0,1.0,1.0,0.515,0.566	-0.327	rs80975378	A>G	0.0514315	0.237832	0.289264	downstream_gene_variant	rs80975378	17:32629754_downstream_gene_variant	204	361	252	296	447	356	258	308	296	229	378	2363	1022	1.51e-117	0.432501	HeteroAlt	27	PTPRA
17:32629754	17	32629754	T	C	-	45637.4	118,173,116,154,252	86,188,136,142,195	356,258,308,296,118,214	0,0,0,0,111,164	0	0	0.578,0.479,0.46,0.52,0.564	1.0,1.0,1.0,1.0,0.515,0.566	-0.327	rs80975378	A>G	0.0514315	0.237832	0.289264	synonymous_variant	rs80975378	17:32629754_synonymous_variant	204	361	252	296	447	356	258	308	296	229	378	2363	1022	1.51e-117	0.432501	HeteroAlt	28	MRPS26
17:33891347	17	33891347	C	T	+	6506.09	20,12,5,9,12	0,14,9,10,21	31,21,41,28,16,55	0,0,0,0,0,0	0	0	1.0,0.462,0.357,0.474,0.364	1.0,1.0,1.0,1.0,1.0,1.0	-0.469	rs337869172	C>T	0.267458	0	0.267458	downstream_gene_variant	rs337869172	17:33891347_downstream_gene_variant	20	26	14	19	33	31	21	41	28	16	55	250	54	2.55e-29	0.216	HeteroAlt	29	NSFL1C
17:33891347	17	33891347	C	T	+	6506.09	20,12,5,9,12	0,14,9,10,21	31,21,41,28,16,55	0,0,0,0,0,0	0	0	1.0,0.462,0.357,0.474,0.364	1.0,1.0,1.0,1.0,1.0,1.0	-0.469	rs337869172	C>T	0.267458	0	0.267458	3_prime_UTR_variant	rs337869172	17:33891347_3_prime_UTR_variant	20	26	14	19	33	31	21	41	28	16	55	250	54	2.55e-29	0.216	HeteroAlt	30	NSFL1C
17:35280654	17	35280654	T	C	+	8921.84	1,3,282,312,277	395,490,268,298,292	0,0,1,0,1,0	230,399,387,469,417,541	0	0	0.003,0.006,0.513,0.511,0.487	0.0,0.0,0.003,0.0,0.002,0.0	0.303	rs81210760	T>C	0.273598	0.00132916	0.274927	synonymous_variant	rs81210760	17:35280654_synonymous_variant	396	493	550	610	569	230	399	388	469	418	541	877	4186	0	4.77309	HeteroRef	31	HM13
17:35280654	17	35280654	T	C	+	8921.84	1,3,282,312,277	395,490,268,298,292	0,0,1,0,1,0	230,399,387,469,417,541	0	0	0.003,0.006,0.513,0.511,0.487	0.0,0.0,0.003,0.0,0.002,0.0	0.303	rs81210760	T>C	0.273598	0.00132916	0.274927	missense_variant	rs81210760	17:35280654_missense_variant	396	493	550	610	569	230	399	388	469	418	541	877	4186	0	4.77309	HeteroRef	32	HM13
17:35689350	17	35689350	T	C	+	1319.09	18,1,20,20,10	25,28,20,33,11	0,0,0,0,0,0	13,46,41,38,54,63	0	0	0.419,0.034,0.5,0.377,0.476	0.0,0.0,0.0,0.0,0.0,0.0	0.361	rs322793929	T>C	0.189139	0	0.189139	synonymous_variant	rs322793929	17:35689350_synonymous_variant	43	29	40	53	21	13	46	41	38	54	63	69	372	3.42e-47	5.3913	HeteroRef	33	CCM2L
17:35821448	17	35821448	T	C	+	9650.44	54,49,84,53,54	61,54,78,46,58	0,0,0,59,0,48	73,107,102,81,111,59	0	0	0.47,0.476,0.519,0.535,0.482	0.0,0.0,0.0,0.421,0.0,0.449	0.351	rs318778930	T>C	0.0288149	0.224807	0.253622	3_prime_UTR_variant	rs318778930	17:35821448_3_prime_UTR_variant	115	103	162	99	112	73	107	102	140	111	107	401	830	2.22e-34	2.06983	HeteroRef	34	TM9SF4
17:41958291	17	41958291	C	T	+	4304.53	5,7,9,6,10	10,8,6,5,10	20,31,14,12,18,20	0,0,0,0,0,0	1.11	1.79e-15	0.333,0.467,0.6,0.545,0.5	1.0,1.0,1.0,1.0,1.0,1.0	-0.511	rs330560278	C>T	0.100496	0	0.100496	synonymous_variant	rs330560278	17:41958291_synonymous_variant	15	15	15	11	20	20	31	14	12	18	20	152	39	2.92e-16	0.256579	HeteroAlt	35	DHX35
17:41958291	17	41958291	C	T	+	4304.53	5,7,9,6,10	10,8,6,5,10	20,31,14,12,18,20	0,0,0,0,0,0	1.11	1.79e-15	0.333,0.467,0.6,0.545,0.5	1.0,1.0,1.0,1.0,1.0,1.0	-0.511	rs330560278	C>T	0.100496	0	0.100496	intron_variant	rs330560278	17:41958291_intron_variant	15	15	15	11	20	20	31	14	12	18	20	152	39	2.92e-16	0.256579	HeteroAlt	36	DHX35
17:46224046	17	46224046	C	G	+	14776.5	45,26,35,42,23	39,20,46,26,19	25,74,61,75,56,75	0,0,0,0,0,0	0	0	0.536,0.565,0.432,0.618,0.548	1.0,1.0,1.0,1.0,1.0,1.0	-0.46	rs80792454	C>G	0.0679205	0	0.0679205	synonymous_variant	rs80792454	17:46224046_synonymous_variant	84	46	81	68	42	25	74	61	75	56	75	537	150	2.46e-49	0.27933	HeteroAlt	37	IFT52
18:1757792	18	1757792	G	C	-	1750.39	3,6,8,3,8	0,0,0,0,0	3,6,5,5,4,13	2,0,6,4,10,0	0.000114977	0.000570462	1.0,1.0,1.0,1.0,1.0	0.6,1.0,0.455,0.556,0.286,1.0	0.351	rs327887524	C>G	0	0.292183	0.292183	intron_variant	rs327887524	18:1757792_intron_variant	3	6	8	3	8	5	6	11	9	14	13	64	22	5.92701e-06	0.34375	HeteroAlt	1	ENSSSCG00000016411
18:9269298	18	9269298	G	T	+	723.01	0,1,0,0,0	10,4,3,11,14	3,4,0,9,11,4	3,4,13,8,12,5	8150000000	4.9095e-05	0.0,0.2,0.0,0.0,0.0	0.5,0.5,0.0,0.529,0.478,0.444	-0.369	rs322821482	G>T	0.0894427	0.202103	0.291545	intron_variant	rs322821482	18:9269298_intron_variant	10	5	3	11	14	6	8	13	17	23	9	32	87	4.61073e-07	2.71875	HeteroRef	2	DENND2A
18:13720655	18	13720655	C	T	-	5872.85	20,5,10,21,19	0,9,14,11,1	9,36,18,18,26,29	0,0,0,0,0,0	31800	3.52152e-10	1.0,0.357,0.417,0.656,0.95	1.0,1.0,1.0,1.0,1.0,1.0	-0.324	rs343424153	G>A	0.295505	0	0.295505	synonymous_variant	rs343424153	18:13720655_synonymous_variant	20	14	24	32	20	9	36	18	18	26	29	211	35	3.2e-29	0.165877	HeteroAlt	3	NUP205
18:44855128	18	44855128	T	G	-	55934.8	406,232,202,143,121	0,0,260,130,115	404,565,417,370,548,649	0,1,1,1,2,0	0	0	1.0,1.0,0.437,0.524,0.513	1.0,0.998,0.998,0.997,0.996,1.0	-0.304	rs55618002	A>C	0.280615	0.00160208	0.282217	synonymous_variant	rs55618002	18:44855128_synonymous_variant	406	232	462	273	236	404	566	418	371	550	649	4057	510	0	0.125709	HeteroAlt	4	TAX1BP1
18:51047675	18	51047675	A	G	-	61036.8	489,2828,416,558,1194	1,20,482,552,1157	362,775,1115,536,293,504	0,0,0,0,0,0	0	0	0.998,0.993,0.463,0.503,0.508	1.0,1.0,1.0,1.0,1.0,1.0	-0.307	rs81214563	T>C	0.276699	0	0.276699	synonymous_variant	rs81214563	18:51047675_synonymous_variant	490	2848	898	1110	2351	362	775	1115	536	293	504	9070	2212	0	0.243881	HeteroAlt	5	AEBP1
18:51047675	18	51047675	A	G	-	61036.8	489,2828,416,558,1194	1,20,482,552,1157	362,775,1115,536,293,504	0,0,0,0,0,0	0	0	0.998,0.993,0.463,0.503,0.508	1.0,1.0,1.0,1.0,1.0,1.0	-0.307	rs81214563	T>C	0.276699	0	0.276699	downstream_gene_variant	rs81214563	18:51047675_downstream_gene_variant	490	2848	898	1110	2351	362	775	1115	536	293	504	9070	2212	0	0.243881	HeteroAlt	6	POLD2
18:51136874	18	51136874	T	C	-	232.68	4,1,1,3,3	5,3,1,3,2	0,0,0,2,0,0	1,22,11,6,24,10	115000000000	6.73481e-05	0.444,0.25,0.5,0.5,0.6	0.0,0.0,0.0,0.25,0.0,0.0	0.417	rs332819742	A>G	0.129565	0.102062	0.231627	intron_variant	rs332819742	18:51136874_intron_variant	9	4	2	6	5	1	22	11	8	24	10	14	88	2.35201e-13	6.28571	HeteroRef	7	BLVRA
18:55560152	18	55560152	A	G	+	1460.44	0,0,0,9,0	14,20,19,17,13	6,5,11,14,6,12	6,6,7,10,10,12	973000	8.49664e-08	0.0,0.0,0.0,0.346,0.0	0.5,0.455,0.611,0.583,0.375,0.5	-0.435	rs342982474	A>G	0.154736	0.0857485	0.240484	downstream_gene_variant	rs342982474	18:55560152_downstream_gene_variant	14	20	19	26	13	12	11	18	24	16	24	63	134	4.22477e-07	2.12698	HeteroRef	8	ZNF783
18:55871531	18	55871531	T	G	+	3819.57	14,27,12,17,14	0,0,0,0,0	6,6,9,2,16,9	5,9,12,1,0,7	486000	5.29897e-10	1.0,1.0,1.0,1.0,1.0	0.545,0.4,0.429,0.667,1.0,0.563	0.399	rs708618062	T>G	0	0.21823	0.21823	missense_variant	rs708618062	18:55871531_missense_variant	14	27	12	17	14	11	15	21	3	16	16	132	34	2.82108e-14	0.257576	HeteroAlt	9	ZNF862
18:55905793	18	55905793	A	G	-	16579.5	0,0,1,0,0	369,1093,891,891,1302	147,259,287,126,0,229	74,120,261,104,204,214	0	0	0.0,0.0,0.001,0.0,0.0	0.665,0.683,0.524,0.548,0.0,0.517	-0.489	rs698257758	T>C	0.000447214	0.250288	0.250736	missense_variant	rs698257758	18:55905793_missense_variant	369	1093	892	891	1302	221	379	548	230	204	443	1049	5523	0	5.26501	HeteroRef	10	RARRES2
18:55905793	18	55905793	A	G	-	16579.5	0,0,1,0,0	369,1093,891,891,1302	147,259,287,126,0,229	74,120,261,104,204,214	0	0	0.0,0.0,0.001,0.0,0.0	0.665,0.683,0.524,0.548,0.0,0.517	-0.489	rs698257758	T>C	0.000447214	0.250288	0.250736	downstream_gene_variant	rs698257758	18:55905793_downstream_gene_variant	369	1093	892	891	1302	221	379	548	230	204	443	1049	5523	0	5.26501	HeteroRef	11	ENSSSCG00000040690
