# Supplementary material for: Pulmonary artery embolism: comprehensive transcriptomic analysis in understanding the pathogenic mechanisms of the disease
Source: BMC Genomics. 2023 Jan 9;24:10. doi: 10.1186/s12864-023-09110-0 (PMC9830730; doi:10.1186/s12864-023-09110-0)
Supplement: Supplementary file 6 — Additional file 6: Table S6. Differentially expressed genes enriched in the Gene Ontology annotations. [file 12864_2023_9110_MOESM6_ESM.xlsx]

## Sheet: GO_KEGG
source	term name	term ID	adjusted p-value	intersection size	intersections
GO:MF	binding	GO:0005488	5.99779e-05	285	FBLN1,LOC100523244,RARG,IGFBP6,AAAS,AMHR2,NFE2,GDF11,PTPRB,VEZT,TMCC3,H1-3,C4A,NOTCH4,FKBP5,FOXP4,MDFI,CNPY3,WHAMM,ANPEP,CSPG4,NANOS2,LOC100516084,EPHB2,HMGN2,RPA2,PUM1,THBS2,MAS1,CNKSR3,MOXD1,RNF146,TRMT11,USP45,RORA,SLTM,LIPC,ATP9B,SKOR1,BNC2,NFIB,IL33,LOC100524475,GRIN3A,GAPVD1,TRUB2,SPOUT1,PRRX2,GTF3C4,WWP1,SNX16,CLVS1,POGK,LMX1A,CRABP2,UBQLN4,OTUD7B,IKBKB,GPCPD1,SLC4A11,RBCK1,HM13,PLTP,KCNB1…
GO:MF	protein binding	GO:0005515	0.0319108	191	FBLN1,RARG,IGFBP6,AAAS,GDF11,PTPRB,VEZT,TMCC3,H1-3,C4A,NOTCH4,FKBP5,MDFI,CNPY3,WHAMM,CSPG4,EPHB2,RPA2,THBS2,CNKSR3,RORA,LIPC,SKOR1,IL33,LOC100524475,GRIN3A,GAPVD1,GTF3C4,WWP1,SNX16,CRABP2,UBQLN4,OTUD7B,IKBKB,SLC4A11,RBCK1,HM13,PLTP,KCNB1,WIPI2,FSCN1,GUSB,KDM3A,ATOH8,TTC7A,PRKCE,CAMKMT,TTC27,XDH,EMILIN1,TP53I3,HTRA3,MTHFD2L,SFRP2,KLHL8,DGKD,STC1,DOCK5,FBXO21,UPB1,SMARCB1,P4HA1,CHUK,SLK,PDZD8,INPP5…
GO:BP	embryo development	GO:0009790	1.11477e-05	47	RARG,MDFI,SLC35E2B,EPHB2,CRABP2,OTUD7B,HM13,ATOH8,VAX2,PKDCC,SFRP2,SMARCB1,PLPP4,BRK1,AR,ACSL4,RCN1,HOXD9,NFE2L2,FZD7,EXOC4,GLI3,MEOX1,KAT2A,FKBP10,HOXB2,HOXB3,HOXB5,SMIM14,LOC100623720,HIPK2,SIM2,DNMT3L,GDF7,MMP8,UGDH,PRICKLE1,PEF1,RARRES2,YTHDC1,WNT9B,COL1A1,TRIM28,SOX8,UBE2B,FOXC1,DBN1
GO:BP	multicellular organism development	GO:0007275	9.57085e-05	120	RARG,GDF11,NOTCH4,MDFI,CSPG4,SLC35E2B,EPHB2,GREB1L,THBS2,RORA,BNC2,NFIB,PLPPR1,GRIN3A,LMX1A,CRABP2,OTUD7B,IKBKB,GPCPD1,HM13,PTGIS,TMEM204,ATOH8,VAX2,TTC7A,PKDCC,XDH,EMILIN1,SFRP2,NKX6-1,STC1,SMARCB1,PCDH15,PAPSS2,PITX3,INPP5F,PLPP4,PLEKHA1,C9ORF72,BRK1,DNAJB11,PRDX4,AR,ACSL4,CREB3L1,SLC1A2,RCN1,S1PR2,CALR,CRLF1,CEP120,FBXO38,COL1A2,BIN1,MARCHF7,HOXD9,NFE2L2,FZD7,MAP2,ACKR3,PTN,EXOC4,GLI3,TBCD,MEO…
GO:BP	developmental process	GO:0032502	0.00051219	135	FBLN1,RARG,AMHR2,GDF11,NOTCH4,MDFI,CSPG4,NANOS2,SLC35E2B,EPHB2,PUM1,GREB1L,THBS2,RORA,BNC2,NFIB,PLPPR1,GRIN3A,LMX1A,CRABP2,OTUD7B,IKBKB,GPCPD1,HM13,PTGIS,TMEM204,KDM3A,ATOH8,VAX2,TTC7A,PKDCC,XDH,EMILIN1,SFRP2,NKX6-1,STC1,DOCK5,SMARCB1,PCDH15,PAPSS2,PITX3,PDZD8,INPP5F,PLPP4,PLEKHA1,C9ORF72,BRK1,P2RY1,DNAJB11,PRDX4,AR,ACSL4,CREB3L1,SLC1A2,RCN1,S1PR2,CALR,CRLF1,CEP120,FBXO38,COL1A2,BIN1,MARCHF7,HOXD…
GO:BP	embryo development ending in birth or egg hatching	GO:0009792	0.000788028	33	RARG,MDFI,SLC35E2B,OTUD7B,HM13,SFRP2,SMARCB1,PLPP4,BRK1,AR,ACSL4,RCN1,HOXD9,GLI3,MEOX1,KAT2A,FKBP10,HOXB2,HOXB3,HOXB5,SMIM14,DNMT3L,GDF7,PRICKLE1,PEF1,YTHDC1,WNT9B,COL1A1,TRIM28,SOX8,UBE2B,FOXC1,DBN1
GO:BP	multicellular organismal process	GO:0032501	0.00107607	155	FBLN1,CACNA1I,LOC100523244,RARG,AAAS,GDF11,CNPY2,NOTCH4,MDFI,CSPG4,JPH4,NANOS2,SLC35E2B,EPHB2,PUM1,GREB1L,THBS2,USP45,RORA,LIPC,BNC2,NFIB,PLPPR1,GRIN3A,OXR1,LMX1A,CRABP2,OTUD7B,IKBKB,GPCPD1,HM13,PLTP,PTGIS,TMEM204,KDM3A,ATOH8,VAX2,TTC7A,PRKCE,PKDCC,XDH,EMILIN1,SFRP2,NKX6-1,STC1,DOCK5,SMARCB1,PCDH15,PAPSS2,CHUK,PITX3,INPP5F,PLPP4,PLEKHA1,C9ORF72,BRK1,P2RY1,DNAJB11,PRDX4,AR,ACSL4,SERPING1,CREB3L1,S…
GO:BP	negative regulation of biological process	GO:0048519	0.00156756	122	FBLN1,LOC100523244,RARG,GDF11,CNPY2,BEST3,NOTCH4,NANOS2,EPHB2,RPA2,PUM1,THBS2,RORA,SKOR1,NFIB,LOC100524475,GRIN3A,SPOUT1,OXR1,WWP1,LMX1A,UBQLN4,OTUD7B,IKBKB,RBCK1,KCNB1,PTGIS,KDM3A,ATOH8,VAX2,PRKCE,PKDCC,XDH,EMILIN1,HTRA3,SFRP2,NKX6-1,DGKD,STC1,DOCK5,DYNLL1,SMARCB1,GRK5,INPP5F,PLEKHA1,TUT7,C9ORF72,WAC,DNAJB11,PRDX4,AR,SERPING1,CREB3L1,HIPK3,S1PR2,CALR,CRLF1,MCC,CAVIN3,BIN1,MARCHF7,HOXD9,NFE2L2,TF…
GO:BP	chordate embryonic development	GO:0043009	0.00181898	32	RARG,MDFI,SLC35E2B,OTUD7B,HM13,SFRP2,SMARCB1,PLPP4,BRK1,AR,RCN1,HOXD9,GLI3,MEOX1,KAT2A,FKBP10,HOXB2,HOXB3,HOXB5,SMIM14,DNMT3L,GDF7,PRICKLE1,PEF1,YTHDC1,WNT9B,COL1A1,TRIM28,SOX8,UBE2B,FOXC1,DBN1
GO:BP	anatomical structure development	GO:0048856	0.00247657	125	FBLN1,RARG,GDF11,NOTCH4,MDFI,CSPG4,SLC35E2B,EPHB2,GREB1L,THBS2,RORA,BNC2,NFIB,PLPPR1,GRIN3A,LMX1A,CRABP2,OTUD7B,IKBKB,GPCPD1,HM13,PTGIS,TMEM204,KDM3A,ATOH8,VAX2,TTC7A,PKDCC,XDH,EMILIN1,SFRP2,NKX6-1,STC1,DOCK5,SMARCB1,PCDH15,PAPSS2,PITX3,PDZD8,INPP5F,PLPP4,PLEKHA1,C9ORF72,BRK1,P2RY1,DNAJB11,PRDX4,AR,ACSL4,CREB3L1,SLC1A2,RCN1,S1PR2,CALR,CRLF1,CEP120,FBXO38,COL1A2,BIN1,MARCHF7,HOXD9,NFE2L2,FZD7,MAP2…
GO:BP	collagen fibril organization	GO:0030199	0.00706019	8	EMILIN1,SFRP2,COL1A2,FKBP10,P3H4,COL1A1,SERPINH1,FOXC1
GO:BP	small molecule biosynthetic process	GO:0044283	0.00709368	24	LIPC,COQ4,PLTP,PTGIS,KDM3A,XDH,NUDT18,UPB1,PYCR2,PLOD2,FAM3C,KAT2A,CNP,GAMT,PIBF1,DAGLB,LTC4S,UGDH,SLC27A5,ENTPD4,ACER2,PYCR1,SHMT2,SNAI2
GO:BP	negative regulation of response to stimulus	GO:0048585	0.008021	50	FBLN1,LOC100523244,EPHB2,RORA,SKOR1,LOC100524475,GRIN3A,OXR1,UBQLN4,OTUD7B,PTGIS,XDH,EMILIN1,HTRA3,SFRP2,DGKD,INPP5F,PLEKHA1,AR,SERPING1,CREB3L1,S1PR2,CALR,MCC,CAVIN3,MARCHF7,NFE2L2,TFPI,CFLAR,ACKR3,GLI3,ZNF366,NOP53,GLIS2,PIBF1,MAZ,VASN,HIPK2,MRAP2,RASA4B,IL1R2,DACT2,DKK2,MMP28,PRICKLE1,PYCR1,PIAS2,UBE2B,SNAI2,SKI
GO:BP	negative regulation of nitrogen compound metabolic process	GO:0051172	0.0085591	63	FBLN1,RARG,NOTCH4,NANOS2,EPHB2,PUM1,SKOR1,NFIB,LOC100524475,OXR1,WWP1,UBQLN4,OTUD7B,IKBKB,PTGIS,KDM3A,ATOH8,VAX2,PRKCE,XDH,EMILIN1,SFRP2,SMARCB1,INPP5F,C9ORF72,WAC,AR,CREB3L1,CALR,BIN1,MARCHF7,HOXD9,TFPI,GLI3,ZNF366,FOXK2,TIMP2,HOXB3,CHD3,NOP53,ZNF24,GLIS2,PPP1R11,ID4,PIBF1,MAZ,HIPK2,SIM2,SECISBP2,IL1R2,DNMT3L,DAP,ACER2,PRICKLE1,GADD45A,TRIM28,SOX8,UBE2B,SNAI2,FOXC1,CDKN1C,SKI,AGO4
GO:BP	negative regulation of cellular process	GO:0048523	0.0111216	111	FBLN1,LOC100523244,RARG,GDF11,NOTCH4,NANOS2,EPHB2,RPA2,PUM1,RORA,SKOR1,NFIB,LOC100524475,OXR1,WWP1,LMX1A,UBQLN4,OTUD7B,IKBKB,RBCK1,KCNB1,PTGIS,KDM3A,ATOH8,VAX2,PRKCE,PKDCC,XDH,EMILIN1,HTRA3,SFRP2,NKX6-1,DGKD,STC1,DYNLL1,SMARCB1,GRK5,INPP5F,PLEKHA1,TUT7,C9ORF72,WAC,DNAJB11,PRDX4,AR,CREB3L1,HIPK3,S1PR2,CALR,CRLF1,MCC,CAVIN3,BIN1,MARCHF7,HOXD9,NFE2L2,TFPI,CFLAR,FZD7,ACKR3,PTN,FAM3C,GLI3,ZNF366,FOXK2…
GO:BP	negative regulation of signal transduction	GO:0009968	0.0119404	42	FBLN1,LOC100523244,EPHB2,RORA,SKOR1,LOC100524475,OTUD7B,XDH,EMILIN1,HTRA3,SFRP2,DGKD,INPP5F,PLEKHA1,AR,CREB3L1,S1PR2,CALR,MCC,CAVIN3,MARCHF7,NFE2L2,CFLAR,ACKR3,GLI3,ZNF366,NOP53,GLIS2,PIBF1,MAZ,VASN,HIPK2,MRAP2,RASA4B,IL1R2,DACT2,DKK2,PRICKLE1,PIAS2,UBE2B,SNAI2,SKI
GO:BP	collagen biosynthetic process	GO:0032964	0.0131906	6	EMILIN1,CREB3L1,P3H4,COL1A1,TRAM2,SERPINH1
GO:BP	negative regulation of developmental process	GO:0051093	0.0131992	33	FBLN1,RARG,GDF11,EPHB2,THBS2,RORA,NFIB,LMX1A,XDH,EMILIN1,SFRP2,NKX6-1,INPP5F,DNAJB11,CREB3L1,CALR,NFE2L2,FZD7,PTN,GLI3,SERPINF1,VASN,ASAP1,PTPRM,TP53INP1,PRICKLE1,ADGRV1,WNT9B,SOX8,TRIB2,SNAI2,FOXC1,SKI
GO:BP	skeletal system development	GO:0001501	0.0151229	24	RARG,GDF11,MDFI,NFIB,PKDCC,SFRP2,STC1,PAPSS2,PLEKHA1,COL1A2,HOXD9,GLI3,KAT2A,HOXB2,HOXB3,HOXB5,HSPB11,PPIB,GDF6,WNT9B,COL1A1,SERPINH1,SNAI2,FOXC1
GO:BP	negative regulation of multicellular organismal process	GO:0051241	0.0152082	34	RARG,EPHB2,THBS2,NFIB,OTUD7B,EMILIN1,SFRP2,NKX6-1,STC1,DOCK5,DNAJB11,PRDX4,CREB3L1,CALR,MCC,BIN1,TFPI,FZD7,PTN,GLI3,SERPINF1,PIBF1,VASN,IL1R2,PTPRM,MMP8,PRICKLE1,WNT9B,GADD45A,SOX8,TRIB2,SNAI2,FOXC1,SKI
GO:BP	negative regulation of cellular metabolic process	GO:0031324	0.0193441	66	FBLN1,RARG,NOTCH4,NANOS2,EPHB2,PUM1,SKOR1,NFIB,LOC100524475,OXR1,WWP1,UBQLN4,OTUD7B,IKBKB,PTGIS,KDM3A,ATOH8,VAX2,PRKCE,XDH,EMILIN1,SFRP2,DYNLL1,SMARCB1,INPP5F,C9ORF72,WAC,AR,CREB3L1,CALR,CAVIN3,BIN1,MARCHF7,HOXD9,TFPI,FAM3C,GLI3,ZNF366,FOXK2,TIMP2,HOXB3,CHD3,NOP53,ZNF24,GLIS2,PPP1R11,ID4,PIBF1,MAZ,HIPK2,SIM2,SECISBP2,IL1R2,DNMT3L,DAP,ACER2,PRICKLE1,GADD45A,TRIM28,SOX8,UBE2B,SNAI2,FOXC1,CDKN1C,SKI…
GO:BP	negative regulation of cell communication	GO:0010648	0.0233002	43	FBLN1,LOC100523244,EPHB2,RORA,SKOR1,LOC100524475,OTUD7B,KCNB1,XDH,EMILIN1,HTRA3,SFRP2,DGKD,INPP5F,PLEKHA1,AR,CREB3L1,S1PR2,CALR,MCC,CAVIN3,MARCHF7,NFE2L2,CFLAR,ACKR3,GLI3,ZNF366,NOP53,GLIS2,PIBF1,MAZ,VASN,HIPK2,MRAP2,RASA4B,IL1R2,DACT2,DKK2,PRICKLE1,PIAS2,UBE2B,SNAI2,SKI
GO:BP	negative regulation of signaling	GO:0023057	0.0259291	43	FBLN1,LOC100523244,EPHB2,RORA,SKOR1,LOC100524475,OTUD7B,KCNB1,XDH,EMILIN1,HTRA3,SFRP2,DGKD,INPP5F,PLEKHA1,AR,CREB3L1,S1PR2,CALR,MCC,CAVIN3,MARCHF7,NFE2L2,CFLAR,ACKR3,GLI3,ZNF366,NOP53,GLIS2,PIBF1,MAZ,VASN,HIPK2,MRAP2,RASA4B,IL1R2,DACT2,DKK2,PRICKLE1,PIAS2,UBE2B,SNAI2,SKI
GO:BP	negative regulation of macromolecule metabolic process	GO:0010605	0.0291872	69	FBLN1,RARG,CNPY2,NOTCH4,NANOS2,EPHB2,PUM1,SKOR1,NFIB,LOC100524475,SPOUT1,OXR1,WWP1,UBQLN4,OTUD7B,IKBKB,KDM3A,ATOH8,VAX2,PRKCE,XDH,EMILIN1,SFRP2,SMARCB1,INPP5F,TUT7,C9ORF72,WAC,AR,CREB3L1,CALR,BIN1,MARCHF7,HOXD9,TFPI,SND1,GLI3,ZNF366,FOXK2,TIMP2,HOXB3,CHD3,NOP53,ZNF24,GLIS2,PPP1R11,ID4,PIBF1,MAZ,HIPK2,SIM2,SECISBP2,IL1R2,DNMT3L,MMP8,DAP,ACER2,TP53INP1,PRICKLE1,GADD45A,TRIM28,SOX8,UBE2B,TRIB2,SNAI2…
GO:BP	positive regulation of biological process	GO:0048518	0.0353776	131	LOC100523244,RARG,C4A,WHAMM,CSPG4,NANOS2,EPHB2,PUM1,MAS1,RNF146,RORA,NFIB,LOC100524475,TRUB2,LMX1A,CRABP2,IKBKB,RBCK1,PLTP,KCNB1,PTGIS,FSCN1,KDM3A,ATOH8,PRKCE,PKDCC,XDH,EMILIN1,SFRP2,NKX6-1,DGKD,STC1,DOCK5,SMARCB1,CHUK,PITX3,GRK5,INPP5F,PLEKHA1,TP53BP2,C9ORF72,WAC,RPUSD3,BRK1,P2RY1,AR,SERPING1,CREB3L1,SLC1A2,S1PR2,CALR,CRLF1,LMAN2,CEP120,BRD8,FBXO38,CAVIN3,C2CD2L,NAMPT,BIN1,MARCHF7,HOXD9,NFE2L2,C…
GO:BP	system development	GO:0048731	0.0367732	103	RARG,GDF11,NOTCH4,MDFI,CSPG4,EPHB2,GREB1L,THBS2,RORA,BNC2,NFIB,PLPPR1,GRIN3A,LMX1A,CRABP2,GPCPD1,PTGIS,TMEM204,VAX2,TTC7A,PKDCC,XDH,EMILIN1,SFRP2,NKX6-1,STC1,PCDH15,PAPSS2,PITX3,INPP5F,PLEKHA1,C9ORF72,DNAJB11,PRDX4,AR,CREB3L1,SLC1A2,RCN1,CALR,CRLF1,CEP120,FBXO38,COL1A2,BIN1,MARCHF7,HOXD9,NFE2L2,FZD7,MAP2,ACKR3,PTN,EXOC4,GLI3,TBCD,MEOX1,KAT2A,CNP,FKBP10,HOXB2,HOXB3,HOXB5,SERPINF1,MXRA8,RASSF10,GAM…
GO:BP	ubiquitin-dependent protein catabolic process	GO:0006511	0.0379755	24	LOC100523244,RNF146,USP45,WWP1,UBQLN4,RBCK1,USP38,KLHL8,WAC,FBXO38,UBR3,NFE2L2,MARCHF6,USP43,RNF216,NOP53,PPP1R11,HIPK2,PELI1,RWDD2B,DESI1,PRICKLE1,UBE2B,TRIB2
GO:BP	embryonic morphogenesis	GO:0048598	0.0457634	26	RARG,MDFI,EPHB2,CRABP2,ATOH8,VAX2,SFRP2,AR,HOXD9,FZD7,EXOC4,GLI3,KAT2A,HOXB2,HOXB3,HOXB5,LOC100623720,HIPK2,GDF7,MMP8,UGDH,PRICKLE1,WNT9B,TRIM28,SOX8,FOXC1
GO:BP	negative regulation of epithelial cell proliferation	GO:0050680	0.0473397	11	NFIB,ATOH8,XDH,SFRP2,AR,MCC,SERPINF1,KLF9,PTPRM,SNAI2,CDKN1C
GO:CC	intracellular membrane-bounded organelle	GO:0043231	1.22728e-05	208	ARFGAP3,LOC100523244,RARG,AAAS,VEZT,TMCC3,FKBP5,TMED3,WHAMM,ANPEP,CSPG4,JPH4,DAD1,MON1B,NANOS2,DDOST,EPHB2,HMGN2,RPA2,PUM1,THBS2,MOXD1,RNF146,USP45,RORA,SLTM,ATP9B,SKOR1,BNC2,NFIB,LOC100524475,PLPPR1,TRUB2,COQ4,GTF3C4,OXR1,BAALC,SNX16,CLVS1,POGK,LMX1A,CRABP2,UBQLN4,SLC27A3,OTUD7B,HM13,PLTP,PTGIS,WIPI2,GUSB,KDM3A,ATOH8,VAX2,PRKCE,CAMKMT,PKDCC,XDH,PDIA6,OSTC,KLHL8,NKX6-1,STC1,DYNLL1,SMARCB1,P4HA1,C…
GO:CC	membrane-bounded organelle	GO:0043227	5.98815e-05	212	ARFGAP3,LOC100523244,RARG,AAAS,VEZT,TMCC3,FKBP5,TMED3,WHAMM,ANPEP,CSPG4,JPH4,DAD1,MON1B,NANOS2,DDOST,EPHB2,HMGN2,RPA2,PUM1,THBS2,MOXD1,RNF146,USP45,RORA,SLTM,ATP9B,SKOR1,BNC2,NFIB,LOC100524475,PLPPR1,TRUB2,COQ4,GTF3C4,OXR1,BAALC,SNX16,CLVS1,POGK,LMX1A,CRABP2,UBQLN4,SLC27A3,OTUD7B,HM13,PLTP,PTGIS,WIPI2,GUSB,KDM3A,ATOH8,VAX2,PRKCE,CAMKMT,PKDCC,XDH,PDIA6,OSTC,KLHL8,NKX6-1,STC1,DYNLL1,SMARCB1,P4HA1,C…
GO:CC	intracellular anatomical structure	GO:0005622	0.000159234	249	ARFGAP3,LOC100523244,NCKAP5L,RARG,AAAS,VEZT,TMCC3,H1-3,FKBP5,TMED3,WHAMM,ANPEP,CSPG4,JPH4,DAD1,PLEKHH1,MON1B,NANOS2,DDOST,EPHB2,HMGN2,RPA2,PUM1,THBS2,CNKSR3,MOXD1,RNF146,USP45,RORA,SLTM,ATP9B,SKOR1,BNC2,NFIB,LOC100524475,PLPPR1,GAPVD1,TRUB2,COQ4,SPOUT1,GTF3C4,OXR1,BAALC,SNX16,CLVS1,POGK,LMX1A,CRABP2,UBQLN4,SLC27A3,OTUD7B,MTMR11,IKBKB,GPCPD1,HM13,PLTP,PTGIS,WIPI2,FSCN1,GUSB,JPT2,KDM3A,ATOH8,VAX2,P…
GO:CC	nucleus	GO:0005634	0.00144729	140	LOC100523244,RARG,AAAS,VEZT,FKBP5,CSPG4,NANOS2,EPHB2,HMGN2,RPA2,PUM1,RNF146,USP45,RORA,SLTM,SKOR1,BNC2,NFIB,LOC100524475,PLPPR1,GTF3C4,OXR1,BAALC,POGK,LMX1A,CRABP2,UBQLN4,OTUD7B,PLTP,PTGIS,WIPI2,KDM3A,ATOH8,VAX2,PRKCE,CAMKMT,KLHL8,NKX6-1,STC1,DYNLL1,SMARCB1,CHUK,PITX3,GRK5,PLEKHA1,TP53BP2,TUT7,C9ORF72,WAC,DNAJB11,AR,CREB3L1,HIPK3,WT1,CALR,XRCC4,MCC,COMMD10,BRD8,FBXO38,CEP164,NAMPT,BIN1,MARCHF7,HO…
GO:CC	endoplasmic reticulum	GO:0005783	0.00211884	41	TMCC3,TMED3,JPH4,DAD1,DDOST,MOXD1,CRABP2,UBQLN4,SLC27A3,HM13,PTGIS,PRKCE,XDH,PDIA6,OSTC,P4HA1,PDZD8,PRDX4,CREB3L1,CALR,C2CD2L,COL1A2,PDIA4,PTN,CPEB4,MARCHF6,FKBP10,P3H4,P4HA2,CHD3,SMIM14,RRBP1,MRAP2,ARMC10,LTC4S,SLC27A5,TXNDC5,PPIB,STOM,TRIQK,SERPINH1
GO:CC	intracellular organelle	GO:0043229	0.00355956	220	ARFGAP3,LOC100523244,NCKAP5L,RARG,AAAS,VEZT,TMCC3,H1-3,FKBP5,TMED3,WHAMM,ANPEP,CSPG4,JPH4,DAD1,PLEKHH1,MON1B,NANOS2,DDOST,EPHB2,HMGN2,RPA2,PUM1,THBS2,MOXD1,RNF146,USP45,RORA,SLTM,ATP9B,SKOR1,BNC2,NFIB,LOC100524475,PLPPR1,TRUB2,COQ4,SPOUT1,GTF3C4,OXR1,BAALC,SNX16,CLVS1,POGK,LMX1A,CRABP2,UBQLN4,SLC27A3,OTUD7B,HM13,PLTP,PTGIS,WIPI2,FSCN1,GUSB,KDM3A,ATOH8,VAX2,PRKCE,CAMKMT,PKDCC,XDH,PDIA6,OSTC,KLHL8,…
GO:CC	extracellular space	GO:0005615	0.00420724	33	FBLN1,GDF11,C4A,ANPEP,LIPC,PLTP,GUSB,EMILIN1,PDIA6,SFRP2,STC1,C9ORF72,DNAJB11,SERPING1,CALR,CRLF1,LMAN2,COL1A2,PDIA4,ANGPTL1,TFPI,PTN,CNP,SERPINF1,PIBF1,VASN,COLEC11,MMP8,CCN5,DKK2,RARRES2,COL1A1,SERPINH1
GO:CC	endomembrane system	GO:0012505	0.00615188	79	ARFGAP3,AAAS,TMCC3,TMED3,WHAMM,JPH4,DAD1,MON1B,DDOST,THBS2,MOXD1,ATP9B,SNX16,CLVS1,CRABP2,UBQLN4,SLC27A3,HM13,PTGIS,PRKCE,PKDCC,XDH,PDIA6,OSTC,DGKD,P4HA1,PDZD8,GRK5,INPP5F,C9ORF72,PRDX4,MS4A7,CREB3L1,ATP8B3,CALR,LMAN2,C2CD2L,COL1A2,PDIA4,BIN1,NFE2L2,FZD7,ACKR3,PTN,FAM3C,CPEB4,MARCHF6,FKBP10,P3H4,P4HA2,CHD3,MROH2B,SMIM14,RRBP1,CDK4,PIK3C2A,OSBPL11,MRAP2,VPS54,ARMC10,LTC4S,SLC27A5,ENTPD4,RAB26,NUP8…
GO:CC	organelle	GO:0043226	0.00833432	223	ARFGAP3,LOC100523244,NCKAP5L,RARG,AAAS,VEZT,TMCC3,H1-3,FKBP5,TMED3,WHAMM,ANPEP,CSPG4,JPH4,DAD1,PLEKHH1,MON1B,NANOS2,DDOST,EPHB2,HMGN2,RPA2,PUM1,THBS2,MOXD1,RNF146,USP45,RORA,SLTM,ATP9B,SKOR1,BNC2,NFIB,LOC100524475,PLPPR1,TRUB2,COQ4,SPOUT1,GTF3C4,OXR1,BAALC,SNX16,CLVS1,POGK,LMX1A,CRABP2,UBQLN4,SLC27A3,OTUD7B,HM13,PLTP,PTGIS,WIPI2,FSCN1,GUSB,KDM3A,ATOH8,VAX2,PRKCE,CAMKMT,PKDCC,XDH,PDIA6,OSTC,KLHL8,…
GO:CC	cytoplasm	GO:0005737	0.046031	181	ARFGAP3,AAAS,VEZT,TMCC3,TMED3,WHAMM,ANPEP,JPH4,DAD1,MON1B,NANOS2,DDOST,PUM1,THBS2,CNKSR3,MOXD1,RNF146,USP45,ATP9B,LOC100524475,GAPVD1,TRUB2,COQ4,GTF3C4,BAALC,SNX16,CLVS1,CRABP2,UBQLN4,SLC27A3,OTUD7B,MTMR11,IKBKB,GPCPD1,HM13,PTGIS,WIPI2,FSCN1,GUSB,JPT2,KDM3A,ATOH8,VAX2,PRKCE,CAMKMT,PKDCC,XDH,PDIA6,GUCY1A1,OSTC,DGKD,STC1,DOCK5,DYNLL1,UPB1,P4HA1,CHUK,SFXN2,SLK,PDZD8,GRK5,INPP5F,PLEKHA1,TP53BP2,TUT7,…
GO:CC	nucleoplasm	GO:0005654	0.0465517	87	RARG,AAAS,VEZT,FKBP5,CSPG4,EPHB2,RPA2,PUM1,RNF146,SLTM,BNC2,NFIB,LOC100524475,PLPPR1,GTF3C4,BAALC,POGK,CRABP2,UBQLN4,WIPI2,KDM3A,ATOH8,CAMKMT,KLHL8,SMARCB1,CHUK,GRK5,PLEKHA1,TUT7,WAC,AR,HIPK3,WT1,MCC,COMMD10,BRD8,CEP164,NAMPT,HOXD9,NFE2L2,GLI3,IPO11,FOXK2,DDX42,KAT2A,HOXB2,HOXB3,HOXB5,P4HA2,RNF216,CHD3,SGK1,KLF9,NOP53,ZNF24,GLIS2,RAD51C,ANO1,ZMAT5,ID4,CDK4,PIK3C2A,FHOD1,HIPK2,OSBPL11,SIM2,HCFC1R1…
KEGG	Protein processing in endoplasmic reticulum	KEGG:04141	0.0223718	12	DAD1,DDOST,UBQLN4,PDIA6,DNAJB11,CALR,LMAN2,PDIA4,NFE2L2,MARCHF6,RRBP1,TXNDC5
