# Supplementary material for: Pulmonary artery embolism: comprehensive transcriptomic analysis in understanding the pathogenic mechanisms of the disease
Source: BMC Genomics. 2023 Jan 9;24:10. doi: 10.1186/s12864-023-09110-0 (PMC9830730; doi:10.1186/s12864-023-09110-0)
Supplement: Supplementary file 7 — Additional file 7: Table S7. Differentially alternative splicing genes classified to the Gene Ontology terms. [file 12864_2023_9110_MOESM7_ESM.xlsx]

## Sheet: GO_KEGG
source	term name	term ID	adjusted p-value	intersection size	intersections
GO:CC	organelle	GO:0043226	0.000153185	129	ZWILCH,DDX41,GFM2,SUN1,ZDHHC4,UBN1,TPRKB,SRSF7,TBC1D31,VIRMA,UBQLN4,UBAP2L,CLCC1,ODF2L,BRD1,PACSIN2,ATP2B1,ANKRD11,PSME3IP1,ALKBH6,MUL1,LUZP1,PABPC4,MPPE1,EPB41L3,BAG2,CMTR1,SLC25A27,ARFIP1,SH3D19,DMP1,SEC31A,C11ORF1,RBM10,OPHN1,SFMBT2,TASOR2,ZMYND11,EPB41L2,ARGLU1,FBF1,TAF15,FLOT2,APEH,PHC3,SLC39A14,HIRA,HNRNPH3,TPM1,DPP4,FKBP7,SEMA6D,GPBP1,NSUN2,EDEM2,SERINC3,NUB1,TENT2,P4HA2,ZNF326,PLA1A,ABLIM…
GO:CC	intracellular anatomical structure	GO:0005622	0.000195778	138	PGGHG,ZWILCH,DDX41,GFM2,SUN1,ZDHHC4,UBN1,MAP4K4,TPRKB,SRSF7,EIF2AK2,TBC1D31,VIRMA,UBQLN4,UBAP2L,CLCC1,ODF2L,BRD1,PACSIN2,ATP2B1,ANKRD11,PSME3IP1,ALKBH6,MUL1,LUZP1,PABPC4,MPPE1,EPB41L3,AKR1A1,BAG2,CMTR1,SLC25A27,ARFIP1,SH3D19,DMP1,SEC31A,C11ORF1,GEMIN8,RBM10,OPHN1,SFMBT2,TASOR2,ZMYND11,EPB41L2,ARGLU1,FBF1,TAF15,FLOT2,APEH,PHC3,SLC39A14,HIRA,HNRNPH3,TPM1,OGA,DPP4,FKBP7,SEMA6D,GPBP1,NSUN2,EDEM2,SERI…
GO:CC	intracellular organelle	GO:0043229	0.000275507	126	ZWILCH,DDX41,GFM2,SUN1,ZDHHC4,UBN1,TPRKB,SRSF7,TBC1D31,VIRMA,UBQLN4,UBAP2L,CLCC1,ODF2L,BRD1,PACSIN2,ATP2B1,ANKRD11,PSME3IP1,ALKBH6,MUL1,LUZP1,PABPC4,MPPE1,EPB41L3,BAG2,CMTR1,SLC25A27,ARFIP1,SH3D19,DMP1,SEC31A,C11ORF1,RBM10,OPHN1,SFMBT2,TASOR2,ZMYND11,EPB41L2,ARGLU1,FBF1,TAF15,FLOT2,APEH,PHC3,SLC39A14,HIRA,HNRNPH3,TPM1,DPP4,FKBP7,SEMA6D,GPBP1,NSUN2,EDEM2,SERINC3,NUB1,TENT2,P4HA2,ZNF326,PLA1A,ABLIM…
GO:CC	membrane-bounded organelle	GO:0043227	0.000759202	117	DDX41,GFM2,SUN1,ZDHHC4,UBN1,TPRKB,SRSF7,VIRMA,UBQLN4,UBAP2L,CLCC1,ODF2L,BRD1,PACSIN2,ATP2B1,ANKRD11,PSME3IP1,ALKBH6,MUL1,LUZP1,PABPC4,MPPE1,CMTR1,SLC25A27,ARFIP1,SH3D19,DMP1,SEC31A,C11ORF1,RBM10,SFMBT2,TASOR2,ZMYND11,EPB41L2,ARGLU1,FBF1,TAF15,FLOT2,APEH,PHC3,SLC39A14,HIRA,HNRNPH3,DPP4,FKBP7,SEMA6D,GPBP1,NSUN2,EDEM2,SERINC3,NUB1,TENT2,P4HA2,ZNF326,PLA1A,MTRR,FAN1,ZMIZ2,CSNK1A1,ERCC2,PTGS1,CTBP1,TR…
GO:CC	nucleoplasm	GO:0005654	0.00194442	56	UBN1,SRSF7,VIRMA,UBQLN4,UBAP2L,BRD1,PACSIN2,ATP2B1,ANKRD11,ALKBH6,MPPE1,CMTR1,SH3D19,C11ORF1,RBM10,SFMBT2,TASOR2,ZMYND11,EPB41L2,ARGLU1,TAF15,PHC3,HIRA,HNRNPH3,NUB1,P4HA2,ZNF326,MTRR,FAN1,ZMIZ2,CSNK1A1,ERCC2,CTBP1,KLF6,HES1,CABIN1,HNRNPA3,TCOF1,PRPF3,IRF8,MAPK14,SRSF5,KLHL8,SMARCA1,HDAC5,ZNF830,TIMMDC1,RBM14,HNRNPH1,DDX17,GTF3A,SUPT20H,UBP1,RAD18,ADARB1,ILKAP
GO:CC	nuclear lumen	GO:0031981	0.00212662	60	UBN1,SRSF7,VIRMA,UBQLN4,UBAP2L,BRD1,PACSIN2,ATP2B1,ANKRD11,ALKBH6,MPPE1,CMTR1,SH3D19,C11ORF1,RBM10,SFMBT2,TASOR2,ZMYND11,EPB41L2,ARGLU1,TAF15,PHC3,HIRA,HNRNPH3,NSUN2,NUB1,P4HA2,ZNF326,MTRR,FAN1,ZMIZ2,CSNK1A1,ERCC2,CTBP1,KLF6,HES1,CABIN1,HNRNPA3,TCOF1,PRPF3,IRF8,MAPK14,SRSF5,KLHL8,SMARCA1,HDAC5,ZNF830,TIMMDC1,RBM14,HNRNPH1,DDX17,KDM5D,GTF3A,SUPT20H,UBP1,RAD18,ADARB1,CARF,ILKAP,MTUS1
GO:CC	intracellular membrane-bounded organelle	GO:0043231	0.00515119	111	DDX41,GFM2,SUN1,ZDHHC4,UBN1,TPRKB,SRSF7,VIRMA,UBQLN4,UBAP2L,CLCC1,BRD1,PACSIN2,ATP2B1,ANKRD11,PSME3IP1,ALKBH6,MUL1,LUZP1,PABPC4,MPPE1,CMTR1,SLC25A27,ARFIP1,SH3D19,DMP1,SEC31A,C11ORF1,RBM10,SFMBT2,TASOR2,ZMYND11,EPB41L2,ARGLU1,TAF15,FLOT2,APEH,PHC3,SLC39A14,HIRA,HNRNPH3,DPP4,FKBP7,SEMA6D,GPBP1,NSUN2,EDEM2,SERINC3,NUB1,TENT2,P4HA2,ZNF326,PLA1A,MTRR,FAN1,ZMIZ2,CSNK1A1,ERCC2,PTGS1,CTBP1,TRAF2,KLF6,HE…
GO:CC	lamellipodium	GO:0030027	0.0149309	8	FLOT2,DPP4,ABLIM1,PHACTR4,SPEF1,WASF3,MYLK,ARHGEF7
GO:CC	nucleus	GO:0005634	0.0173514	78	DDX41,SUN1,UBN1,TPRKB,SRSF7,VIRMA,UBQLN4,UBAP2L,BRD1,PACSIN2,ATP2B1,ANKRD11,PSME3IP1,ALKBH6,LUZP1,PABPC4,MPPE1,CMTR1,SH3D19,DMP1,C11ORF1,RBM10,SFMBT2,TASOR2,ZMYND11,EPB41L2,ARGLU1,TAF15,APEH,PHC3,HIRA,HNRNPH3,GPBP1,NSUN2,NUB1,TENT2,P4HA2,ZNF326,MTRR,FAN1,ZMIZ2,CSNK1A1,ERCC2,CTBP1,KLF6,HES1,CABIN1,HNRNPA3,TCOF1,PRPF3,IRF8,MAPK14,SRSF5,KLHL8,SMARCA1,WDR37,HDAC5,ZNF830,NUP210,TIMMDC1,MX2,MAPK8,RBM14…
GO:CC	membrane-enclosed lumen	GO:0031974	0.021882	60	UBN1,SRSF7,VIRMA,UBQLN4,UBAP2L,BRD1,PACSIN2,ATP2B1,ANKRD11,ALKBH6,MPPE1,CMTR1,SH3D19,C11ORF1,RBM10,SFMBT2,TASOR2,ZMYND11,EPB41L2,ARGLU1,TAF15,PHC3,HIRA,HNRNPH3,NSUN2,NUB1,P4HA2,ZNF326,MTRR,FAN1,ZMIZ2,CSNK1A1,ERCC2,CTBP1,KLF6,HES1,CABIN1,HNRNPA3,TCOF1,PRPF3,IRF8,MAPK14,SRSF5,KLHL8,SMARCA1,HDAC5,ZNF830,TIMMDC1,RBM14,HNRNPH1,DDX17,KDM5D,GTF3A,SUPT20H,UBP1,RAD18,ADARB1,CARF,ILKAP,MTUS1
GO:CC	organelle lumen	GO:0043233	0.021882	60	UBN1,SRSF7,VIRMA,UBQLN4,UBAP2L,BRD1,PACSIN2,ATP2B1,ANKRD11,ALKBH6,MPPE1,CMTR1,SH3D19,C11ORF1,RBM10,SFMBT2,TASOR2,ZMYND11,EPB41L2,ARGLU1,TAF15,PHC3,HIRA,HNRNPH3,NSUN2,NUB1,P4HA2,ZNF326,MTRR,FAN1,ZMIZ2,CSNK1A1,ERCC2,CTBP1,KLF6,HES1,CABIN1,HNRNPA3,TCOF1,PRPF3,IRF8,MAPK14,SRSF5,KLHL8,SMARCA1,HDAC5,ZNF830,TIMMDC1,RBM14,HNRNPH1,DDX17,KDM5D,GTF3A,SUPT20H,UBP1,RAD18,ADARB1,CARF,ILKAP,MTUS1
GO:CC	intracellular organelle lumen	GO:0070013	0.021882	60	UBN1,SRSF7,VIRMA,UBQLN4,UBAP2L,BRD1,PACSIN2,ATP2B1,ANKRD11,ALKBH6,MPPE1,CMTR1,SH3D19,C11ORF1,RBM10,SFMBT2,TASOR2,ZMYND11,EPB41L2,ARGLU1,TAF15,PHC3,HIRA,HNRNPH3,NSUN2,NUB1,P4HA2,ZNF326,MTRR,FAN1,ZMIZ2,CSNK1A1,ERCC2,CTBP1,KLF6,HES1,CABIN1,HNRNPA3,TCOF1,PRPF3,IRF8,MAPK14,SRSF5,KLHL8,SMARCA1,HDAC5,ZNF830,TIMMDC1,RBM14,HNRNPH1,DDX17,KDM5D,GTF3A,SUPT20H,UBP1,RAD18,ADARB1,CARF,ILKAP,MTUS1
KEGG	Protein processing in endoplasmic reticulum	KEGG:04141	0.0216197	8	EIF2AK2,UBQLN4,BAG2,SEC31A,EDEM2,EIF2AK4,TRAF2,MAPK8
